# Supplementary material for: Factor Structure, Reliability, and Validity of the Japanese Version of the Disgust Propensity and Sensitivity Scale-Revised
Source: PLoS One. 2016 Oct 12;11(10):e0164630. doi: 10.1371/journal.pone.0164630 (PMC5061427; doi:10.1371/journal.pone.0164630)
Supplement: S1 Table — (XLSX) [file pone.0164630.s001.xlsx]

## Sheet: sample1
id	sex	age	dpss01	dpss02	dpss03	dpss04	dpss05	dpss06	dpss07	dpss08	dpss09	dpss10	dpss11	dpss12	dpss13	dpss14	dpss15	dpss16	pi01	pi02	pi03	pi04	pi05	pi06	pi07	pi08	pi09	pi10	pi11	pi12	pi13	pi14	pi15	pi16	pi17	pi18	pi19	pi20	pi21	pi22	pi23	pi24	pi25	pi26	pi27	pi28	pi29	pi30	pi31
1	2	21	3	1	2	3	3	4	4	3	2	3	2	2	4	3	3	4	2	1	1	3	1	0	0	0	1	0	4	1	0	0	0	0	0	0	0	2	0	1	0	0	1	0	1	0	1	0	0
2	1	21	4	1	5	1	1	1	1	5	1	1	1	1	1	2	2	2	0	2	2	4	2	0	0	2	2	2	0	0	0	0	0	0	0	0	0	0	0	0	0	0	0	0	0	0	3	0	0
3	1	23	4	1	1	2	3	4	4	2	4	3	4	2	4	4	2	3	1	1	1	2	0	0	0	0	0	2	2	3	1	0	0	0	0	0	2	0	0	1	0	0	0	2	0	0	2	2	0
4	2	22	3	1	2	4	1	3	5	3	2	3	1	2	2	3	3	2	0	0	0	2	0	0	0	0	0	0	1	3	0	0	0	0	0	0	3	3	3	1	3	2	1	2	3	2	3	2	3
5	2	20	1	1	3	3	1	3	3	3	3	4	3	3	4	3	2	4	0	1	0	2	0	0	0	2	0	0	1	0	0	0	0	0	0	0	0	0	0	0	0	0	0	2	0	0	0	0	1
6	2	19	4	1	3	2	3	2	3	2	4	3	3	2	2	2	2	3	0	1	2	2	0	0	0	2	2	1	3	2	4	0	0	0	0	1	1	1	0	2	1	0	1	4	3	4	2	1	4
7	1	19	2	3	2	4	2	2	3	4	2	2	4	1	3	2	3	4	1	0	1	4	0	0	0	0	0	0	3	1	0	1	0	0	0	0	0	0	0	0	0	0	0	0	0	3	1	0	0
8	1	36	4	1	2	1	2	4	4	1	2	2	2	1	1	2	1	1	0	0	0	0	1	0	0	2	3	0	1	0	0	0	0	0	0	0	1	1	1	1	0	0	1	0	0	2	0	0	0
9	2	20	3	1	2	1	1	1	3	1	1	1	2	1	1	1	1	1	1	2	2	2	1	0	0	0	0	0	0	1	0	0	0	0	0	0	0	0	0	0	0	0	0	3	2	1	2	0	0
10	1	19	4	3	2	4	2	3	3	3	2	2	1	1	3	3	3	3	0	3	1	4	4	2	1	2	2	0	1	1	0	3	3	2	2	3	3	1	1	0	0	0	0	1	3	1	3	4	4
11	1	20	4	1	2	2	1	2	3	2	3	2	3	2	1	2	2	2	1	2	2	3	2	1	0	0	1	1	0	4	1	2	2	3	3	3	3	4	4	4	4	4	4	3	2	2	3	0	2
12	2	48	2	1	1	1	1	2	2	1	1	1	1	1	1	1	1	2	2	2	0	2	0	0	0	1	2	0	3	0	0	0	0	0	0	0	3	1	0	3	0	0	1	0	3	0	3	0	3
13	1	20	4	1	2	2	1	3	3	1	2	1	2	1	3	4	2	2	0	1	0	2	0	0	0	0	1	2	1	1	0	0	0	0	0	0	1	0	0	1	0	1	1	2	2	2	1	0	0
14	1	22	5	1	2	1	1	3	1	4	2	2	1	4	1	4	2	1	4	3	2	4	4	4	0	2	2	0	2	0	0	0	0	0	0	4	0	0	0	0	1	0	0	2	2	3	3	3	0
15	1	20	4	1	3	2	2	2	2	4	3	4	2	4	2	3	3	2	1	1	2	2	0	0	0	1	1	1	0	0	0	0	0	0	0	2	2	0	0	2	0	0	0	0	2	1	2	0	0
16	1	21	3	1	1	1	2	1	2	2	2	2	2	1	1	2	1	1	2	2	0	2	2	1	0	1	1	0	0	1	0	0	0	0	0	1	0	0	0	0	0	0	0	0	0	1	0	0	0
17	2	20	2	1	1	1	1	3	2	1	1	1	1	1	1	1	1	1	1	0	0	1	0	0	0	0	0	0	1	0	0	1	0	0	0	0	2	0	0	3	0	0	0	1	3	2	2	1	0
18	1	20	4	1	1	1	2	1	1	1	1	2	1	2	1	1	1	1	0	1	0	0	0	0	0	0	0	0	2	4	2	2	0	0	0	0	4	1	3	3	0	2	1	3	0	0	4	0	2
19	1	48	4	1	2	2	2	1	2	2	2	2	2	1	1	2	1	2	1	2	1	2	1	0	1	1	1	2	2	1	0	1	1	0	0	1	1	1	1	1	1	1	1	2	1	1	1	1	1
20	2	70	4	1	1	1	3	1	1	5	3	3	5	3	1	3	3	5	1	1	0	3	0	0	0	2	2	0	0	1	0	0	0	0	0	0	0	0	0	0	0	0	0	2	0	0	1	0	1
21	1	20	5	1	1	3	1	2	4	1	3	4	1	1	3	1	1	5	1	1	2	2	2	1	0	0	3	1	0	0	0	0	0	0	0	0	0	0	0	0	0	1	0	0	0	0	0	0	0
22	2	21	4	2	3	1	4	3	5	2	5	5	2	4	1	4	3	2	0	0	0	2	0	0	0	0	0	1	2	3	2	0	4	0	3	1	2	2	0	0	3	2	1	1	2	1	2	0	3
23	1	23	3	1	2	1	1	2	3	3	2	2	2	2	2	2	2	1	1	2	1	2	1	1	0	1	1	1	2	2	2	2	2	1	0	0	0	1	1	1	0	0	0	1	1	2	1	1	1
24	2	21	4	3	4	4	3	2	4	4	4	3	3	5	2	3	3	4	1	1	1	3	2	1	1	2	3	1	3	3	1	1	0	0	1	2	2	2	2	2	2	1	3	2	3	3	1	0	2
25	1	20	4	1	1	1	1	2	2	3	2	2	2	2	2	2	2	1	1	2	0	2	0	0	0	0	2	1	0	0	0	0	0	0	0	0	0	0	0	0	0	0	0	0	0	0	2	0	1
26	1	19	4	1	1	2	3	2	2	2	4	4	1	2	1	3	1	1	3	3	2	4	2	1	1	1	2	2	1	0	0	0	0	0	0	0	1	1	0	0	0	0	0	0	1	2	0	0	0
27	1	19	4	1	2	1	2	2	3	1	2	3	1	2	1	1	2	3	2	2	2	2	3	1	0	1	2	0	2	1	1	0	0	0	0	2	1	0	0	1	0	0	0	2	1	2	2	1	2
28	1	18	3	1	1	1	1	2	2	2	1	1	1	1	1	2	1	1	1	1	1	2	2	0	0	0	2	1	0	2	0	0	0	0	0	0	1	2	0	2	0	1	1	0	0	0	1	0	0
29	1	19	5	5	5	5	5	5	5	4	4	4	4	4	4	4	4	4	3	3	4	3	0	0	1	1	0	2	3	2	0	2	1	3	1	1	3	2	2	2	2	3	3	2	2	2	2	0	4
30	1	20	2	1	1	2	1	1	2	4	1	2	1	1	1	1	2	1	1	2	0	1	0	0	0	2	2	0	0	3	1	0	0	0	0	0	1	1	1	1	0	1	1	2	1	2	2	0	0
31	1	69	4	1	2	2	2	2	3	3	2	2	2	3	2	2	2	3	0	3	1	3	2	2	0	1	2	1	2	4	1	0	0	0	1	0	1	1	1	2	0	1	1	1	2	3	2	1	2
32	1	20	2	1	2	1	1	4	3	3	2	2	1	1	1	2	2	3	0	0	0	3	0	0	0	0	2	0	3	1	0	0	0	0	0	2	0	0	0	1	0	0	0	1	1	0	2	0	0
33	2	19	4	1	4	3	2	3	3	4	3	2	3	1	1	2	1	1	0	2	0	2	0	0	0	0	0	0	0	0	0	0	0	0	0	2	2	0	0	2	0	2	1	1	0	3	3	0	3
34	1	20	4	1	2	1	3	4	4	3	3	2	1	3	2	4	2	1	1	1	2	3	3	0	0	1	1	1	2	2	2	0	0	0	0	3	3	4	3	4	1	2	4	4	4	3	4	1	2
35	1	51	4	1	1	2	3	2	2	2	4	4	1	3	1	3	2	5	1	3	1	2	1	1	1	2	2	0	3	1	0	1	1	1	0	1	0	2	0	1	1	1	2	2	1	0	1	0	1
36	2	21	2	1	3	3	2	1	1	3	3	3	1	1	1	1	1	3	0	1	0	3	2	0	0	2	2	2	1	0	0	0	0	0	0	0	0	0	1	1	0	1	0	0	0	2	2	3	1
37	1	19	4	2	2	3	2	2	2	3	2	2	1	2	1	1	2	3	1	2	1	2	1	0	0	0	1	0	2	1	0	2	1	2	1	1	0	1	0	0	0	0	1	1	1	1	1	0	1
38	1	19	4	1	2	3	3	3	2	1	2	2	1	1	1	1	2	3	1	3	3	3	1	0	0	1	1	0	1	0	0	0	0	0	0	0	1	1	1	0	1	0	1	1	0	0	1	0	0
39	1	19	3	2	4	2	4	2	4	5	4	5	1	4	1	3	5	5	0	1	0	3	0	0	0	0	1	1	2	4	1	0	0	0	0	1	1	0	0	1	0	2	1	1	2	2	2	1	2
40	1	22	3	1	2	1	1	1	1	1	1	1	1	1	1	1	1	3	1	2	1	2	2	1	1	0	0	0	0	0	2	0	0	0	0	0	0	0	0	0	0	0	0	1	0	1	1	1	0
41	2	20	4	1	1	1	1	2	2	2	2	3	1	1	1	1	2	1	1	1	1	1	1	0	1	0	0	0	1	2	1	1	1	2	1	2	2	2	2	2	1	1	2	1	1	1	2	2	1
42	1	21	4	1	1	3	2	1	3	1	2	3	2	1	1	2	4	3	2	2	0	2	2	0	1	1	2	2	4	2	0	1	0	0	1	0	0	0	1	1	0	2	2	1	1	4	2	1	1
43	1	22	3	2	2	3	3	2	3	2	3	3	2	2	2	3	2	2	2	2	2	3	3	1	1	1	2	1	2	2	2	1	0	1	1	2	2	2	1	2	2	1	1	2	1	2	2	1	1
44	1	20	2	1	1	1	3	1	2	1	3	3	1	1	1	2	1	1	2	1	0	1	2	0	0	0	1	0	1	2	2	0	0	0	0	0	2	1	2	0	0	1	0	3	3	3	3	0	2
45	1	20	4	2	3	1	1	2	2	4	2	2	4	2	2	1	2	4	0	3	0	4	2	0	0	0	2	0	2	1	1	0	0	0	0	0	1	0	0	3	0	0	3	1	0	2	2	0	1
46	2	21	3	3	2	1	3	1	2	4	3	3	1	1	1	1	2	2	0	2	0	3	0	0	0	0	0	0	0	2	0	0	0	1	0	1	1	0	0	0	0	0	0	2	2	2	2	0	1
47	1	40	3	1	2	1	2	2	2	2	1	3	3	1	1	3	2	3	2	3	3	3	2	2	2	2	2	2	0	0	0	2	1	0	1	2	2	2	2	2	2	2	0	0	1	2	2	1	2
48	1	21	3	1	2	2	2	2	2	2	2	2	2	2	1	2	2	3	2	2	1	2	1	0	1	2	2	1	2	3	1	2	1	0	1	1	2	1	1	2	0	2	2	2	2	3	2	2	2
49	2	20	4	1	2	3	2	2	2	3	3	2	3	2	3	2	2	2	1	2	0	1	0	0	0	1	1	0	1	0	0	0	0	0	0	0	0	0	0	2	0	1	2	0	0	1	1	1	0
50	1	20	4	1	1	2	2	2	2	2	2	2	2	1	1	2	2	1	2	3	2	3	2	1	1	1	2	2	2	1	1	1	0	0	0	0	0	0	0	1	0	1	0	1	1	1	2	1	1
51	1	34	3	1	1	1	2	1	2	1	1	2	1	1	1	1	1	1	1	0	0	2	0	0	0	0	1	0	2	2	0	0	0	0	0	0	2	2	2	2	0	0	2	1	2	2	1	0	1
52	1	22	3	1	2	2	2	3	4	2	2	3	1	3	2	2	1	2	0	1	1	1	0	0	0	1	0	1	0	1	0	0	0	0	0	0	0	1	0	1	0	1	0	1	0	0	0	0	0
53	2	20	3	2	3	2	3	3	2	2	3	4	2	2	1	4	3	2	1	1	0	1	1	0	0	2	1	0	1	2	3	0	0	0	1	1	0	0	0	1	0	1	0	2	2	3	2	1	2
54	1	38	4	1	1	1	3	1	3	1	2	3	1	3	1	2	1	2	1	1	3	3	0	0	0	0	0	1	1	0	0	0	0	0	0	0	0	1	0	0	0	0	0	0	1	0	1	0	1
55	2	21	3	1	1	2	2	3	3	2	1	2	1	1	1	2	1	1	1	2	0	2	1	0	0	0	1	2	1	0	0	0	0	0	1	0	0	0	1	0	1	1	1	0	0	1	0	0	0
56	2	21	3	1	2	1	1	2	2	3	2	2	3	2	1	1	1	4	1	2	1	3	1	0	0	0	0	0	2	2	1	1	0	1	1	2	2	2	2	2	0	1	1	2	2	1	2	1	1
57	1	20	5	1	1	1	2	1	3	1	1	2	1	1	2	2	2	1	1	1	0	1	2	0	0	0	0	0	1	0	0	0	0	0	0	0	0	0	0	1	0	1	1	1	1	0	1	1	0
58	2	20	4	1	3	3	3	2	3	2	3	4	2	2	2	3	3	2	1	2	2	3	2	1	1	1	2	1	1	3	1	1	0	0	1	2	0	0	1	1	0	1	1	2	3	2	2	2	1
59	2	20	4	1	2	1	2	3	4	2	3	3	3	2	1	2	1	2	1	3	1	2	0	0	0	1	2	1	3	2	1	2	0	0	0	0	0	1	1	3	0	1	1	0	0	0	2	0	1
60	2	20	4	1	1	1	1	1	2	1	1	2	1	2	1	1	1	1	2	1	0	1	1	0	0	0	1	0	0	0	0	2	0	0	0	1	0	1	0	1	0	1	1	0	0	0	1	0	0
61	1	20	4	1	3	1	2	2	2	4	2	2	1	1	2	2	2	3	0	0	0	2	0	0	0	0	0	0	1	3	0	0	0	0	0	0	3	2	3	1	0	2	2	3	1	4	3	1	2
62	2	20	4	2	2	2	2	2	3	1	2	2	1	1	2	3	3	3	0	2	4	4	0	0	1	0	2	2	2	4	2	2	2	3	3	3	2	0	2	2	2	2	1	2	2	1	2	3	2
63	2	21	4	1	1	1	1	1	1	1	1	1	1	1	1	1	1	4	2	2	1	3	2	0	0	1	2	1	1	0	0	0	0	0	0	0	0	0	0	0	0	0	0	0	0	0	1	0	0
64	1	20	5	1	1	1	1	2	3	4	3	2	1	1	1	3	3	4	1	2	2	2	1	1	1	1	3	2	2	1	0	0	0	0	0	0	0	0	0	0	0	0	0	1	0	0	1	0	0
65	1	20	5	3	5	5	2	2	5	2	2	4	2	4	4	5	2	2	0	3	1	4	1	0	0	1	2	3	0	4	1	1	0	0	0	2	1	3	1	3	1	2	3	4	4	4	4	2	4
66	2	72	2	1	1	1	1	1	1	1	1	2	1	1	1	1	1	1	0	0	0	0	0	0	0	0	0	0	0	0	0	0	1	0	0	0	0	0	0	0	0	0	0	0	0	0	0	0	0
67	1	21	5	1	5	3	1	4	3	5	2	2	1	1	1	2	3	3	1	4	1	4	1	0	0	1	0	1	1	4	1	2	1	2	1	2	1	1	2	1	1	1	2	1	2	4	3	2	2
68	1	34	4	1	2	1	2	1	1	2	1	1	1	1	1	1	1	1	0	2	1	2	2	1	1	1	0	0	0	0	0	0	0	0	0	0	0	0	0	0	0	0	0	0	0	0	0	0	0
69	1	34	2	1	3	1	1	2	2	1	1	1	4	3	1	1	1	1	2	1	1	1	2	1	0	1	1	1	2	2	0	0	1	0	0	0	1	1	2	1	2	1	0	0	0	1	1	0	0
70	2	48	4	1	2	1	2	2	2	3	2	3	2	2	1	3	3	3	1	2	2	2	1	0	0	2	2	1	3	2	2	2	1	0	1	1	1	1	1	1	0	0	0	3	2	2	3	1	1
71	1	44	4	1	1	2	1	2	3	3	3	2	3	2	1	2	2	2	2	2	1	1	0	0	0	0	0	0	0	0	0	0	0	0	0	0	0	0	0	0	0	0	0	0	1	0	0	0	0
72	1	19	4	1	2	2	2	2	4	3	2	3	2	2	1	2	2	4	0	0	0	0	0	0	0	0	0	0	0	2	0	0	2	0	0	2	1	1	1	2	1	0	0	1	1	1	2	0	3
73	2	19	4	1	4	1	2	2	3	2	2	3	1	2	2	1	2	2	0	2	1	0	1	0	0	0	2	0	1	0	0	2	0	0	0	4	2	1	1	2	0	0	0	1	3	4	4	2	4
74	1	65	4	2	3	1	3	2	2	2	2	2	3	2	2	3	2	2	2	2	3	3	2	2	1	2	2	1	1	2	0	1	0	0	1	0	1	2	3	3	3	2	3	3	3	3	4	1	3
75	1	61	3	1	1	1	2	2	2	2	2	2	1	2	1	3	2	3	1	2	1	3	0	0	0	0	2	0	2	1	0	0	0	0	0	0	1	1	0	3	2	2	2	0	0	0	2	0	1
76	2	47	3	1	1	2	3	1	3	3	4	4	1	2	3	3	2	1	0	2	2	3	0	0	1	2	2	2	0	1	1	0	0	0	0	2	2	2	2	2	2	2	2	2	2	3	3	1	2
77	2	49	3	1	1	1	1	2	1	4	1	2	2	1	1	2	2	1	0	0	0	1	0	0	0	0	2	1	3	2	1	0	0	0	0	0	0	0	0	2	1	0	0	1	0	1	1	0	0
78	1	42	4	1	2	2	2	2	2	2	2	2	3	2	1	2	2	3	0	2	1	3	4	4	1	4	1	2	2	3	4	4	0	0	3	4	4	2	4	4	2	0	2	3	4	2	2	1	1
79	1	43	3	1	1	1	3	1	2	2	2	4	1	3	1	3	1	1	0	2	2	2	0	0	0	0	0	0	2	2	0	0	0	0	0	2	3	4	3	3	1	1	2	0	3	2	2	4	3
80	1	22	3	1	2	1	2	1	2	2	2	2	3	2	1	2	2	4	0	1	1	3	0	0	0	0	0	1	3	2	1	0	0	0	1	2	2	1	0	1	0	1	1	2	2	3	3	1	2
81	1	45	3	1	2	1	1	1	2	2	2	2	2	1	1	2	1	2	1	2	1	3	2	0	0	2	2	2	2	2	2	3	2	2	2	2	2	1	1	2	1	1	1	2	1	2	2	0	1
82	2	50	3	1	1	1	2	1	2	1	2	2	1	2	1	2	1	1	0	1	0	0	2	0	0	0	0	0	0	0	0	0	0	0	0	0	0	0	0	0	0	0	0	0	0	1	0	0	0
83	1	19	5	1	3	1	1	3	3	4	3	1	1	1	1	1	3	3	2	2	1	2	0	0	1	2	2	1	3	1	1	0	0	0	0	0	1	3	3	2	0	0	1	1	3	1	2	1	1
84	2	23	3	1	2	2	3	2	2	3	3	3	1	2	2	4	4	2	0	1	1	2	1	1	0	0	0	0	2	1	1	1	1	1	1	2	2	1	1	2	1	0	1	1	2	1	2	1	1
85	1	22	3	1	2	2	1	1	1	2	1	1	2	1	2	2	2	3	1	0	0	1	0	0	0	0	0	0	0	1	0	0	0	0	0	0	0	0	0	0	0	0	0	1	1	2	1	0	0
86	1	20	3	1	2	1	3	1	4	1	2	2	2	1	1	3	1	2	2	3	1	3	1	1	1	1	2	2	1	2	2	0	0	0	0	0	0	0	0	0	0	0	0	0	2	1	2	0	1
87	1	21	4	2	2	3	2	2	3	3	2	3	2	2	2	3	2	3	1	2	2	3	1	0	0	1	1	1	3	2	1	1	1	0	1	2	1	0	0	1	0	1	1	2	2	3	2	0	3
88	1	20	4	1	2	2	1	3	4	3	1	2	1	1	1	1	1	2	0	1	0	3	0	0	1	1	0	1	0	0	0	0	0	0	0	0	0	2	1	1	0	2	2	1	3	2	2	0	0
89	1	20	3	2	1	1	1	2	4	1	1	2	1	1	1	1	2	1	2	1	1	3	4	0	0	0	1	0	1	3	2	0	0	0	0	0	0	0	0	1	0	2	0	3	2	4	2	0	2
90	1	20	5	1	2	1	2	2	5	3	4	2	3	2	3	2	1	4	0	2	2	2	2	2	0	0	1	0	2	0	2	1	3	1	1	1	0	0	0	0	0	0	0	1	0	1	0	0	1
91	1	20	3	1	2	2	2	2	2	2	2	2	1	2	1	2	2	2	0	2	0	1	0	0	0	0	1	0	1	0	0	0	0	0	0	0	0	1	0	0	0	1	0	0	0	0	2	2	2
92	1	21	3	1	1	1	2	1	2	2	2	2	1	2	1	1	1	1	0	0	1	1	0	0	0	0	0	0	0	1	0	0	0	0	0	0	0	0	0	0	0	0	0	0	0	0	0	0	0
93	1	20	4	1	3	2	2	2	3	4	3	2	3	2	2	3	3	3	2	2	1	2	1	1	0	0	2	1	1	0	1	0	0	0	0	0	1	0	0	1	0	0	0	0	0	1	1	0	0
94	1	20	4	2	1	2	4	3	4	4	2	4	2	2	2	4	1	4	0	2	1	3	2	0	0	0	1	1	2	1	0	0	0	0	0	2	3	2	1	3	0	1	0	2	0	2	2	0	0
95	1	20	3	1	1	1	1	1	3	4	2	1	1	2	2	1	2	2	0	2	0	2	0	0	0	0	1	0	0	0	1	0	0	0	0	1	3	0	0	2	0	1	0	0	0	2	1	0	2
96	1	20	4	1	1	1	1	1	2	2	2	2	1	1	1	1	1	2	0	0	2	2	1	0	0	1	1	1	0	2	0	0	0	0	0	0	0	0	0	1	1	1	1	0	1	0	1	0	0
97	1	20	3	1	2	1	1	1	2	2	1	1	2	1	1	1	2	1	0	1	0	0	0	0	0	0	0	0	0	2	0	0	0	0	0	0	0	0	1	0	0	0	0	0	0	2	0	0	0
98	2	20	3	1	1	2	2	3	3	4	3	3	1	2	1	3	3	3	0	1	0	2	0	0	0	1	2	1	1	3	2	1	0	0	1	1	2	2	1	2	3	2	1	2	3	3	2	1	3
99	1	21	4	1	3	1	1	2	3	1	2	3	3	1	1	1	1	1	1	2	0	4	1	1	1	0	0	0	1	1	0	0	0	0	0	0	0	0	0	0	0	0	0	2	1	1	1	0	0
100	2	20	3	2	1	1	1	1	2	1	4	2	1	1	1	1	2	2	0	1	0	3	0	0	0	0	2	0	0	0	1	0	0	0	0	1	0	0	0	1	1	0	0	0	0	0	1	3	0
101	2	20	2	1	1	1	1	1	1	1	2	1	1	1	1	1	1	2	0	0	0	4	0	1	0	1	0	0	0	4	4	0	0	0	0	0	0	4	0	0	0	0	0	0	0	0	0	0	0
102	1	22	2	1	2	2	3	1	2	2	1	2	2	2	2	2	1	2	0	2	1	4	3	0	4	4	4	1	4	2	0	2	2	1	1	0	2	2	2	2	2	2	2	1	1	2	2	1	1
103	1	20	4	1	4	1	3	3	2	3	2	3	1	2	2	2	3	2	1	2	2	4	4	2	2	4	4	4	3	2	3	4	3	3	2	3	2	1	2	1	1	1	1	2	1	3	2	1	2
104	1	20	4	1	2	2	2	3	2	3	2	3	2	3	1	2	2	2	2	3	3	3	4	1	1	3	3	3	4	2	0	0	0	0	0	3	3	3	1	3	3	1	3	0	2	1	3	0	0
105	1	20	3	1	3	3	2	2	3	1	1	2	1	1	1	1	1	1	2	4	1	4	2	0	0	0	0	0	0	0	0	0	0	0	0	0	0	0	2	0	0	0	0	0	0	0	1	0	0
106	2	24	4	2	1	3	2	3	3	3	2	3	1	2	3	3	1	4	1	2	2	2	1	1	0	3	4	3	0	0	0	0	0	0	0	0	2	2	1	2	0	1	0	3	3	2	2	0	3
107	1	22	4	1	2	3	2	1	2	3	3	2	2	2	1	2	2	2	1	2	1	3	1	0	1	1	2	1	2	2	2	0	1	1	0	1	1	1	0	0	1	0	1	0	1	2	2	1	1
108	1	19	3	1	1	3	2	2	2	2	2	3	1	3	1	2	1	1	2	2	1	2	1	0	1	0	1	1	0	0	0	0	0	0	0	0	1	0	1	0	1	1	1	1	2	2	1	0	1
109	1	19	4	1	2	1	3	2	2	2	1	2	3	3	1	2	1	2	2	2	2	2	1	1	0	1	1	2	2	1	0	1	0	0	0	0	1	0	0	1	0	0	0	1	2	2	2	0	1
110	1	20	4	2	1	1	2	1	2	1	2	2	1	3	1	3	1	1	1	0	0	3	1	0	0	0	0	0	0	1	0	0	0	0	0	0	2	2	0	0	1	2	0	0	1	3	1	0	0
111	1	19	5	1	3	1	2	2	3	3	3	3	1	3	3	2	3	5	2	2	2	3	2	2	2	2	3	2	3	2	2	2	0	0	0	1	2	2	2	2	2	2	2	3	3	4	2	0	2
112	1	20	3	1	2	1	1	1	2	1	2	2	1	1	1	2	1	2	0	1	0	2	0	0	0	0	0	2	0	1	0	0	0	0	0	0	1	0	1	0	0	0	0	0	0	1	1	0	0
113	1	20	3	2	4	1	2	3	3	2	2	3	4	2	1	3	3	1	2	2	2	3	1	0	0	1	2	2	1	0	0	0	0	0	0	0	1	0	1	1	0	0	1	3	0	2	1	0	1
114	1	20	4	1	3	1	2	2	3	2	3	2	1	1	1	2	3	3	0	2	0	2	1	0	0	1	1	1	0	2	1	0	0	0	0	0	0	0	0	1	0	1	0	0	1	3	2	0	1
115	1	19	3	1	1	1	3	1	3	4	2	3	3	4	1	3	1	1	2	4	1	4	2	0	0	1	0	2	0	2	2	2	2	1	3	3	2	2	2	2	2	2	3	2	3	3	3	0	4
116	2	22	3	1	2	1	3	1	3	3	3	3	3	1	3	3	3	5	1	2	1	3	0	1	1	2	1	2	0	1	2	0	0	0	0	1	2	1	0	2	1	0	0	0	0	0	1	0	0
117	1	19	3	2	2	2	3	2	4	2	5	4	2	4	1	3	2	5	0	3	1	4	0	0	2	3	2	1	2	2	1	3	2	3	1	2	2	2	1	2	0	1	1	2	2	4	3	1	2
118	1	19	3	1	1	1	1	1	2	1	2	1	1	1	1	1	1	1	0	2	1	2	1	0	0	0	0	0	0	0	0	0	0	0	0	0	0	0	0	0	0	0	0	0	0	0	1	0	0
119	1	19	3	1	1	2	1	2	1	1	1	2	1	1	1	2	1	1	1	2	1	2	1	0	0	0	1	1	0	1	1	0	0	0	0	0	0	0	1	1	1	0	1	0	0	1	0	0	0
120	2	18	4	2	1	3	4	4	3	1	4	3	3	3	1	4	1	4	0	1	2	3	1	0	0	0	1	1	0	0	0	0	0	0	1	1	3	1	1	2	1	1	2	2	2	3	3	1	2
121	1	20	5	1	2	2	3	2	5	5	4	3	1	2	1	3	1	3	2	4	2	4	0	0	0	2	4	2	0	4	0	0	0	0	2	3	1	1	1	0	1	0	0	1	2	4	3	3	3
122	1	23	4	2	3	3	4	3	5	3	5	4	3	4	2	4	2	4	0	3	3	4	2	0	0	0	0	0	0	4	0	0	0	0	0	3	3	3	0	2	0	2	2	1	2	4	2	0	1
123	2	20	4	1	3	3	1	1	2	3	2	2	2	3	1	3	2	3	0	3	2	1	2	2	2	3	1	2	3	2	2	2	1	2	2	2	1	2	2	2	2	1	2	2	1	2	2	2	1
124	2	20	2	2	3	2	2	2	2	2	3	2	2	2	2	2	1	2	0	1	1	2	1	0	0	0	1	0	0	1	1	1	1	0	0	1	3	3	3	3	3	2	4	1	2	1	2	2	1
125	1	19	3	2	1	2	2	1	2	2	2	1	2	2	1	1	2	3	1	2	2	4	1	1	0	1	1	2	1	1	1	0	0	0	0	0	0	0	0	1	0	1	0	2	2	1	2	1	0
126	2	30	2	1	2	2	1	1	2	1	1	1	2	1	1	1	1	1	0	0	0	0	0	0	0	0	1	0	1	0	0	0	0	0	0	0	0	0	0	0	0	0	0	0	0	0	0	0	0
127	1	51	2	2	1	1	2	2	2	2	3	2	2	2	1	2	1	2	0	0	0	0	0	0	0	0	0	1	1	2	2	0	0	0	0	0	0	2	2	1	1	1	0	3	2	4	2	1	2
128	1	50	5	1	1	5	3	1	2	2	4	4	1	4	1	2	3	2	3	2	2	2	1	1	1	1	2	2	1	2	1	1	0	0	0	1	0	0	0	0	0	1	2	1	1	0	3	3	1
129	1	37	4	2	1	3	2	1	3	1	2	3	2	1	2	3	2	3	1	2	2	2	2	0	1	2	2	2	2	2	0	0	2	0	1	2	2	2	3	3	3	3	2	2	3	0	3	2	3
130	1	21	3	1	2	2	1	1	2	2	2	1	2	1	2	2	2	2	0	2	1	1	3	0	0	1	2	0	1	1	1	0	0	0	0	1	1	0	1	0	1	0	0	1	1	2	1	0	0
131	1	21	3	2	3	1	2	2	3	3	2	2	2	2	2	3	2	4	0	2	0	2	0	0	1	2	2	2	2	2	1	2	3	1	1	1	2	2	2	2	2	1	1	1	2	2	2	1	1
132	1	21	3	4	2	4	3	1	5	1	4	4	3	4	1	4	2	1	3	2	3	3	3	3	0	4	4	1	3	3	2	0	0	0	0	0	2	4	4	1	1	3	4	2	3	4	3	3	2
133	1	22	5	1	2	4	4	3	4	3	3	4	2	3	4	5	3	5	4	4	0	4	4	1	3	3	4	3	2	3	2	3	1	1	1	1	1	1	0	0	0	0	0	2	2	2	2	0	0
134	1	22	3	3	2	1	1	2	2	1	2	1	4	1	2	1	1	2	0	2	0	4	1	0	0	0	1	0	0	2	3	0	0	0	0	0	0	4	0	4	0	3	2	3	3	2	0	0	0
135	1	22	4	2	3	2	2	1	4	2	3	4	2	2	2	3	2	2	2	2	2	3	2	1	0	3	2	1	1	1	1	1	1	0	0	1	0	0	1	1	1	1	0	1	1	2	2	1	1
136	2	22	3	1	1	1	2	2	2	2	1	3	2	3	3	3	2	1	2	1	0	0	1	0	0	1	2	2	1	4	3	0	0	0	0	2	1	2	2	2	0	2	2	3	1	3	2	0	1
137	2	58	4	1	1	2	3	1	1	1	3	2	1	2	1	1	2	3	0	1	0	3	2	1	2	2	2	2	1	0	0	0	0	1	1	2	2	2	3	2	2	1	2	1	2	0	1	2	1
138	2	24	4	3	5	3	2	1	4	5	3	2	4	2	1	3	4	5	0	0	0	3	1	0	0	0	0	0	1	2	1	0	0	0	0	1	2	1	2	1	1	1	2	3	1	2	3	0	1
139	2	26	4	2	4	5	2	3	3	4	2	2	2	1	5	5	2	3	0	4	0	4	4	0	1	4	4	0	2	2	2	4	2	1	1	4	2	3	1	2	2	1	1	1	2	3	3	1	3
140	2	25	4	1	2	2	2	2	3	1	3	3	1	2	2	3	1	1	2	1	1	2	2	0	0	1	2	1	3	3	1	0	0	0	0	2	2	1	1	2	1	1	1	2	1	2	2	0	1
141	1	18	4	2	1	1	2	1	3	2	2	3	2	2	1	2	1	1	0	0	1	2	1	0	0	1	1	0	1	2	0	1	0	0	1	1	3	3	0	2	1	0	1	1	2	2	3	0	1
142	1	18	5	1	2	2	2	2	2	3	2	2	3	2	2	4	2	3	2	2	2	3	1	0	1	1	3	2	1	2	1	0	0	0	0	2	1	0	0	1	0	1	1	1	1	1	1	1	1
143	2	20	3	1	1	4	3	4	4	4	3	4	1	2	4	2	2	3	2	2	1	2	1	0	0	0	1	2	1	2	3	3	2	1	2	3	3	3	2	2	0	1	1	2	3	3	3	2	2
144	1	19	4	2	4	3	2	3	4	4	4	3	3	3	2	3	2	4	0	2	1	2	1	0	0	1	1	1	3	2	2	1	1	0	1	1	1	0	2	1	0	2	1	2	1	2	1	0	1
145	1	20	2	1	5	1	1	2	2	5	3	1	1	1	1	2	1	3	0	1	0	2	1	0	0	0	0	0	1	1	0	0	0	0	0	0	0	0	0	1	0	0	0	0	0	0	1	0	1
146	1	43	3	1	1	1	2	1	2	5	2	3	1	2	1	1	1	1	2	0	1	1	1	1	0	2	2	0	1	1	1	0	0	0	0	0	0	0	0	0	0	0	0	2	0	0	0	0	1
147	1	19	3	1	1	2	1	2	1	1	1	2	1	1	1	1	1	2	1	1	0	2	1	0	0	0	0	0	0	2	1	0	0	0	0	0	0	1	1	1	0	1	1	1	1	1	2	1	0
148	1	54	3	1	3	2	2	2	3	4	2	3	2	3	1	2	1	1	0	0	0	1	0	0	0	0	1	1	0	1	1	0	0	0	0	0	0	0	1	1	1	0	1	0	0	0	1	0	0
149	1	64	2	1	2	1	1	2	2	2	1	2	2	1	1	2	1	1	1	1	1	2	0	0	0	0	0	0	1	0	0	0	0	0	0	1	1	3	0	0	0	0	1	0	0	0	1	0	0
150	1	52	5	1	1	1	1	1	1	1	2	1	1	2	1	1	1	2	1	2	2	2	3	1	0	1	1	0	3	2	0	0	0	0	0	1	0	0	1	0	0	1	0	0	1	0	1	0	0
151	1	19	4	1	1	1	1	1	2	3	1	1	1	1	1	1	1	1	0	1	0	2	0	0	0	2	2	2	2	2	0	0	0	0	0	1	3	3	3	3	2	1	3	3	3	2	3	3	2
152	1	57	4	1	2	2	1	2	2	3	2	3	4	2	1	2	1	3	0	1	0	3	2	0	0	0	0	0	3	3	1	1	1	0	0	0	1	1	0	2	1	1	1	2	1	2	2	0	0
153	1	44	2	2	1	2	1	1	5	2	4	4	4	1	3	3	3	3	2	3	3	3	3	3	2	2	2	2	2	3	2	1	1	1	1	1	1	1	2	2	2	3	3	2	3	3	2	1	2
154	1	20	4	1	3	1	5	2	3	1	5	5	5	4	1	4	4	2	0	4	3	4	3	0	0	1	1	0	0	3	0	0	0	0	1	0	0	2	1	1	0	1	1	1	1	1	3	3	3
155	1	64	3	1	1	1	1	2	1	3	1	1	2	1	1	1	1	1	1	0	1	2	2	0	0	0	2	1	1	2	1	0	0	0	0	0	1	1	0	1	0	2	1	1	0	1	1	0	1
156	1	70	1	1	1	1	1	1	1	1	1	1	1	1	1	1	1	1	0	0	1	0	0	0	0	0	0	1	1	2	0	0	0	0	0	0	0	0	0	0	0	0	0	0	0	0	0	0	0
157	1	21	5	1	3	1	3	2	3	2	4	3	5	2	4	5	1	4	2	1	1	3	1	0	0	0	2	3	4	1	0	0	0	0	0	0	0	0	0	2	0	1	2	2	2	3	2	0	0
158	1	19	4	3	3	2	4	3	2	4	4	4	2	4	4	4	4	4	3	3	1	4	1	1	0	2	2	2	2	2	0	2	1	0	0	1	1	1	0	1	1	2	1	3	3	3	2	2	2
159	2	55	2	1	2	1	3	1	3	3	2	3	2	3	1	2	2	1	0	0	0	0	0	0	0	0	0	0	0	1	0	0	0	0	0	0	0	0	1	1	0	3	1	0	1	2	1	0	1
160	1	42	5	1	5	5	3	3	2	1	4	4	5	4	4	4	5	5	3	4	2	4	3	4	3	2	4	2	4	3	1	0	0	0	0	0	0	1	0	3	0	2	4	2	0	1	4	0	2
161	1	20	4	1	2	3	2	2	2	1	1	3	2	1	1	3	2	3	4	1	1	3	0	0	1	2	1	2	1	3	3	0	0	0	0	1	1	2	1	1	0	2	2	1	1	3	1	0	2
162	1	43	3	1	1	2	2	2	3	1	2	2	1	2	1	2	1	1	2	3	2	2	2	0	1	0	2	1	2	2	1	1	0	1	1	2	2	2	2	2	2	2	2	2	1	0	3	2	1
163	1	20	4	1	3	1	1	2	2	1	4	2	1	1	1	1	2	4	1	2	1	4	0	0	0	1	1	0	1	0	0	0	0	0	0	0	0	0	0	0	0	0	0	0	0	0	0	0	1
164	1	51	4	1	2	1	2	1	3	1	1	2	2	1	1	2	1	2	1	2	1	2	2	0	0	2	2	1	2	3	2	1	1	0	0	1	1	1	0	1	1	0	1	2	1	3	2	0	2
165	1	46	3	1	3	1	1	2	2	4	1	2	2	1	2	3	4	3	2	3	3	4	1	1	0	0	1	0	4	3	2	1	2	0	3	2	1	0	1	0	0	0	0	4	4	4	4	1	4
166	2	73	2	1	1	1	1	1	1	2	1	1	2	1	1	1	1	2	0	0	0	0	0	0	0	0	1	0	0	1	0	0	0	0	0	0	0	0	0	0	0	0	0	0	0	3	1	0	0
167	1	43	3	1	1	3	2	1	2	2	1	1	2	1	1	2	2	2	0	1	2	2	0	0	0	0	1	0	0	2	1	1	1	0	0	0	0	2	0	2	1	1	0	0	2	2	2	0	1
168	2	77	2	1	1	2	1	2	1	1	1	1	1	1	2	2	2	2	1	1	0	3	0	0	0	0	0	1	0	1	1	0	0	0	1	1	1	0	0	1	0	1	1	1	1	0	1	0	0
169	1	19	4	1	4	1	3	1	2	5	2	2	3	2	1	3	1	3	1	2	2	3	1	0	0	0	1	3	3	2	4	2	2	1	3	2	3	1	3	2	2	2	3	0	1	3	3	1	3
170	2	19	2	1	1	1	1	1	1	3	2	4	1	1	3	1	1	4	2	0	0	3	0	0	0	0	0	0	0	2	0	0	0	0	0	4	4	4	2	2	0	0	2	4	4	4	4	4	4
171	2	19	3	1	1	2	1	2	3	3	1	3	1	1	4	3	1	4	0	1	0	1	1	1	0	1	2	0	3	3	3	0	0	0	0	3	3	2	4	3	2	1	0	1	4	3	4	1	4
172	2	22	4	1	1	1	2	3	4	5	4	4	3	3	1	4	3	5	2	4	4	4	1	0	0	0	2	2	1	3	2	1	0	0	3	1	1	0	0	2	0	2	1	1	2	3	4	4	2
173	2	19	4	1	2	1	1	2	1	2	3	3	2	2	1	3	2	1	0	1	1	3	0	0	1	0	3	1	3	1	1	2	1	1	0	1	1	1	0	1	0	1	0	0	1	1	1	0	0
174	2	20	3	1	1	2	3	2	2	2	2	2	1	3	2	1	2	1	1	1	0	1	1	1	0	0	1	0	0	1	0	0	0	0	0	2	3	1	0	1	0	0	0	2	0	2	0	0	0
175	2	19	5	1	2	1	1	3	2	3	3	2	2	2	1	1	2	2	0	2	1	2	0	0	0	2	1	1	0	2	1	2	0	1	1	1	4	3	2	1	2	2	2	4	4	4	4	2	3
176	2	22	5	2	2	3	4	2	2	4	3	2	3	2	4	3	1	5	0	3	2	4	3	0	1	2	3	1	3	3	3	0	0	0	2	3	3	4	4	3	3	2	4	1	3	4	3	1	1
177	2	19	5	2	3	2	4	2	4	3	4	4	1	3	1	2	3	3	1	2	2	2	1	1	2	1	2	1	3	2	2	3	2	1	2	2	3	3	3	1	1	2	1	3	3	4	2	1	2
178	2	19	4	1	1	1	2	2	3	2	1	3	2	3	2	2	1	1	0	1	0	2	1	0	0	0	2	0	3	2	2	0	0	0	1	1	2	3	1	1	0	1	0	4	1	3	3	0	1
179	2	19	4	1	1	1	1	1	3	1	2	2	1	1	1	2	1	2	0	0	0	0	0	0	0	0	0	0	0	0	0	0	0	0	0	0	0	0	0	0	0	0	0	1	0	1	0	0	0
180	2	21	4	1	2	3	2	1	4	3	2	3	2	1	3	3	2	3	0	2	2	3	0	0	0	2	2	1	2	2	1	0	0	0	0	1	2	1	1	2	1	1	1	2	2	2	2	2	1
181	2	19	4	1	3	2	2	3	3	4	3	2	2	1	3	3	3	5	0	1	0	2	0	0	0	2	2	0	0	0	1	1	0	0	2	2	1	0	0	3	0	3	2	1	1	2	1	0	0
182	2	19	2	1	1	2	2	3	2	1	2	2	3	2	2	3	2	2	2	1	2	3	2	1	1	2	1	1	1	1	2	1	1	1	2	3	4	3	3	3	3	2	3	3	2	2	3	1	2
183	2	20	4	2	2	2	3	4	4	4	4	5	2	2	4	4	3	4	2	1	4	4	3	0	0	2	3	1	1	2	0	0	0	0	0	0	0	1	0	2	3	2	1	1	0	1	3	1	1
184	2	19	4	1	1	1	2	3	4	3	3	3	2	2	1	2	2	5	1	2	2	2	0	0	0	1	3	0	0	1	1	0	0	0	0	1	2	1	0	1	0	1	1	1	2	3	2	2	1
185	2	23	3	1	4	3	2	3	2	4	3	3	2	3	1	2	3	4	0	1	0	2	0	0	1	1	2	0	2	1	0	2	1	0	2	3	3	3	2	2	2	1	3	1	2	3	2	1	3
186	2	18	3	1	1	1	2	1	1	1	3	3	1	3	1	1	1	1	1	2	3	2	1	1	1	1	2	2	1	3	2	1	1	1	1	1	3	2	1	2	1	1	1	2	2	2	3	1	3
187	2	19	4	1	3	2	3	2	4	3	3	4	1	3	5	4	2	5	0	2	1	1	0	0	0	2	4	1	1	3	1	0	0	0	0	4	4	0	4	4	4	2	0	3	4	3	4	4	3
188	2	19	3	1	1	1	1	1	2	2	3	3	1	1	1	1	1	3	2	2	1	3	1	0	0	2	2	2	2	0	1	0	0	1	2	2	4	4	3	3	2	2	2	0	2	2	2	1	1
189	2	19	3	1	2	1	2	1	2	2	1	1	1	1	1	1	1	1	0	2	2	1	0	0	0	1	1	0	0	1	1	0	0	0	0	0	1	0	0	1	1	0	1	2	2	1	1	1	1
190	2	20	4	2	3	3	3	3	2	4	3	2	4	1	2	2	2	3	1	1	1	3	1	1	1	1	1	1	1	3	3	1	1	1	1	1	1	1	1	2	3	1	1	1	1	1	1	1	2
191	2	19	3	2	2	2	1	3	2	4	2	1	2	1	3	2	2	3	1	2	2	2	1	0	0	1	1	0	2	1	1	0	0	0	0	0	1	0	0	0	0	0	0	1	1	0	1	0	0
192	2	19	3	1	2	2	2	2	3	3	3	3	3	3	3	4	3	3	1	2	1	2	1	1	1	1	1	1	1	1	1	0	0	0	0	1	2	1	2	1	1	1	1	4	1	1	3	4	3
193	2	21	4	1	1	2	2	2	3	2	2	3	1	3	1	2	2	4	1	0	0	1	1	0	1	1	3	1	1	1	2	1	0	0	0	2	1	0	1	1	0	1	0	3	3	3	2	0	1
194	2	21	4	1	3	3	1	2	2	2	2	2	3	2	2	2	2	2	1	1	1	1	1	1	0	0	2	2	1	1	1	0	0	0	1	1	1	1	0	1	1	1	1	1	1	0	1	0	1
195	1	19	4	1	3	2	2	2	2	3	2	2	2	2	3	3	2	4	3	2	2	4	1	1	0	2	2	1	3	3	2	0	0	0	1	1	0	0	3	2	1	1	2	1	3	3	2	3	1
196	2	21	3	1	1	1	1	1	1	1	1	1	1	1	1	1	1	1	0	1	1	1	1	0	0	0	0	0	0	0	0	0	0	0	0	0	0	0	0	0	0	0	0	0	0	0	1	0	1
197	2	22	3	1	2	2	2	2	1	1	2	2	1	3	1	2	2	1	0	0	0	1	0	0	0	1	1	0	0	1	1	1	0	0	0	0	0	0	0	0	0	0	1	2	1	3	2	0	1
198	2	19	3	1	1	1	2	3	1	2	1	2	1	1	1	2	1	3	0	1	1	4	1	0	0	0	0	0	0	1	0	0	0	0	0	0	0	0	0	0	0	0	0	1	0	0	2	0	0
199	2	19	4	1	2	3	3	1	2	2	2	3	4	5	2	4	1	4	1	3	4	1	4	0	4	3	2	0	3	3	2	0	0	0	0	0	2	3	3	1	3	3	1	3	3	3	4	1	3
200	2	20	3	1	1	1	2	1	1	1	1	3	1	2	1	2	1	2	0	0	0	1	0	0	0	0	0	1	0	1	0	1	0	0	1	1	1	1	1	0	0	0	0	0	0	1	2	1	1
201	1	20	4	1	2	2	3	4	3	2	4	4	5	3	1	2	1	4	0	2	0	4	3	1	0	1	1	0	3	3	0	0	0	0	0	0	0	3	3	0	2	1	0	0	0	0	0	0	0
202	2	21	5	1	3	4	4	3	4	2	2	4	3	5	3	3	4	4	0	2	2	2	1	3	2	2	3	1	4	2	3	2	1	2	3	2	2	1	2	3	4	3	2	2	2	2	2	3	1
203	2	21	4	1	1	1	1	1	1	1	3	3	2	3	3	2	3	3	2	1	0	2	2	2	2	2	3	3	2	2	2	1	2	2	2	2	1	1	1	1	2	2	4	4	4	4	2	2	2
204	1	21	5	2	2	2	5	3	5	3	4	3	3	4	3	5	3	2	2	3	4	3	1	1	1	2	2	2	1	2	2	2	2	1	1	1	3	3	3	3	3	2	2	3	3	3	4	1	3
205	2	20	4	1	1	2	3	3	4	4	2	3	1	2	2	4	2	5	0	3	2	2	0	0	1	2	3	1	1	0	0	0	0	0	0	1	1	0	0	1	0	0	0	1	0	0	2	1	1
206	1	21	3	1	2	1	2	2	2	3	2	2	2	1	1	1	1	1	0	0	0	0	0	0	0	0	0	0	1	1	0	1	0	0	0	0	0	0	0	0	0	0	0	0	0	0	2	1	2
207	1	21	4	1	1	2	2	2	3	1	1	2	1	1	1	1	1	3	2	1	0	1	0	0	0	0	0	0	0	1	3	1	0	0	0	1	3	3	3	1	0	0	0	0	2	0	0	0	0
208	1	20	4	1	2	1	2	2	2	2	2	2	1	1	1	2	1	1	0	2	1	2	0	0	0	0	2	0	1	0	1	0	0	0	0	0	0	0	0	1	0	2	0	2	2	2	2	0	1
209	1	20	4	1	1	2	4	3	1	2	4	4	1	4	4	4	2	2	1	2	3	2	2	1	0	2	3	1	1	2	1	0	2	0	0	1	1	1	1	2	1	2	2	3	2	0	2	2	3
210	1	20	4	3	2	1	3	2	3	3	2	2	2	2	3	4	3	2	0	2	2	3	2	0	0	0	0	0	0	0	0	0	0	0	0	0	0	0	0	0	0	0	0	0	2	2	1	0	1
211	1	20	4	2	2	1	2	4	4	5	4	3	2	2	2	2	2	3	0	2	2	2	1	1	0	1	2	1	2	1	2	1	1	1	1	2	1	1	1	1	1	1	1	2	1	1	2	1	1
212	1	21	4	1	1	1	1	1	3	2	3	2	3	1	2	1	3	4	1	2	2	3	1	1	0	1	1	1	1	1	2	1	1	1	1	1	2	2	1	0	0	0	0	2	1	0	2	0	1
213	1	21	4	1	1	1	3	2	4	1	4	3	4	5	1	5	3	1	0	4	1	4	2	0	0	0	2	0	4	4	4	4	0	0	0	4	4	4	0	4	1	0	0	2	2	0	4	0	2
214	1	20	4	1	4	4	4	1	1	4	4	5	2	4	1	4	4	4	0	0	0	3	0	0	0	0	0	0	0	1	0	0	0	0	3	0	0	3	0	1	3	0	0	3	3	0	3	0	3
215	1	20	4	1	2	2	2	2	3	3	3	2	3	2	3	2	2	4	1	3	2	3	2	1	0	1	1	1	2	2	2	2	0	0	0	0	1	1	1	2	0	3	2	2	2	2	3	1	2
216	1	20	4	1	1	1	1	1	4	4	3	1	2	1	1	2	3	4	2	3	3	1	3	2	3	2	3	1	3	4	2	3	1	4	3	2	4	3	3	3	3	3	3	3	3	2	1	3	3
217	1	20	3	4	4	5	2	3	4	3	3	3	4	3	4	2	1	4	4	4	4	4	4	4	4	4	4	3	1	2	3	3	1	2	3	1	4	4	4	4	4	4	4	4	4	3	4	3	1
218	1	20	4	1	1	1	1	2	2	2	1	2	1	1	1	2	1	1	1	4	3	4	0	0	0	1	3	1	2	0	0	1	0	0	2	3	2	1	0	0	0	0	0	0	1	0	0	0	0
219	1	21	3	2	1	1	2	2	4	4	3	4	2	2	2	3	4	4	0	2	0	3	0	0	0	0	0	1	2	2	1	2	3	1	1	2	1	0	0	2	0	1	2	2	2	2	2	2	1
220	1	20	4	1	3	2	2	2	3	3	2	2	2	2	1	2	2	3	1	2	1	2	0	0	0	0	1	0	1	2	1	0	0	0	0	1	1	0	0	1	0	1	0	1	1	2	2	0	1
221	1	20	4	1	4	2	3	3	4	3	5	4	2	3	1	4	3	1	0	2	2	2	2	0	0	0	1	0	4	4	2	2	2	2	1	0	1	2	2	2	1	2	2	3	0	4	3	2	2
222	1	21	3	1	1	2	3	1	4	2	3	3	2	1	1	2	1	1	0	0	1	1	1	0	0	0	1	0	2	1	1	0	0	0	0	1	0	0	0	0	0	0	0	1	1	0	1	0	0
223	1	20	4	1	2	1	1	1	1	1	1	1	2	1	1	1	1	4	2	4	0	4	1	0	0	3	3	4	3	3	3	0	0	0	0	0	0	3	0	3	4	4	2	3	3	0	0	0	0
224	1	22	4	3	1	1	1	4	3	3	2	2	1	1	1	4	1	1	0	2	0	3	0	0	0	0	0	1	0	0	1	0	0	0	0	0	0	0	0	0	0	0	1	0	0	0	2	0	1
225	2	20	3	1	4	2	3	2	3	4	3	3	2	2	2	3	3	3	1	3	1	3	0	0	0	1	2	0	0	2	0	0	0	0	0	3	3	1	2	2	1	0	0	2	2	1	3	2	2
226	1	21	4	1	1	1	3	3	3	3	3	3	1	1	1	3	1	1	1	2	1	2	1	1	0	0	0	0	1	0	2	0	0	0	0	0	0	0	0	0	0	0	1	0	1	0	2	0	0
227	1	21	4	1	5	4	4	4	3	4	5	5	1	4	5	5	1	3	2	3	3	4	4	4	3	3	3	3	3	4	2	0	0	0	0	0	4	0	4	4	4	4	4	4	2	3	3	4	0
228	2	22	4	1	2	1	2	4	4	4	3	3	2	4	1	1	1	4	1	4	3	4	4	4	3	3	3	3	2	2	2	3	3	2	1	2	3	3	2	4	4	4	4	4	4	4	3	3	4
229	2	20	3	1	1	1	1	1	4	2	4	2	1	2	1	5	1	1	1	2	3	3	0	0	0	0	0	0	0	1	0	0	0	0	0	0	0	1	0	1	0	0	0	1	2	0	1	1	0
230	2	21	4	1	1	1	1	2	5	1	1	1	1	1	1	1	1	2	0	0	0	3	0	0	0	0	0	0	0	0	0	0	0	0	0	0	0	0	0	0	0	0	0	0	0	0	0	0	0
231	2	19	4	2	1	1	1	3	4	5	1	3	2	2	2	4	4	3	2	1	0	3	1	0	0	0	3	1	1	1	0	0	0	0	0	3	4	2	1	3	1	3	4	2	0	3	0	3	0
232	1	19	4	1	1	1	1	2	2	1	2	3	2	2	1	3	1	1	2	3	3	2	1	0	0	0	0	0	1	1	0	0	0	0	0	0	3	3	3	2	3	0	2	2	3	3	3	3	2
233	2	19	5	1	1	1	3	1	1	1	5	3	1	1	1	2	1	1	0	0	0	0	0	0	0	0	1	0	0	0	2	0	0	0	0	0	1	0	0	3	0	4	1	0	0	0	0	0	0
234	1	21	3	1	1	1	1	1	1	1	1	2	1	1	1	2	1	2	0	1	1	2	0	0	0	0	0	0	0	0	0	0	0	0	0	1	1	0	0	1	0	1	1	3	1	1	1	1	1
235	2	19	2	3	4	2	3	4	3	2	3	3	2	3	3	2	2	3	2	2	1	2	1	2	3	2	1	2	3	2	1	3	2	1	3	2	1	2	2	2	2	3	2	4	4	4	2	1	2
236	2	19	3	1	1	1	2	1	2	1	1	2	1	1	2	2	1	2	1	2	1	2	1	0	1	2	1	1	1	1	0	1	0	1	0	1	1	3	1	1	1	1	0	1	1	1	1	0	0
237	2	21	4	1	1	1	1	4	4	4	3	3	1	1	1	4	4	2	0	3	3	4	2	0	0	2	4	0	3	3	4	1	0	0	0	3	1	2	2	0	0	0	2	2	0	0	2	2	0
238	2	20	1	2	2	2	2	2	2	2	3	2	4	2	4	2	2	3	2	3	3	4	3	2	3	2	4	3	2	3	2	2	3	3	3	2	3	4	1	1	2	1	1	2	3	2	3	1	1
239	2	20	4	3	2	2	2	2	2	3	2	2	2	1	1	1	1	1	4	4	4	4	3	2	4	3	3	3	2	2	2	1	2	2	1	1	1	1	1	2	2	2	2	1	1	1	1	1	1
240	2	21	3	1	1	1	1	2	2	3	2	2	1	2	1	3	1	5	0	1	0	0	0	0	0	0	2	0	0	1	0	0	0	0	0	2	0	1	0	0	1	0	1	1	2	1	1	0	0
241	2	20	3	1	1	1	1	2	1	2	2	2	1	1	1	1	1	3	1	1	0	4	2	0	0	1	1	0	0	0	0	0	0	0	0	0	0	0	1	0	0	0	0	0	0	0	0	0	0
242	2	19	5	1	1	1	5	1	4	1	5	5	1	2	2	4	2	2	0	1	1	0	0	0	0	2	0	0	1	0	0	0	0	0	0	0	0	0	0	0	0	0	0	0	0	0	1	0	0
243	2	19	2	1	1	1	1	1	2	2	1	1	1	1	1	1	1	2	0	0	0	0	0	0	0	0	0	0	0	1	0	0	0	0	0	0	0	0	0	0	0	1	0	0	0	0	0	0	0
244	2	20	2	1	3	1	2	1	2	1	1	1	4	2	1	3	1	3	0	0	0	2	0	0	0	0	3	0	3	4	3	0	0	0	0	0	3	0	0	0	0	0	0	2	3	2	4	1	3
245	2	8	5	1	4	2	4	3	2	1	3	2	4	4	2	4	3	2	1	2	1	1	1	3	1	2	2	1	3	1	3	3	3	2	2	3	1	1	2	1	3	1	3	2	1	2	3	2	1
246	2	19	4	1	1	1	1	1	2	3	2	2	1	2	1	3	1	2	0	0	0	3	0	0	0	0	0	0	0	2	0	0	0	0	0	0	0	0	1	0	0	0	0	2	2	0	2	0	0
247	2	18	4	1	3	1	2	3	2	3	2	2	2	2	2	3	3	4	2	2	1	3	1	1	2	3	3	2	4	2	3	2	2	2	3	3	4	3	3	2	2	2	2	3	3	3	3	3	3
248	2	20	5	2	1	3	4	5	4	2	5	4	4	4	4	5	1	5	4	4	4	4	1	1	2	2	3	1	3	4	4	0	0	0	0	4	4	3	4	4	4	4	4	4	4	4	4	1	4
249	2	19	4	1	3	3	1	4	3	4	3	2	2	2	2	3	3	2	2	3	3	4	3	1	0	1	1	2	0	1	1	0	1	1	0	1	1	0	1	1	0	1	0	0	2	2	1	0	0
250	2	19	4	1	1	2	2	2	3	3	3	3	1	1	2	1	2	2	1	3	1	3	0	0	0	0	0	0	1	2	2	0	0	0	0	2	3	3	2	2	2	1	3	2	2	2	2	2	2
251	2	18	1	1	1	1	2	1	3	2	1	1	1	2	3	2	1	1	1	0	1	1	1	2	1	1	0	0	1	1	1	1	1	0	0	0	0	1	2	1	0	0	0	0	0	0	1	0	0
252	2	18	4	1	1	1	3	3	3	2	1	3	1	2	1	3	2	1	0	1	1	2	0	0	1	1	1	0	1	3	0	0	0	0	0	0	2	1	3	1	1	1	0	1	0	1	0	0	1
253	2	19	3	1	2	2	2	1	2	3	3	3	1	2	1	2	1	2	2	2	2	2	2	2	1	2	2	2	1	1	1	1	1	1	1	1	1	1	1	1	1	2	2	2	2	2	2	2	2
254	2	19	2	1	2	2	3	3	4	3	3	3	4	3	2	4	1	5	1	2	1	2	2	0	0	1	1	1	0	2	1	0	0	0	0	0	1	0	1	1	1	1	0	0	1	0	1	0	1
255	2	18	3	1	2	1	1	1	1	2	1	2	3	1	1	1	2	4	0	2	0	2	0	0	0	0	2	0	2	2	2	0	0	0	0	3	3	2	1	2	0	2	1	0	2	3	3	0	0
256	2	19	4	1	2	2	1	2	3	2	3	2	1	2	1	1	1	1	0	1	1	1	2	1	0	0	1	0	0	0	1	0	0	0	0	0	1	0	0	0	1	0	0	0	1	0	1	0	0
257	2	21	4	1	2	2	2	2	2	3	2	3	2	1	2	2	2	3	0	1	1	2	1	0	0	0	1	0	1	1	1	0	0	0	0	0	0	0	1	0	0	0	1	2	2	2	2	1	0
258	1	19	2	1	1	1	1	1	1	1	1	1	1	1	1	1	1	4	2	2	2	2	2	2	2	2	2	2	2	2	2	2	2	2	2	2	2	2	2	2	2	2	2	2	2	2	2	3	3
259	2	19	4	1	4	4	3	4	5	5	5	4	4	4	1	4	5	5	2	3	2	4	4	0	2	2	3	2	0	3	0	0	0	0	0	4	4	3	4	2	0	0	3	4	3	4	4	0	4
260	2	20	4	1	2	1	2	2	3	4	1	3	1	1	2	2	1	2	0	1	1	3	0	0	0	1	1	1	2	2	1	0	0	0	2	2	1	1	0	3	0	0	0	0	1	3	1	0	1
261	2	21	3	1	2	1	2	2	2	1	2	3	1	1	2	3	1	1	0	1	1	3	0	0	0	2	1	1	0	3	2	0	0	0	0	0	2	2	2	2	2	2	3	2	1	0	2	3	3
262	1	21	4	1	1	1	1	3	2	4	2	3	2	2	2	2	1	2	0	2	2	2	1	0	0	1	1	0	1	1	0	0	0	0	0	1	1	1	1	1	0	1	1	0	0	0	1	0	0
263	2	19	4	1	4	1	1	3	3	3	3	3	3	1	1	2	1	3	2	2	2	2	1	0	0	1	1	0	1	0	2	0	0	0	0	1	0	0	0	2	0	0	2	0	1	1	2	0	0
264	2	20	4	1	1	2	3	2	4	3	3	3	1	2	2	2	1	2	0	1	0	3	0	0	1	1	1	0	2	2	1	2	2	1	0	1	3	3	1	1	2	2	2	2	2	2	3	1	1
265	2	20	2	1	1	1	1	1	1	1	1	1	1	2	2	1	1	1	1	1	2	4	2	0	0	0	1	0	0	1	1	0	0	0	0	1	0	0	1	1	2	0	2	2	2	1	1	2	2
266	2	19	4	1	4	2	2	1	1	3	2	1	2	1	2	4	4	4	3	4	1	4	2	0	1	3	4	0	3	3	2	1	1	1	1	1	4	2	2	2	2	4	4	2	3	2	4	2	2
267	2	19	4	1	1	1	2	3	3	1	1	1	3	1	1	1	1	1	0	1	0	1	0	0	0	0	0	0	1	2	1	0	0	0	0	2	2	2	1	1	0	1	2	1	2	3	3	0	2
268	2	19	5	2	4	2	4	2	5	5	4	4	3	2	5	5	5	4	1	1	3	3	1	1	0	4	4	1	3	4	1	0	0	0	2	4	4	4	4	1	2	0	3	2	4	1	3	1	0
269	2	19	3	1	2	1	3	4	3	3	2	3	1	3	3	3	2	4	1	2	2	3	1	1	1	2	2	2	2	1	1	1	1	1	2	2	3	3	1	0	2	1	3	1	2	2	2	2	1
270	1	19	4	3	1	1	1	1	1	1	1	3	3	2	1	1	1	2	1	1	0	1	1	1	0	0	1	0	3	2	1	0	0	0	0	0	0	2	0	2	2	0	1	1	0	3	2	0	0
271	2	21	4	1	2	2	5	2	1	2	5	5	2	5	2	5	1	5	2	2	1	3	1	1	2	0	4	2	0	0	0	0	0	0	0	0	1	1	0	1	0	0	1	1	1	0	2	1	1
272	2	19	3	1	1	2	1	2	2	4	3	2	3	1	1	2	1	4	0	0	0	2	1	0	0	0	0	0	1	0	0	0	0	0	0	0	1	0	0	2	0	1	0	0	0	0	0	0	0
273	2	18	3	1	1	1	2	1	1	1	1	2	1	1	2	2	1	2	1	2	1	3	1	1	0	1	3	2	1	0	1	0	0	0	1	2	2	1	1	1	2	1	2	3	2	2	2	1	1
274	2	19	2	1	1	2	2	2	3	2	2	3	2	2	1	3	2	3	0	2	1	3	2	0	1	1	1	0	0	2	3	1	1	0	0	1	1	2	1	2	1	3	2	3	3	2	2	1	2
275	2	18	4	1	2	3	3	2	4	4	2	3	3	2	1	2	3	4	1	2	1	3	0	0	0	0	2	1	2	3	3	0	0	0	0	0	3	0	1	2	1	2	3	3	4	4	4	3	1
276	2	19	4	1	1	1	2	1	3	1	2	3	1	2	1	3	2	1	2	2	0	3	1	1	1	2	2	1	1	2	1	0	0	0	0	0	0	0	0	0	0	0	0	3	1	3	3	0	1
277	2	19	4	2	3	4	4	2	2	4	3	4	5	4	4	3	4	4	1	3	2	4	4	0	2	3	3	1	4	3	2	3	3	0	3	2	3	4	4	3	1	3	3	3	3	3	3	1	3
278	2	18	2	1	1	3	1	1	2	1	2	2	2	1	4	4	3	4	1	2	0	2	1	0	0	0	3	1	1	1	2	0	0	0	0	1	3	3	2	3	2	1	3	2	1	1	2	1	0
279	2	18	5	1	2	1	2	2	2	5	3	3	2	1	1	2	1	1	2	3	4	4	2	0	0	2	4	4	3	4	3	4	2	1	2	1	2	0	0	0	0	2	0	1	1	4	1	4	2
280	2	19	5	1	3	2	3	3	4	3	3	4	2	4	4	4	2	3	3	2	2	3	1	1	1	4	4	2	2	1	1	0	0	0	0	0	1	1	2	2	1	1	1	1	0	1	2	0	1
281	2	18	4	1	1	2	2	2	3	1	3	2	1	1	1	1	1	2	0	3	2	4	2	0	0	1	3	0	1	3	1	3	0	4	3	2	1	1	1	2	1	1	0	0	0	0	3	0	0
282	2	18	4	1	2	4	3	3	3	3	2	4	2	1	3	3	4	1	0	1	0	3	0	0	1	1	1	1	0	3	0	0	0	0	2	3	2	1	0	1	0	0	0	0	0	2	2	3	1
283	2	21	4	1	2	4	4	2	4	5	3	4	3	3	1	4	4	5	0	2	2	3	1	0	0	4	4	1	2	2	1	0	0	0	0	0	4	2	0	2	1	2	2	4	3	3	3	0	3
284	2	19	5	1	1	1	3	4	1	4	3	1	1	1	2	5	4	5	1	1	2	3	1	1	0	0	0	0	2	0	0	0	0	0	0	2	3	1	0	1	0	2	2	0	2	0	1	0	0
285	2	19	5	2	4	4	4	5	5	4	4	3	3	4	4	4	4	4	0	4	3	4	3	1	0	1	1	1	3	3	3	3	3	1	3	3	3	3	3	3	3	3	3	3	4	3	4	1	3
286	2	18	5	1	1	1	4	2	4	5	4	5	3	3	4	5	4	4	1	2	2	3	1	1	0	1	1	0	0	2	1	0	0	0	0	0	0	0	0	0	0	0	0	3	3	3	2	0	3
287	2	19	3	1	2	1	2	1	2	3	1	2	3	1	2	2	1	1	0	1	0	0	1	0	1	1	1	0	2	2	1	0	0	0	0	1	2	1	2	1	0	0	1	1	1	1	2	0	1
288	2	18	3	1	1	1	1	2	1	1	1	1	1	1	1	2	1	1	0	0	0	0	0	0	0	0	0	0	2	0	0	0	0	0	0	0	0	1	0	1	0	0	1	0	0	0	0	0	0
289	2	19	5	1	2	5	1	3	2	2	2	1	3	2	1	3	2	3	1	0	3	4	1	1	1	1	3	0	1	1	1	0	2	1	0	0	4	3	2	3	1	0	3	4	3	2	3	0	0
290	2	22	1	1	1	1	1	1	1	2	1	2	1	2	1	1	1	2	0	2	0	0	0	0	0	0	2	0	0	0	0	0	0	0	0	0	1	2	2	2	2	0	2	2	1	0	2	0	0
291	2	18	3	1	2	2	2	2	3	4	3	2	3	2	2	2	2	4	0	0	0	2	2	0	0	1	1	1	1	1	1	0	0	0	0	1	1	1	0	2	1	1	1	1	3	2	3	0	2
292	2	18	5	1	1	4	5	1	2	5	5	5	1	4	5	5	1	1	3	4	4	4	4	2	3	4	4	3	2	0	0	4	1	3	4	4	4	4	4	4	4	3	4	4	4	1	4	4	3
293	2	18	3	1	1	1	2	1	2	1	1	1	1	1	1	2	1	1	0	2	4	4	0	0	3	3	3	0	4	4	0	3	3	3	3	4	3	4	3	3	3	0	0	1	1	2	2	0	3
294	2	18	3	1	1	1	1	1	4	1	2	2	1	1	1	2	2	4	0	0	0	3	0	0	0	0	0	0	0	0	1	0	0	0	0	0	0	4	4	0	0	4	0	4	2	0	2	0	0
295	2	19	3	2	2	1	2	2	3	3	4	3	3	2	2	2	3	2	2	3	3	4	2	1	2	2	2	0	2	1	1	1	1	1	2	4	4	3	3	4	3	3	3	3	1	3	4	2	3
296	2	19	4	1	1	4	4	4	4	5	5	4	5	4	2	4	2	5	0	4	4	1	2	0	0	0	0	0	4	4	4	0	2	0	4	4	4	4	4	1	4	4	4	4	4	3	4	4	4
297	2	19	3	2	3	1	2	2	3	4	2	3	4	2	3	1	2	3	0	1	1	2	0	0	1	1	1	1	1	1	2	0	0	0	0	1	3	2	1	2	1	0	1	2	1	2	2	0	1
298	1	22	4	5	1	2	2	4	1	2	2	3	5	3	3	1	1	4	0	2	1	3	3	3	2	2	0	1	3	4	4	3	2	0	4	4	4	3	4	4	2	0	4	0	4	0	3	0	2
299	2	19	4	2	4	5	2	3	5	2	4	3	1	4	5	4	2	2	0	1	3	4	0	0	1	2	3	0	3	3	1	0	1	0	0	2	3	3	4	4	2	2	4	3	3	3	2	0	1
300	2	19	2	1	1	1	1	1	1	2	2	2	2	1	3	2	3	4	3	2	3	4	1	0	0	0	1	1	2	3	3	3	2	2	2	3	4	4	3	2	3	3	4	3	3	3	3	2	1
301	2	19	3	1	1	1	2	2	2	2	2	1	1	1	1	2	1	2	0	2	3	2	1	1	0	0	3	2	3	2	1	3	3	1	0	3	3	1	3	3	0	3	2	2	2	3	2	1	3
302	2	18	5	1	1	2	3	4	3	4	4	3	2	2	2	5	3	5	3	2	2	1	1	1	1	1	1	2	1	0	0	0	0	0	0	1	1	0	0	1	0	0	0	2	1	1	2	0	1
303	2	18	3	1	2	2	1	1	3	2	2	3	1	1	1	1	1	1	0	2	0	2	0	0	0	0	0	0	2	1	2	1	1	0	0	0	2	2	2	2	2	1	2	2	3	1	2	1	2
304	2	19	2	1	1	1	2	1	1	2	1	2	1	1	1	2	1	2	2	1	0	1	0	0	0	1	1	0	0	0	0	0	0	0	0	0	1	2	1	1	0	1	1	1	0	0	0	0	0
305	2	18	4	1	2	2	3	2	4	5	2	4	1	1	5	1	5	5	2	1	3	4	3	0	0	2	4	1	3	4	2	0	1	3	3	3	4	4	4	4	3	3	4	3	3	4	4	0	2
306	2	18	3	1	1	1	1	3	3	4	2	2	1	2	4	3	2	2	1	2	0	2	0	0	0	0	1	1	0	2	1	0	0	0	0	1	1	0	1	2	0	1	2	2	1	1	2	0	0
307	2	20	4	1	2	1	1	1	3	3	2	3	2	2	3	3	2	5	0	3	2	4	2	0	1	1	2	1	1	2	3	1	1	0	1	1	4	2	1	2	1	4	3	3	3	4	4	1	2
308	2	19	3	1	2	2	2	3	4	4	3	2	4	2	2	3	3	3	3	2	2	3	0	0	0	1	4	2	2	1	1	3	3	2	1	3	4	2	2	3	2	3	4	2	1	2	4	0	3
309	2	19	4	3	1	3	4	2	2	4	1	4	2	3	4	5	3	3	2	3	2	4	3	2	2	2	3	4	1	3	2	2	1	1	3	2	3	3	3	3	2	2	2	2	4	3	4	2	4
310	2	18	4	1	1	3	2	2	3	4	3	2	2	2	2	2	1	4	1	2	2	3	3	1	0	1	2	1	1	2	1	1	1	1	1	2	2	1	1	1	1	1	2	1	3	2	1	3	2
311	2	19	4	1	1	1	2	3	4	4	4	4	1	2	1	1	1	1	0	2	4	0	3	0	0	0	0	0	0	2	2	0	0	0	0	2	4	4	4	1	4	3	0	3	4	3	1	2	2
312	2	18	4	1	1	1	1	3	3	1	2	2	3	2	1	3	1	1	1	2	2	3	1	0	2	2	2	2	3	3	3	3	2	1	0	1	1	1	3	2	1	0	0	2	2	3	3	1	2
313	1	19	4	1	2	1	3	1	3	4	4	3	2	2	1	2	1	2	0	2	0	1	0	0	0	0	0	0	0	1	0	0	0	0	0	0	1	0	0	0	0	0	0	4	0	0	0	0	1
314	2	18	4	1	1	1	2	4	4	1	2	2	1	1	1	1	1	5	0	2	0	3	0	0	0	0	0	0	1	2	0	0	0	0	0	0	1	0	0	3	0	0	0	0	0	4	4	0	0
315	2	19	4	4	4	1	3	2	2	3	3	3	4	4	3	2	1	3	0	0	0	2	1	0	0	0	2	0	1	0	2	2	0	0	2	1	3	4	1	3	3	3	3	3	4	2	3	1	2
316	2	19	4	3	2	3	3	2	4	2	3	4	4	3	1	3	3	4	0	0	2	3	2	0	0	2	3	0	0	2	2	0	0	0	0	2	3	2	0	2	3	0	0	2	1	3	2	0	3
317	2	19	4	4	4	4	4	4	4	5	3	3	3	3	2	5	3	3	2	2	1	4	2	0	1	4	4	2	3	2	2	1	0	0	3	2	3	2	1	3	3	2	2	3	3	3	4	4	4
318	2	19	4	2	2	2	3	2	2	2	2	2	1	2	2	3	3	3	1	1	1	2	1	1	0	1	1	0	0	0	1	0	0	0	0	1	2	2	1	2	1	0	0	1	0	1	1	0	2
319	2	18	4	2	4	2	3	3	4	2	5	3	4	3	2	4	3	4	1	3	2	3	1	0	0	3	3	2	3	3	1	0	0	0	0	2	1	1	0	1	0	0	0	1	2	2	2	0	1
320	2	20	1	1	1	1	1	1	1	1	1	1	1	1	1	4	1	1	0	0	0	3	0	0	0	0	2	0	0	4	0	0	0	0	0	0	0	0	0	0	0	0	0	0	0	0	0	0	0
321	2	18	2	1	1	2	1	2	2	2	1	1	2	1	1	1	2	3	0	0	0	1	0	0	0	0	0	1	0	2	0	0	0	0	0	2	2	2	1	0	2	0	0	2	0	0	0	0	0
322	2	19	3	1	2	3	3	1	2	2	2	2	2	2	3	3	1	3	3	3	2	2	1	1	3	3	3	1	1	2	2	2	2	1	1	2	3	2	1	2	2	1	3	2	2	3	3	2	1
323	2	19	4	1	1	1	2	2	1	1	3	3	1	2	3	2	1	2	1	2	1	4	1	1	1	1	2	1	0	4	2	2	2	2	4	4	3	2	2	2	1	2	2	4	3	4	3	1	4
324	1	19	4	1	1	1	1	1	3	3	1	1	1	2	1	1	1	3	1	3	3	3	0	0	4	2	3	1	0	1	0	0	0	0	1	1	1	1	2	2	1	1	1	3	0	3	3	0	3
325	1	19	4	1	1	1	3	2	5	5	4	5	3	4	3	5	5	4	1	3	3	3	2	1	1	0	0	1	2	1	3	1	1	4	3	2	2	3	3	3	3	2	4	3	2	4	3	2	4
326	2	19	3	1	1	1	1	2	1	1	1	1	1	1	1	1	1	1	0	1	2	2	1	0	0	0	0	0	1	1	1	0	0	0	0	1	1	1	1	1	1	1	0	1	2	1	2	1	0
327	2	18	4	1	1	2	2	2	3	3	4	4	1	4	2	4	2	1	0	1	1	2	2	0	0	0	1	0	0	2	1	0	0	0	1	1	2	0	0	1	0	0	1	2	0	1	2	0	1
328	2	18	4	1	5	1	3	3	4	4	5	4	2	5	4	3	1	3	2	4	2	4	0	0	1	0	0	1	4	2	0	0	0	0	0	2	3	0	0	3	0	4	3	4	2	4	4	2	4
329	2	19	4	1	2	1	1	1	2	3	4	3	3	3	2	4	2	2	1	2	2	2	1	0	0	2	2	2	1	1	2	0	0	0	0	2	2	2	1	2	2	1	2	2	2	2	2	1	1
330	2	19	3	1	1	2	1	1	3	4	4	2	1	1	2	2	2	3	0	1	1	2	1	0	0	1	1	0	1	3	2	0	0	1	0	1	2	0	0	2	0	2	1	4	2	3	3	1	1
331	2	19	2	1	2	1	1	1	2	2	1	1	1	1	1	1	1	2	0	1	0	1	1	0	0	0	0	0	0	0	0	0	0	0	0	0	0	0	0	0	0	0	0	0	0	0	0	1	0
332	1	20	5	3	5	4	5	4	3	5	5	5	4	4	4	5	5	4	1	2	2	3	3	2	4	4	4	4	4	3	0	0	1	0	1	2	2	2	3	2	2	1	2	4	4	4	4	0	4
333	2	19	3	1	1	2	1	2	2	3	3	2	1	2	2	2	2	2	0	0	0	3	0	0	0	0	0	0	1	1	0	0	0	0	0	1	1	2	0	2	1	1	1	1	0	1	2	1	2
334	2	20	4	1	2	1	2	1	3	1	1	2	3	2	1	3	2	2	0	1	0	1	1	0	1	1	2	1	2	3	1	3	0	0	1	1	1	0	0	2	1	4	1	2	1	3	1	0	0
335	2	19	3	1	1	1	1	1	2	1	2	2	1	3	1	1	1	1	2	2	2	2	2	2	2	2	2	2	2	2	2	2	2	2	2	2	2	2	2	2	2	2	2	2	2	2	2	2	2
336	2	19	3	1	1	2	1	2	2	2	1	2	1	1	1	1	1	1	1	2	2	3	1	0	0	2	2	1	0	0	0	0	0	0	0	0	1	1	1	1	0	0	0	1	0	0	2	1	1
337	2	20	2	1	1	1	1	1	1	1	1	1	2	1	1	1	1	1	1	1	1	1	1	1	1	1	1	1	1	1	1	1	1	1	1	1	1	1	1	1	1	1	1	1	1	1	1	1	1
338	2	20	4	1	2	3	1	2	2	2	1	3	1	1	1	2	1	2	1	2	1	3	2	0	0	0	1	0	1	1	1	0	0	0	0	0	1	1	0	2	0	1	1	1	1	0	1	0	1
339	2	20	4	1	2	4	3	1	2	4	5	5	1	1	1	3	1	3	0	2	3	2	0	0	0	2	2	0	0	3	0	0	0	0	0	3	2	4	4	1	2	0	0	2	4	1	2	0	0
340	2	22	5	1	3	5	3	1	3	5	2	5	5	3	1	5	3	5	0	1	1	1	0	0	0	2	2	0	0	0	2	3	0	0	0	3	4	2	1	1	0	0	0	1	1	2	2	2	0
341	2	19	3	4	4	2	2	1	3	4	2	3	4	2	4	2	5	4	1	1	0	2	0	0	0	1	1	1	2	2	2	0	0	0	0	0	1	0	1	0	0	0	0	0	0	0	2	0	0
342	2	21	3	2	2	4	2	3	4	5	2	2	2	1	5	3	4	5	0	1	0	2	1	0	0	1	2	2	0	1	1	0	0	0	0	1	1	1	2	2	0	1	2	2	2	4	4	1	4
343	2	20	4	1	1	3	2	2	2	1	3	3	1	2	1	2	1	1	1	1	1	3	3	0	0	2	4	2	1	1	0	1	0	0	0	1	3	1	0	1	0	1	0	1	1	1	2	2	1
344	2	20	2	1	1	3	1	2	2	2	2	2	2	2	2	2	2	2	0	0	1	1	1	1	0	0	1	0	0	0	0	0	0	0	0	0	0	0	1	0	0	0	0	0	0	0	0	0	0
345	2	19	4	1	2	2	2	3	3	3	3	3	2	2	2	4	2	5	0	3	1	4	3	3	1	4	3	3	2	3	3	2	2	2	2	2	3	2	3	3	3	3	2	3	2	2	2	3	3
346	2	18	5	1	3	2	4	1	2	3	2	1	1	2	3	2	2	2	0	1	3	2	2	1	0	0	0	0	1	4	1	0	1	0	1	2	1	0	0	2	0	1	1	0	3	3	4	2	3
347	2	21	3	3	3	3	3	3	3	3	3	3	3	3	3	3	3	3	2	2	2	2	2	2	2	2	2	2	2	2	2	2	2	2	2	2	2	2	2	2	2	2	2	2	2	2	2	2	2
348	2	19	3	2	3	2	2	2	3	3	2	3	2	1	2	3	2	2	0	0	1	1	1	0	0	1	1	0	1	2	2	1	0	0	0	2	2	1	0	3	0	1	1	2	2	3	3	1	2
349	2	20	2	1	1	1	1	1	2	2	1	2	1	1	1	1	1	2	0	0	0	2	0	0	0	0	1	0	2	2	2	0	0	0	0	2	2	3	1	2	0	1	2	2	2	2	2	0	1
350	2	20	4	1	1	1	1	3	1	2	1	1	1	1	2	3	2	3	0	3	0	1	0	0	0	3	3	1	0	2	0	0	0	0	0	2	1	0	1	0	0	2	1	0	1	0	0	0	1
351	2	21	4	1	2	1	1	1	2	4	2	3	2	2	2	2	2	3	0	1	0	0	0	0	0	0	1	0	2	1	0	0	0	0	0	0	0	2	2	1	0	1	0	2	2	2	2	1	1
352	2	19	5	1	3	1	4	5	5	5	5	5	1	3	1	5	5	5	0	3	4	4	0	0	0	2	4	0	1	3	3	0	4	4	4	2	4	0	0	2	0	0	0	4	4	4	4	0	3
353	2	19	4	1	2	3	2	1	4	5	2	3	2	2	1	4	4	5	0	1	3	3	0	1	0	0	3	0	3	2	3	0	0	0	1	2	3	2	3	4	0	3	4	4	4	4	4	2	3
354	2	19	4	1	1	1	1	1	1	1	3	2	1	1	1	1	1	1	1	1	1	2	1	1	0	1	1	0	0	1	0	0	0	0	0	2	2	0	0	0	0	0	0	2	2	0	2	0	1
355	1	20	4	1	1	1	1	2	2	2	2	2	2	2	1	2	2	3	0	1	0	3	0	0	0	1	2	0	4	4	2	0	0	0	0	2	2	2	1	2	0	0	3	2	3	3	2	0	2
356	2	19	4	1	1	2	3	3	3	1	1	3	1	1	1	1	1	2	1	1	3	3	1	0	0	1	2	0	0	2	0	0	0	0	0	0	1	1	1	1	1	0	1	2	2	1	2	1	1
357	2	18	5	1	1	1	5	5	1	1	1	1	1	1	1	1	1	1	0	2	0	4	4	0	0	0	0	0	0	0	0	0	0	0	0	0	0	0	0	0	0	0	0	0	0	0	4	4	0
358	2	21	3	1	1	1	1	1	1	2	1	1	1	2	1	2	2	2	0	0	0	1	0	0	0	0	0	0	0	0	0	0	0	0	0	0	0	0	0	0	0	0	0	0	0	0	1	0	1
359	2	21	3	1	2	2	1	1	3	3	2	2	2	1	1	2	1	4	0	2	2	2	1	0	0	0	1	0	1	1	1	3	2	0	0	1	1	0	2	1	0	0	1	2	2	2	1	0	1
360	2	19	4	1	1	1	1	1	1	2	1	2	1	1	1	1	2	5	0	2	0	4	0	0	0	0	0	0	4	2	1	0	0	0	0	1	4	4	4	1	4	2	0	0	4	4	4	0	0
361	1	20	5	1	1	1	3	2	5	3	2	4	1	2	2	4	4	2	0	2	3	2	1	0	0	0	1	0	2	3	3	0	0	0	0	1	1	0	0	2	0	0	2	1	1	2	3	0	0
362	2	19	4	1	3	4	3	3	1	4	2	4	5	3	4	3	3	1	2	2	3	3	1	0	2	2	3	1	3	2	4	3	0	0	3	3	4	3	3	4	0	3	2	4	4	3	4	4	4
363	2	20	4	2	1	3	1	2	3	1	3	2	2	4	2	1	1	3	1	2	1	2	2	2	2	2	1	1	2	1	2	1	2	3	1	1	1	1	2	3	0	1	2	1	2	1	0	1	2
364	2	19	4	1	1	1	1	1	1	1	1	3	1	2	1	3	1	3	0	0	0	2	0	0	0	0	0	0	0	0	2	0	0	0	0	0	0	0	0	0	0	0	0	0	1	0	0	0	0
365	2	19	1	1	3	2	1	2	1	3	1	1	1	1	1	2	1	3	0	0	0	2	0	0	0	0	0	0	0	0	0	0	0	0	0	0	0	0	0	0	0	4	0	0	0	0	4	0	0
366	2	20	4	1	1	1	2	2	3	3	2	2	2	2	1	1	1	1	2	4	2	4	2	2	2	4	4	1	2	2	3	3	1	1	2	3	3	3	2	3	3	2	2	3	3	2	2	2	1
367	2	20	3	1	2	1	1	1	2	1	1	1	1	1	1	1	1	1	1	2	2	3	2	0	2	2	2	2	2	3	2	1	0	0	0	0	1	0	0	1	0	1	0	0	0	0	0	0	0
368	2	20	3	2	2	2	3	2	4	4	4	4	2	2	2	4	3	3	1	1	1	2	1	1	0	2	3	2	1	2	1	2	2	1	1	2	2	1	1	1	0	1	0	3	4	4	3	3	4
369	2	19	5	1	4	4	3	4	3	4	3	3	1	4	3	3	4	4	0	2	4	4	4	2	2	2	3	3	1	4	3	3	1	1	2	3	3	3	1	2	2	2	1	4	3	3	3	1	3
370	2	18	5	3	2	2	5	3	3	3	5	5	2	5	4	5	2	2	0	1	3	4	1	0	3	3	1	3	0	4	4	0	0	0	3	2	2	1	0	3	0	2	2	4	3	4	4	2	3
371	2	18	2	1	1	1	1	2	2	1	1	1	2	2	2	2	1	1	0	1	2	3	0	0	0	0	0	0	1	2	2	0	0	0	0	2	3	2	1	0	0	0	0	1	2	1	0	0	1
372	2	18	4	1	4	2	2	3	4	5	5	3	2	2	2	5	1	2	0	2	1	4	0	0	0	2	2	0	3	1	2	1	2	1	0	1	3	1	1	1	2	2	1	2	2	2	3	2	3
373	2	20	4	1	1	1	1	2	2	2	1	3	1	1	2	3	1	1	0	2	2	3	1	0	0	0	0	0	0	1	0	1	0	0	0	0	0	0	0	0	0	0	0	2	1	2	2	0	0
374	2	19	4	3	2	3	2	3	3	2	3	2	4	2	3	2	2	3	2	1	1	2	1	1	0	0	2	0	1	3	2	1	1	1	0	1	3	2	1	3	1	1	2	2	2	3	3	1	3
375	2	18	2	2	2	2	2	2	2	2	1	2	2	2	2	2	1	3	0	2	1	1	1	0	1	0	1	1	1	2	1	1	0	1	0	1	2	1	1	2	1	1	1	2	2	2	2	1	1
376	1	18	3	1	1	1	3	1	1	1	1	3	1	1	1	1	1	1	2	1	0	1	0	0	0	0	0	0	2	1	2	0	0	0	0	2	0	0	2	2	0	1	0	2	2	2	1	0	0
377	1	18	4	2	3	1	3	1	3	4	3	2	1	2	2	3	2	5	1	1	0	3	3	1	0	1	2	0	2	1	0	0	1	0	0	0	1	2	0	2	1	3	3	1	3	3	3	1	2
378	2	19	5	3	4	3	5	2	2	4	3	1	2	4	3	4	2	5	2	2	3	3	1	1	4	4	4	1	3	3	3	4	2	0	3	4	2	1	1	0	1	3	0	3	3	3	3	0	1
379	2	19	5	1	1	3	4	2	3	1	2	4	3	2	3	4	1	1	1	1	3	3	2	3	0	1	1	0	2	3	0	2	0	2	2	2	3	3	3	1	3	1	0	0	0	0	1	1	3
380	2	18	4	1	1	1	3	1	5	4	5	3	2	3	2	2	4	5	4	4	3	2	2	2	1	4	3	3	2	4	4	0	0	0	2	4	3	2	0	1	0	0	1	4	3	4	4	2	3
381	2	19	4	1	1	1	1	2	2	3	1	1	2	1	1	1	1	3	0	1	1	2	0	0	0	0	0	0	0	1	1	0	0	0	0	0	1	2	1	0	1	0	0	2	2	2	2	0	0
382	2	19	3	1	2	2	2	2	3	3	3	3	3	3	2	3	3	3	0	0	2	2	1	1	2	2	2	1	2	3	2	0	0	0	0	2	1	1	1	3	0	2	2	1	2	1	2	2	1
383	1	19	4	1	1	1	2	2	4	2	2	2	1	2	1	2	1	1	0	1	1	3	1	0	0	1	3	0	1	2	2	0	3	1	2	3	2	1	0	2	2	1	0	2	0	2	2	0	1
384	2	19	5	3	3	4	2	2	2	3	5	2	3	3	3	2	4	3	2	2	0	4	4	0	0	0	2	2	1	2	1	1	1	1	1	2	1	1	1	1	1	1	1	3	4	1	4	2	4
385	2	20	4	1	1	3	2	2	3	3	2	2	1	1	2	2	1	3	1	2	2	3	1	0	1	2	2	1	0	3	0	3	1	0	3	3	3	2	2	1	0	3	2	2	3	2	4	1	3
386	2	19	2	1	1	1	1	1	1	1	1	2	1	1	1	1	1	2	0	0	0	0	0	0	0	0	0	1	0	1	0	0	0	0	0	0	0	0	0	0	0	0	0	0	0	0	1	0	0
387	2	20	4	1	2	3	1	4	2	2	3	3	2	1	1	3	3	4	0	1	2	3	0	0	0	1	2	0	0	0	0	2	3	0	0	2	1	0	2	0	1	1	2	1	2	1	1	1	0
388	2	20	5	1	1	1	1	1	2	3	1	1	1	1	1	3	3	4	0	1	1	4	2	0	0	1	1	1	2	0	1	0	0	0	0	3	3	3	2	2	0	1	3	2	2	1	2	0	1
389	2	19	4	1	4	3	1	2	1	3	2	1	4	2	1	1	1	3	0	2	3	2	1	0	0	0	0	0	0	2	3	0	0	0	0	0	3	0	0	2	0	1	2	3	3	3	4	0	1
390	2	19	4	2	1	3	2	2	4	2	2	3	1	2	3	3	2	4	3	3	1	4	0	0	0	2	2	1	2	2	1	0	0	0	2	2	2	0	1	1	1	0	0	2	1	1	3	3	2
391	1	37	5	1	3	1	5	5	5	5	5	5	5	3	2	5	2	5	4	0	1	3	4	4	0	2	0	0	4	4	0	3	1	0	4	3	4	3	4	2	0	0	3	4	4	0	3	0	4
392	2	19	4	1	1	1	3	1	2	1	1	2	1	1	1	3	1	2	0	2	3	4	2	0	1	4	4	1	0	0	0	0	0	0	0	0	0	0	0	0	0	0	1	0	1	0	0	0	0
393	2	18	3	1	1	1	2	3	4	4	4	3	3	4	1	4	2	4	0	1	1	3	1	1	0	0	3	0	0	3	0	0	0	0	1	0	1	2	2	3	0	1	3	2	3	3	2	1	2
394	2	18	3	1	4	3	2	3	2	4	2	3	3	2	4	2	2	5	0	1	1	3	0	0	1	1	1	0	0	2	2	0	0	0	0	1	3	3	3	3	2	2	2	3	3	1	3	1	2
395	2	21	4	1	1	1	1	1	1	1	1	1	1	1	1	1	1	3	0	0	0	0	0	0	0	0	0	0	0	0	0	0	0	0	0	0	0	0	0	0	0	0	0	0	0	0	0	0	0
396	1	19	3	2	3	1	2	4	4	3	3	2	3	3	1	4	3	2	2	2	2	2	0	0	2	3	3	1	2	2	3	2	0	0	0	1	1	1	1	1	1	2	1	3	2	2	2	1	1
397	2	18	3	1	3	2	2	2	2	3	3	3	1	2	1	2	1	3	0	0	0	1	0	0	0	0	1	0	0	1	1	0	0	0	1	1	1	1	2	1	1	2	0	1	0	1	1	0	0
398	2	18	4	1	1	1	1	1	1	1	1	1	1	1	1	1	1	3	0	0	0	0	0	0	0	0	0	0	4	3	2	3	3	0	0	3	3	3	3	3	3	4	3	3	3	3	3	0	2
399	2	18	4	1	3	5	2	5	5	5	4	3	1	1	4	2	5	5	0	4	4	4	4	0	0	4	4	0	4	4	4	4	4	4	4	4	4	4	4	4	4	4	4	4	4	4	4	0	4
400	2	19	4	1	4	3	2	3	2	4	2	2	2	1	2	2	2	4	0	3	1	3	3	0	0	2	2	0	1	1	3	1	0	0	0	2	2	1	1	1	1	1	1	3	0	1	2	0	0
401	2	19	5	1	1	3	4	3	3	4	3	3	3	4	3	3	3	3	0	1	2	1	3	3	1	2	3	3	1	2	3	0	2	3	3	3	3	2	2	2	3	2	3	2	1	3	2	3	1
402	2	19	3	1	1	1	1	2	2	1	1	1	1	1	1	1	1	1	0	0	0	1	0	0	0	0	1	0	0	0	0	0	0	0	0	1	0	0	2	1	0	2	0	0	1	0	0	0	0
403	2	21	4	1	1	1	2	2	3	1	2	2	1	2	1	2	2	2	0	1	1	4	1	0	0	0	2	1	3	2	1	2	0	0	1	2	1	2	2	1	2	2	1	3	2	2	3	2	2
404	2	18	4	1	1	1	2	1	2	1	1	1	1	1	1	1	1	1	0	0	0	0	0	0	0	0	0	0	0	0	0	0	0	0	0	0	0	0	0	0	0	0	0	4	4	0	0	0	0
405	2	19	5	2	1	1	2	2	5	4	4	4	3	4	3	3	2	3	1	2	1	4	1	1	1	2	2	1	1	2	2	0	0	0	1	1	2	2	1	1	2	2	1	1	1	1	2	1	1
406	2	19	4	1	3	1	1	1	2	1	1	4	1	2	1	3	3	5	0	0	0	0	0	0	0	0	1	0	4	2	1	0	0	0	0	1	1	0	0	0	0	0	0	1	1	3	1	1	1
407	2	18	4	1	1	1	3	3	3	3	3	4	4	3	3	4	4	5	1	3	2	1	3	1	0	4	3	3	2	2	2	1	2	2	3	3	2	2	2	3	1	2	1	3	1	3	4	3	2
408	2	19	3	1	1	1	1	2	1	2	1	1	2	1	1	1	1	1	1	0	0	3	0	0	0	2	2	1	0	2	0	0	0	0	0	0	0	0	0	0	0	1	0	0	0	0	0	0	0
409	2	18	4	5	1	4	3	5	3	5	5	4	1	4	5	5	2	5	1	1	2	4	0	0	0	3	3	0	1	2	2	3	3	0	4	3	4	4	3	4	3	3	4	1	0	3	4	0	3
410	1	19	4	3	2	1	3	1	4	3	3	3	2	3	1	2	2	3	0	2	2	3	3	1	0	4	4	2	1	1	1	2	0	0	1	2	3	1	1	1	0	0	0	0	1	1	2	0	2
411	2	18	4	1	1	2	1	2	4	3	3	2	1	2	1	2	1	3	0	1	0	3	1	0	0	0	2	0	1	1	1	0	0	0	0	0	1	1	0	1	1	1	0	2	2	2	1	0	0
412	2	20	4	1	1	1	1	1	1	1	2	1	1	1	1	1	1	1	1	2	1	3	0	1	0	0	0	0	0	2	0	0	0	0	0	2	3	3	2	4	1	1	4	4	3	3	2	1	1
413	2	19	5	1	1	2	5	5	3	5	5	5	1	5	1	5	1	4	2	4	2	4	2	2	0	3	4	2	4	4	4	0	0	4	0	4	4	4	4	4	4	4	4	4	4	4	4	0	4
414	2	18	4	1	1	3	2	3	4	1	2	3	1	1	1	4	4	4	1	2	1	2	2	0	1	2	2	2	2	3	3	0	0	0	0	1	0	3	0	1	1	3	0	4	2	2	4	2	3
415	2	18	3	1	1	1	2	1	2	3	2	2	1	1	1	2	1	1	1	2	2	3	2	0	4	2	2	2	2	1	3	1	0	0	0	1	3	1	1	0	0	1	1	1	2	2	2	3	1
416	2	20	3	2	2	2	1	4	3	3	2	3	2	1	2	2	3	3	0	3	0	4	0	0	0	1	2	0	0	0	0	0	0	0	0	0	4	3	3	4	0	0	2	3	2	3	2	1	0
417	2	20	3	1	1	2	1	3	2	3	3	1	2	1	1	3	2	2	1	2	0	3	2	0	0	1	3	0	0	2	1	0	0	0	1	0	2	3	0	3	0	1	0	3	1	3	3	0	1
418	2	18	3	1	3	2	3	3	3	3	3	3	2	4	3	3	3	4	2	3	3	2	3	1	2	2	2	4	4	2	2	3	2	4	4	2	3	4	2	4	3	2	3	4	3	2	3	1	2
419	2	18	4	3	5	3	1	2	4	4	2	4	3	5	3	1	3	2	2	2	2	2	2	2	2	2	2	2	2	2	2	2	2	2	2	2	2	2	2	2	2	2	2	2	2	2	0	1	2
420	2	19	3	2	3	2	2	2	2	2	4	2	1	1	2	2	2	1	0	2	0	2	0	0	0	0	0	0	0	0	0	0	0	0	0	0	0	0	0	0	0	0	0	2	0	0	0	0	0
421	2	19	3	1	2	1	1	2	2	2	3	3	1	3	2	1	2	2	0	2	2	4	4	1	1	1	3	2	1	3	3	2	0	0	0	2	3	3	4	3	4	3	3	4	4	3	4	1	2
422	2	20	4	1	3	3	1	3	4	3	3	3	3	4	1	3	2	5	0	2	1	3	4	4	0	2	2	3	2	4	3	1	1	1	1	2	2	2	3	3	1	1	1	2	1	1	2	1	1
423	2	19	4	4	3	2	2	1	2	2	3	2	3	2	4	2	3	2	1	0	3	4	1	0	0	3	2	1	1	2	3	1	0	1	0	1	3	2	1	2	1	1	3	1	4	3	3	1	0
424	2	19	3	1	2	3	3	1	4	1	3	3	1	1	2	3	2	1	0	2	2	2	1	0	0	2	2	0	2	3	2	3	2	1	2	2	3	2	2	3	2	2	1	2	3	3	3	1	0
425	2	19	3	1	1	3	1	3	2	2	2	2	2	1	1	2	2	3	0	2	0	4	2	0	0	1	1	0	0	0	0	0	0	0	0	0	1	2	0	2	1	1	2	0	2	1	1	0	0
426	2	19	4	2	2	1	3	2	3	1	2	3	2	1	1	2	1	2	2	3	3	3	2	1	4	2	2	1	0	1	1	0	0	0	0	2	4	3	1	3	2	3	3	3	3	3	3	1	1
427	2	19	3	1	1	1	1	1	1	2	2	3	1	1	1	2	1	1	0	0	0	2	0	0	0	0	1	0	0	0	2	0	0	0	0	0	0	1	0	0	0	3	0	0	1	3	2	0	0
428	2	19	2	1	1	1	1	1	3	1	1	1	1	1	1	1	1	1	1	1	1	1	1	1	0	0	0	0	0	0	0	0	0	0	0	0	0	0	0	0	0	0	1	1	0	0	1	1	1
429	2	18	3	1	5	5	4	3	1	2	5	3	4	3	2	4	2	5	0	4	4	4	0	0	0	4	2	0	0	0	0	0	0	0	3	2	1	3	2	1	1	0	1	4	3	3	4	2	3
430	2	18	5	1	4	4	5	2	1	2	3	3	2	4	5	5	5	1	0	2	3	1	2	4	3	4	3	4	4	4	3	2	2	3	4	4	3	3	1	2	2	3	4	4	3	4	3	0	2
431	2	19	4	2	2	1	2	1	3	2	1	3	1	3	1	2	2	4	1	2	0	1	0	0	0	1	2	0	3	3	2	0	0	0	0	3	2	4	1	2	2	3	2	2	2	3	2	1	2
432	2	22	5	3	1	1	1	1	4	1	1	1	4	1	1	1	1	4	1	1	0	1	0	0	0	0	0	0	0	2	1	0	0	0	0	0	1	1	1	1	1	1	0	0	0	0	1	0	0
433	1	20	3	2	2	1	2	2	5	2	2	2	1	3	2	4	2	3	4	4	3	4	3	2	2	2	4	4	3	1	0	2	0	0	0	0	1	0	1	0	0	0	0	1	2	1	1	1	1
434	2	20	5	5	5	4	5	4	5	5	5	5	5	5	5	5	5	5	4	3	4	4	4	4	4	4	4	4	3	4	4	3	4	4	4	4	4	4	4	4	4	4	4	4	4	3	4	3	4
435	2	18	3	1	2	1	2	2	2	2	2	2	2	3	2	3	2	1	1	2	2	2	2	0	2	2	2	2	1	2	2	1	2	2	2	2	2	2	2	2	2	2	2	2	2	2	2	2	2
436	2	19	4	2	3	3	2	2	3	5	2	2	2	3	2	2	2	3	0	0	0	2	0	1	0	0	0	0	0	2	1	0	0	0	0	0	2	1	0	2	1	2	0	3	2	2	2	1	2
437	1	18	2	1	1	1	4	1	2	4	5	5	4	3	1	5	5	1	1	3	4	3	2	0	1	3	2	0	2	3	3	0	0	0	0	0	2	2	1	3	0	3	0	2	3	4	3	0	4
438	2	19	3	1	2	1	2	1	1	2	3	2	1	3	1	1	1	3	0	2	2	4	2	0	1	0	0	0	1	2	2	1	1	0	2	0	2	1	0	2	0	1	3	0	0	2	2	0	1
439	2	32	4	2	4	4	4	4	3	5	4	4	3	3	2	3	3	4	3	3	3	3	2	2	1	3	2	2	1	2	1	0	0	0	0	0	0	2	2	1	2	1	1	1	1	2	2	2	1
440	2	29	3	1	1	1	1	1	3	1	1	2	1	1	1	1	1	1	0	0	0	0	0	0	0	0	0	0	0	1	0	0	0	0	0	0	0	0	0	0	0	0	0	0	0	1	0	0	0
441	2	28	3	1	1	1	2	1	2	2	1	2	1	1	1	1	1	1	1	0	0	1	1	0	0	0	1	0	0	0	0	0	1	0	0	0	1	1	0	1	0	0	1	0	1	0	0	0	0
442	2	23	3	1	2	2	3	1	2	3	2	2	1	2	1	2	1	1	1	1	1	2	1	1	1	1	1	2	2	2	2	1	1	1	1	2	2	2	2	1	2	1	2	1	2	1	2	2	2
443	2	33	4	1	1	1	1	1	1	2	1	2	1	2	1	2	1	1	1	1	0	1	1	0	0	1	2	1	1	0	0	0	0	0	1	1	1	1	0	0	0	0	0	1	1	0	2	0	0
444	2	23	3	1	1	3	2	2	2	4	3	3	2	2	2	2	2	2	0	0	2	2	0	0	0	1	1	0	1	1	0	0	0	0	0	0	0	0	0	0	0	0	1	0	2	1	0	0	0
445	2	33	2	1	1	1	2	1	2	1	3	3	1	1	1	1	1	3	0	2	0	1	0	0	0	1	1	0	0	1	0	0	0	0	0	0	0	0	0	0	0	0	0	0	0	0	1	0	1
446	2	32	2	1	1	1	1	2	2	1	1	2	1	1	1	2	1	2	0	0	0	2	0	0	0	0	1	0	0	0	0	0	0	0	0	0	1	0	1	1	0	0	0	1	0	2	1	0	0
447	1	28	4	1	3	1	2	2	2	2	2	3	2	2	1	2	3	2	0	1	1	2	0	0	0	1	1	1	2	3	0	0	0	0	0	1	1	1	0	1	0	3	2	3	3	4	2	0	1
448	1	30	4	1	2	1	2	2	2	2	2	2	1	1	1	2	1	1	0	0	0	1	0	0	0	0	0	0	1	0	0	0	0	0	0	0	0	0	1	0	1	0	0	0	0	0	0	0	0
449	1	21	3	1	2	2	2	2	2	2	2	3	2	2	2	2	2	1	0	0	1	1	0	0	0	1	1	0	0	1	1	0	0	0	0	0	1	2	1	1	0	0	0	0	0	0	1	0	0
450	2	34	4	1	3	1	1	2	3	1	1	3	2	1	1	3	1	3	1	1	1	2	1	0	0	0	2	0	1	1	0	0	0	0	0	1	1	0	0	0	0	1	0	1	1	1	1	0	1
451	2	38	4	1	2	2	3	2	3	3	3	3	2	3	3	3	2	3	2	2	2	2	0	1	2	2	3	2	1	1	1	1	1	1	0	2	2	1	1	1	1	1	1	2	1	1	1	0	1
452	2	38	2	1	1	1	2	1	2	3	3	2	2	1	1	1	1	2	0	1	0	2	1	0	0	1	1	1	1	1	0	0	0	0	0	0	0	0	1	0	0	0	1	1	0	0	0	0	0
453	1	21	3	1	1	1	2	1	1	4	2	2	1	1	1	1	1	4	1	1	0	1	1	0	0	0	0	0	0	0	0	0	0	0	0	0	1	0	1	0	0	0	0	0	0	1	0	0	0
454	2	21	4	1	2	3	5	2	4	3	3	5	1	1	3	3	3	4	1	3	1	3	1	0	0	0	1	1	1	2	3	0	0	0	0	0	1	1	0	0	0	1	0	4	4	4	1	0	2
455	2	33	4	1	3	1	2	2	2	3	2	2	2	2	2	1	2	3	0	1	1	1	1	0	0	0	1	1	1	2	1	0	0	0	0	0	1	1	1	1	1	1	1	1	1	2	2	1	0
456	2	30	2	1	1	3	2	1	3	2	2	3	3	2	2	3	1	2	1	1	0	2	0	1	1	1	1	0	1	0	1	0	0	0	1	2	2	1	1	2	1	1	2	1	2	1	2	1	1
457	1	21	4	1	2	1	2	1	2	2	3	2	2	2	1	2	2	3	1	2	1	1	0	0	0	0	1	0	1	1	0	0	0	0	0	0	0	0	0	1	0	0	1	1	0	1	2	0	2
458	1	21	3	1	1	2	2	2	4	2	2	3	2	2	1	2	1	2	0	1	2	2	0	0	0	0	1	0	2	1	0	0	0	0	1	0	0	0	0	0	1	1	0	1	0	1	0	0	1
459	1	21	4	1	1	1	1	3	4	3	2	3	4	2	2	4	1	2	1	3	1	3	3	0	0	0	3	0	1	0	0	0	0	0	0	0	0	0	2	0	0	1	0	1	0	0	0	0	0
460	1	21	3	1	4	1	2	1	2	4	2	2	1	1	1	2	1	1	1	2	1	3	0	0	0	3	2	1	1	2	1	2	0	0	0	1	0	0	1	1	0	1	1	1	0	2	1	0	0
461	1	23	4	1	1	1	1	4	3	5	2	2	4	1	1	1	4	5	2	2	1	2	1	0	0	0	0	2	2	0	0	1	0	0	0	0	1	1	1	1	1	2	1	2	2	0	3	1	1
462	2	24	5	1	2	4	4	2	4	1	4	5	1	5	1	5	1	5	0	2	2	2	0	0	0	1	0	0	1	0	1	4	4	4	4	3	0	1	4	4	0	0	4	4	4	1	4	0	2
463	1	26	5	1	1	3	2	1	3	1	2	2	1	2	1	2	2	2	1	1	2	2	2	2	0	0	1	1	0	0	0	0	0	0	0	0	0	1	1	0	0	0	0	1	0	0	1	1	1
464	1	21	3	1	1	1	2	1	2	3	1	3	1	2	1	2	1	1	2	1	2	2	2	0	0	0	0	0	0	0	0	0	0	0	0	0	0	0	0	0	0	0	0	1	0	1	0	0	0
465	1	21	4	1	1	3	2	1	3	1	1	3	2	1	1	2	1	2	1	1	1	2	2	0	0	0	0	0	1	2	0	0	0	0	0	0	0	0	0	1	0	0	0	0	0	0	1	0	0
466	2	26	4	1	3	2	3	2	4	2	4	3	1	1	2	2	2	4	0	1	1	1	0	0	0	0	0	0	0	1	0	0	0	0	0	0	1	0	0	1	0	2	0	2	1	1	0	0	0
467	1	27	3	1	1	1	1	1	2	1	1	2	1	1	1	1	1	2	0	1	1	1	2	0	0	0	1	1	2	1	1	0	0	0	0	0	1	1	1	0	1	0	0	1	1	0	1	0	1
468	1	21	5	2	3	2	5	5	5	4	3	5	2	5	5	5	1	1	4	4	4	4	4	2	4	4	4	2	4	2	1	1	1	1	1	1	4	4	4	4	4	4	4	2	4	2	4	3	4
469	1	21	4	1	1	2	2	2	4	5	4	3	2	2	2	3	2	2	1	2	1	1	0	0	0	0	1	0	2	0	0	1	1	1	0	0	0	0	2	1	0	2	2	1	1	1	2	1	1
470	2	26	4	1	3	2	2	3	4	4	3	3	2	2	1	2	1	3	1	1	0	2	1	0	0	1	1	1	0	1	1	0	0	0	0	0	1	0	0	1	0	1	1	2	1	0	2	1	1
471	1	22	3	1	4	2	2	2	3	3	3	3	4	1	1	2	4	4	1	2	1	3	0	0	0	0	2	0	2	1	0	0	0	0	0	0	0	0	0	0	0	1	1	2	3	2	1	1	1
472	2	22	5	1	3	2	2	2	1	3	1	2	2	3	2	2	2	2	1	0	0	2	0	0	0	0	1	1	0	1	1	0	1	1	1	2	2	1	0	2	0	1	1	2	2	2	2	1	2
473	1	22	3	1	1	2	2	3	2	2	3	3	1	2	1	2	1	3	2	1	1	1	1	0	0	1	2	0	0	0	0	0	0	0	0	0	0	0	0	0	1	0	0	0	0	0	0	0	0
474	2	21	4	1	3	1	1	2	2	4	1	4	2	3	1	4	1	1	0	4	3	4	0	0	0	0	2	0	1	0	0	0	0	0	0	1	1	1	2	2	0	2	2	1	2	0	3	0	0
475	1	29	5	3	2	2	3	3	4	1	5	2	4	3	1	3	4	2	3	3	2	3	2	2	1	2	2	2	2	2	0	0	0	0	0	1	1	1	0	1	1	0	1	0	2	0	2	0	0
476	2	21	4	1	2	1	2	2	2	2	2	2	1	1	1	2	2	3	0	3	1	3	1	0	0	2	2	0	2	2	2	0	0	0	0	1	2	2	0	1	1	0	1	2	1	3	1	1	1
477	1	22	3	2	3	2	2	3	3	1	4	3	2	2	1	3	2	3	2	2	1	2	2	0	1	1	1	1	1	1	1	0	0	0	0	1	1	1	0	2	0	1	1	0	1	2	2	0	2
478	1	21	4	1	1	2	1	2	2	1	2	1	1	1	1	2	1	1	2	1	1	2	1	0	0	0	1	0	1	1	0	0	0	0	0	0	0	0	0	0	0	0	0	2	0	0	0	0	0
479	2	20	3	1	1	1	2	2	2	2	2	2	1	1	2	2	2	1	3	2	2	3	0	0	0	1	2	1	0	1	0	0	0	0	0	1	1	1	1	2	1	0	0	1	0	1	0	0	0
480	2	26	2	1	3	2	2	1	3	4	2	3	3	3	1	3	2	2	0	0	0	1	0	0	0	0	1	1	1	1	1	1	1	0	0	1	1	0	1	1	1	1	1	1	0	1	1	1	1
481	1	54	3	1	1	1	2	1	1	1	2	1	1	2	1	1	1	2	0	0	0	1	0	0	0	0	0	0	0	1	0	0	0	0	0	0	0	0	0	0	0	0	0	0	0	0	0	0	0
[truncated: 92 more columns]

## Sheet: sample2
id	sex	age	dpss01	dpss02	dpss03	dpss04	dpss05	dpss06	dpss07	dpss08	dpss09	dpss10	dpss11	dpss12	dpss13	dpss14	dpss15	dpss16	stai-s01	stai-s02	stai-s03	stai-s04	stai-s05	stai-s06	stai-s07	stai-s08	stai-s09	stai-s10	stai-s11	stai-s12	stai-s13	stai-s14	stai-s15	stai-s16	stai-s17	stai-s18	stai-s19	stai-s20	panas01	panas02	panas03	panas04	panas05	panas06	panas07	panas08	panas09	panas10	panas11
1	2	20	3	1	1	1	2	2	1	1	2	3	2	1	1	2	1	1	1	1	1	1	2	1	1	1	1	1	2	1	1	1	1	2	1	4	4	1	1	6	1	5	1	2	4	6	1	5	2
2	1	28	4	2	2	1	3	1	2	2	3	3	2	3	3	4	2	2	2	2	2	1	3	3	1	3	2	4	2	3	2	3	3	3	1	3	1	4	2	4	1	3	2	5	4	3	2	4	4
3	1	19	5	1	4	2	2	4	4	4	4	3	4	2	2	2	3	3	2	3	2	2	2	2	3	2	3	2	4	2	2	2	2	3	3	4	2	2	3	4	3	2	3	5	2	3	2	3	5
4	1	18	3	1	1	1	1	1	1	1	4	2	1	3	1	1	1	1	3	2	3	4	2	1	1	3	2	3	3	1	1	1	3	3	3	4	2	3	1	4	2	2	2	1	1	4	1	1	6
5	1	19	5	2	3	3	3	3	4	3	2	4	4	3	2	3	2	2	2	3	3	1	3	1	1	2	2	3	4	1	1	2	2	4	2	4	1	3	1	2	1	1	1	2	2	1	1	2	4
6	1	19	3	1	1	1	1	1	1	1	1	1	1	1	1	1	1	1	1	1	1	1	4	1	1	2	1	4	4	1	1	1	1	3	1	4	1	2	1	5	1	1	1	1	2	1	1	5	1
7	1	21	2	1	1	2	2	1	3	1	3	3	1	1	1	3	2	1	1	1	1	1	2	1	1	1	1	1	3	1	1	1	1	2	1	4	2	3	1	4	1	2	1	1	3	3	1	4	1
8	1	18	5	1	5	5	3	5	5	5	3	3	5	4	4	4	4	4	1	1	1	2	1	1	1	1	3	3	4	1	1	1	1	3	3	4	2	3	2	2	2	2	2	2	2	2	2	4	2
9	2	20	5	2	1	2	3	2	2	4	3	2	4	1	1	2	1	3	1	1	1	1	2	1	1	1	1	2	1	1	1	1	1	1	1	4	3	2	2	5	1	3	1	1	4	4	1	5	4
10	1	29	5	1	1	1	2	1	4	1	4	3	1	2	1	3	1	4	1	1	1	1	3	1	1	2	1	3	2	1	2	1	2	2	2	4	1	4	1	3	1	4	1	4	3	4	1	5	4
11	1	23	4	2	2	1	2	2	2	1	2	2	2	2	1	4	2	2	3	3	1	2	3	1	2	3	2	3	3	1	1	1	3	3	2	4	2	3	2	4	1	3	1	5	2	2	2	2	3
12	1	21	4	3	4	2	3	2	2	3	1	3	2	1	1	2	1	2	1	1	1	1	2	1	1	2	1	2	3	1	1	1	2	2	1	4	3	2	1	5	1	5	1	2	3	5	1	5	1
13	1	19	4	1	3	1	3	2	5	2	4	5	1	2	4	4	4	1	3	4	3	2	4	2	2	4	2	4	4	1	2	3	4	4	2	4	1	4	5	2	4	3	6	4	3	2	4	2	5
14	1	21	4	2	3	2	1	3	3	4	3	1	1	3	2	1	3	2	3	3	2	1	3	2	1	3	2	4	3	1	1	2	4	4	1	4	1	4	2	3	1	1	1	1	1	1	1	1	1
15	1	38	4	1	1	3	1	2	2	1	4	2	1	3	1	2	1	1	3	3	2	1	4	1	1	2	3	2	3	1	1	2	2	2	3	4	1	3	1	4	1	4	2	2	2	5	5	5	4
16	1	21	4	2	2	4	1	1	1	2	2	1	3	1	1	2	2	3	3	3	1	1	3	1	1	3	3	3	4	2	2	1	3	3	2	4	1	3	1	1	1	1	1	4	3	2	2	2	4
17	1	21	3	3	2	1	2	3	3	5	3	3	4	3	1	3	1	1	4	4	3	2	3	2	1	3	4	3	4	3	2	2	3	3	4	4	1	3	4	4	4	1	3	5	2	3	5	3	6
18	1	20	4	2	2	2	2	2	3	3	3	3	4	3	2	2	3	3	2	2	2	2	2	2	3	2	1	1	3	2	1	2	2	2	2	2	3	2	2	5	2	2	2	2	4	5	2	5	3
19	1	20	4	3	2	1	3	4	2	3	3	4	4	1	3	4	1	2	2	2	2	3	2	1	2	2	2	2	3	1	1	2	1	1	2	4	3	1	2	4	2	2	1	3	2	2	1	2	1
20	2	21	5	1	1	1	2	2	4	5	2	2	1	4	1	1	1	1	3	3	3	1	4	3	3	4	3	4	4	2	1	1	3	4	3	4	1	4	5	2	5	1	5	4	1	1	4	4	6
21	1	44	4	1	2	2	4	3	4	4	4	5	5	4	2	4	1	1	1	1	1	1	3	1	1	2	1	2	2	1	1	1	1	2	1	4	3	3	1	3	1	3	1	1	2	3	1	1	1
22	2	38	4	1	2	3	1	2	3	1	1	1	2	2	1	1	1	3	2	2	3	3	2	3	1	2	1	3	3	3	3	3	3	3	1	4	1	4	1	4	1	3	1	1	3	3	4	4	1
23	1	19	4	1	5	1	3	2	3	5	5	3	3	2	3	2	2	2	2	3	1	3	3	1	2	3	2	3	4	1	1	1	2	3	2	4	2	3	1	3	1	2	1	3	2	2	2	2	3
24	2	20	3	5	5	1	5	3	5	5	5	5	5	3	3	1	5	3	4	4	4	2	4	4	3	4	4	3	4	1	1	1	4	4	3	4	1	4	1	1	6	1	1	6	1	1	1	1	1
25	1	20	4	2	2	3	3	2	3	1	3	3	3	1	1	3	1	2	2	2	2	1	3	1	1	3	1	3	4	2	2	1	2	3	1	4	1	4	1	1	1	1	1	1	1	1	1	4	3
26	1	19	3	2	2	1	1	2	2	3	2	2	2	1	1	1	1	1	2	2	1	2	3	1	2	3	3	2	3	1	1	2	3	3	3	4	1	3	3	4	2	1	2	5	3	3	2	2	3
27	1	19	5	3	2	2	3	5	5	3	3	5	3	3	3	5	3	1	3	4	3	4	4	2	3	4	4	4	4	1	1	4	4	4	4	3	1	4	6	3	5	1	5	5	1	1	1	1	5
28	2	20	4	1	3	2	3	4	4	3	3	3	1	1	2	3	3	3	2	2	1	2	2	1	2	2	3	2	2	1	1	1	2	2	3	4	1	2	1	4	1	1	1	4	1	1	1	1	4
29	2	20	3	2	3	3	2	2	3	4	3	3	2	3	2	3	2	4	3	3	1	1	3	1	1	2	1	3	3	2	1	1	3	3	1	4	2	3	2	3	2	3	2	2	3	3	2	4	2
30	2	22	4	1	2	2	1	3	2	4	4	2	3	2	2	2	1	5	2	3	2	3	3	1	4	2	2	3	4	1	1	3	3	2	1	3	2	3	4	2	3	1	3	3	3	1	2	3	4
31	1	28	4	2	4	1	3	4	3	3	4	2	2	3	1	2	3	3	2	2	2	2	2	2	3	3	3	3	4	2	2	2	3	3	3	3	2	3	3	3	4	2	4	4	3	3	4	4	4
32	1	20	4	1	3	1	1	1	2	1	2	2	3	1	1	2	2	1	2	3	1	1	2	1	1	2	2	2	3	1	1	1	2	3	1	4	1	4	1	4	1	3	1	1	1	1	1	1	1
33	1	20	5	5	5	5	4	4	5	4	5	5	5	5	2	5	5	4	3	3	1	1	4	1	2	3	2	4	4	2	2	2	4	4	2	4	1	4	4	3	2	1	1	4	1	1	4	4	4
34	1	20	4	1	2	2	2	2	2	2	2	2	1	2	2	2	1	1	2	2	1	2	2	1	1	2	1	3	4	1	1	1	2	4	2	4	1	3	2	3	1	2	1	3	1	1	1	1	1
35	1	20	1	2	1	1	1	2	1	1	1	1	1	1	1	1	1	1	1	1	1	1	1	1	1	1	1	1	3	1	1	1	1	2	1	4	1	2	1	4	1	3	1	1	4	4	1	3	1
36	1	20	4	1	1	3	2	2	3	2	2	2	1	2	2	4	3	3	1	2	1	1	2	1	1	3	1	3	3	1	1	1	1	3	1	4	2	3	2	4	2	4	1	2	4	4	2	4	2
37	1	20	3	1	3	1	3	2	4	2	2	2	2	2	2	1	1	1	2	2	1	1	2	1	2	2	2	4	4	1	1	1	3	4	2	4	1	4	1	1	1	1	1	5	1	1	1	1	1
38	2	21	4	1	2	2	2	2	3	2	2	3	1	2	2	2	1	3	2	2	2	2	3	2	1	3	3	3	3	2	2	2	3	3	2	4	2	2	2	4	2	3	2	3	4	4	2	2	3
39	1	20	5	3	4	4	2	4	3	4	3	3	3	2	2	2	3	3	2	1	1	1	2	1	1	2	1	2	2	1	2	1	2	1	1	4	2	2	1	4	1	5	1	6	3	2	1	3	2
40	1	29	2	1	1	3	1	2	3	1	1	1	1	1	1	2	1	2	1	2	1	1	3	1	1	3	1	3	2	1	1	1	3	3	1	4	1	3	1	4	1	4	1	1	4	4	1	4	1
41	1	21	5	1	3	1	5	5	5	5	4	5	1	1	1	3	4	1	1	2	1	3	4	1	1	3	1	4	4	1	1	1	4	4	1	4	1	4	1	1	1	1	1	1	1	1	1	1	1
42	1	40	4	1	1	1	3	4	4	4	3	3	2	2	1	1	2	3	1	2	1	1	3	1	1	2	1	4	4	1	1	2	3	4	3	4	1	4	2	1	1	2	1	5	2	5	4	4	5
43	1	20	3	1	1	2	1	3	3	4	2	3	1	1	1	3	1	1	2	2	2	2	2	1	1	2	2	1	3	1	1	1	2	2	2	4	2	2	1	5	1	1	1	1	1	3	1	1	1
44	2	20	5	2	5	3	4	5	5	5	5	5	2	5	3	5	2	2	1	1	1	1	2	1	1	2	1	2	3	1	1	1	2	2	1	4	1	4	1	2	1	3	1	1	2	2	2	2	1
45	2	20	5	1	1	1	1	1	3	1	1	3	1	1	1	1	1	1	1	4	1	1	4	1	1	4	1	4	4	1	1	1	4	4	1	4	1	4	1	1	1	1	4	1	1	1	1	5	1
46	1	27	4	1	1	2	1	2	1	1	2	2	1	1	1	3	1	1	2	2	1	2	1	1	1	2	2	2	2	2	2	2	2	3	2	4	2	2	1	4	1	2	3	5	3	2	5	5	5
47	1	21	4	1	5	2	2	2	5	1	2	5	5	1	1	5	1	2	2	3	1	3	4	2	1	4	1	4	3	2	2	1	3	4	2	4	1	4	5	4	1	1	1	4	5	3	2	5	4
48	1	20	4	2	2	3	1	2	3	3	2	1	2	1	1	2	1	3	2	2	1	1	2	1	1	2	1	2	2	1	1	1	2	1	2	4	2	2	1	3	1	3	1	4	1	4	1	1	1
49	1	45	4	1	2	3	2	1	3	2	2	2	3	3	2	3	3	2	1	2	1	1	2	1	1	3	1	3	3	1	2	1	2	3	2	4	1	4	2	3	1	3	2	3	3	2	2	2	3
50	2	20	5	1	4	2	3	5	4	5	4	4	2	3	4	4	4	2	3	3	2	1	4	2	1	3	3	3	2	1	1	3	2	3	1	4	1	4	4	2	4	1	4	4	1	2	4	2	5
51	2	20	5	3	4	4	3	2	2	3	3	2	4	3	3	3	3	3	2	2	2	2	3	2	2	2	2	2	3	4	4	2	2	2	3	2	3	2	3	4	3	5	5	5	2	2	2	4	2
52	1	20	4	1	2	1	1	1	2	1	1	4	4	3	1	1	1	1	1	1	1	1	4	1	1	2	1	2	4	1	1	1	4	4	1	4	1	4	1	1	1	1	1	1	1	1	1	1	1
53	2	21	3	2	3	2	1	2	3	2	3	2	2	1	1	3	2	2	3	3	1	2	2	2	2	1	1	1	2	2	1	3	3	1	2	3	3	3	2	6	3	4	2	4	2	3	3	2	3
54	1	20	4	2	2	2	2	3	4	3	3	3	2	2	1	2	3	3	2	2	2	2	2	2	1	2	2	2	3	1	1	1	2	2	2	4	3	2	2	3	2	2	2	2	2	3	3	2	2
55	2	20	4	2	4	4	4	4	4	4	4	4	4	4	4	4	4	4	2	2	2	2	3	2	3	3	3	2	2	2	3	3	2	3	3	2	2	2	5	5	4	3	5	4	3	5	3	4	5
56	2	20	5	1	1	1	3	3	3	3	4	4	3	3	4	4	2	3	2	2	2	2	4	1	3	3	3	3	4	1	2	4	4	4	4	3	1	3	2	3	4	3	4	4	2	2	2	4	4
57	1	21	4	2	4	1	2	2	2	2	2	2	2	2	1	2	2	1	3	4	1	1	1	4	1	3	1	1	1	1	1	1	1	1	1	4	2	3	2	2	2	2	2	3	3	3	3	2	3
58	1	20	4	1	2	1	2	2	4	1	1	4	2	4	1	2	1	1	2	2	3	1	1	1	1	4	2	2	2	1	1	1	1	2	1	4	3	2	2	5	2	1	1	2	5	5	1	2	2
59	1	20	3	1	1	1	1	2	2	2	1	1	1	1	1	1	1	2	3	3	2	2	3	1	1	3	2	3	3	2	2	2	3	3	2	3	2	3	3	4	2	4	2	4	4	4	4	4	3
60	1	21	4	5	2	3	4	3	4	3	5	5	4	5	2	3	2	1	3	4	2	3	3	3	3	3	4	3	2	3	3	2	2	4	4	3	2	4	3	5	3	5	2	5	5	5	5	5	3
61	2	20	4	1	5	2	2	3	3	4	2	2	4	1	1	1	2	4	3	3	3	3	4	1	2	4	2	4	3	1	1	1	4	3	2	4	1	3	4	3	2	2	1	3	1	2	1	1	4
62	1	21	4	2	2	2	3	5	4	3	5	2	4	3	1	2	4	4	2	3	3	1	3	2	3	3	3	3	4	1	1	3	3	1	2	4	3	2	2	5	2	3	2	2	2	3	1	1	4
63	1	21	4	1	3	2	1	2	2	3	4	3	1	2	1	3	3	2	1	2	1	1	2	1	2	1	2	2	2	2	2	1	2	1	2	4	3	2	2	5	1	5	1	3	5	5	4	5	4
64	2	21	3	3	2	4	1	1	2	1	2	1	1	1	1	2	1	2	1	1	2	2	2	2	2	1	1	1	1	2	1	1	1	1	1	3	3	1	3	6	2	6	1	4	6	5	2	5	4
65	2	21	4	2	3	1	2	2	2	4	2	2	4	1	2	2	2	3	2	2	2	2	3	2	2	1	2	3	4	1	2	3	2	3	2	3	2	2	3	3	2	1	1	1	2	3	2	4	3
66	2	20	4	2	3	2	2	4	1	2	2	2	3	1	2	2	1	3	1	1	1	4	3	2	4	2	2	3	1	2	3	1	3	2	2	4	2	3	5	4	3	3	3	4	3	2	2	5	5
67	2	20	3	1	1	1	1	1	2	2	2	2	1	1	1	1	1	1	1	1	1	1	4	1	1	1	1	2	2	1	1	1	2	3	1	4	2	3	2	4	2	4	2	2	2	2	2	2	2
68	2	20	5	1	1	1	2	4	4	5	5	4	2	2	1	5	4	5	1	1	1	1	2	1	1	1	1	2	1	1	1	1	1	2	1	4	2	1	1	4	1	4	1	1	3	2	1	4	1
69	1	20	5	2	4	1	5	5	5	4	5	5	1	4	5	5	5	5	3	3	4	4	3	4	3	4	4	3	4	4	4	4	4	3	4	2	1	4	2	2	2	2	5	5	1	4	6	3	6
70	1	21	5	2	4	2	3	3	2	2	3	3	4	2	1	2	2	3	3	3	3	3	3	3	1	2	2	4	3	1	2	2	3	2	1	4	2	3	4	3	4	4	4	2	2	1	2	4	2
71	1	20	2	1	1	2	2	4	4	2	2	2	1	1	1	2	2	2	2	3	2	3	3	1	2	3	3	2	3	2	3	1	3	2	2	4	3	3	3	3	3	3	4	2	1	1	1	1	5
72	1	21	4	2	1	3	4	3	4	2	4	4	2	4	4	4	2	3	2	2	1	1	3	1	1	3	1	3	3	1	1	1	3	3	1	4	1	4	2	3	1	2	2	2	2	2	2	2	2
73	1	20	4	1	2	4	2	1	3	1	3	2	3	2	1	3	2	3	3	2	2	3	3	2	3	4	2	4	4	1	1	1	4	4	2	4	1	3	1	3	2	2	1	4	3	4	1	1	5
74	1	21	5	1	2	1	2	2	3	2	1	2	2	1	1	2	2	2	1	1	1	3	1	1	1	1	1	1	1	1	1	1	1	1	2	4	3	1	2	5	1	4	2	2	4	5	1	5	1
75	1	20	5	1	4	1	1	2	4	5	4	2	4	2	1	2	4	4	1	2	1	1	2	1	1	2	1	1	2	1	1	1	2	2	1	4	3	1	1	5	1	4	1	2	3	3	1	1	1
76	1	21	4	2	4	2	2	2	4	2	2	2	2	2	1	2	2	2	1	2	2	2	3	2	2	2	1	3	4	1	1	1	3	3	2	3	2	3	1	3	1	2	1	2	2	2	1	4	2
77	1	20	5	1	5	3	3	3	4	4	3	3	3	2	1	3	3	4	2	2	1	3	1	1	1	2	2	2	3	1	1	1	1	3	2	4	2	3	2	4	1	2	2	4	3	3	2	2	3
78	1	22	4	2	5	4	2	4	4	3	4	2	5	4	2	3	4	4	2	2	2	2	3	1	2	3	2	3	3	1	1	2	2	2	2	4	1	3	2	4	2	3	3	4	3	3	2	3	2
79	1	20	4	2	3	2	3	4	3	3	4	4	3	3	2	3	3	4	2	2	1	1	3	1	1	2	1	3	3	1	1	1	2	3	2	4	2	3	4	2	2	2	4	2	2	2	2	2	2
80	1	21	4	2	5	2	2	2	2	3	2	2	2	1	1	2	1	2	3	3	1	3	3	1	3	3	2	3	4	1	1	1	3	4	2	4	1	4	4	3	3	2	2	2	2	2	2	2	2
81	1	21	4	3	2	3	2	4	5	4	3	2	4	1	2	2	2	2	1	1	1	1	2	1	1	2	1	1	1	1	1	1	1	1	2	4	4	1	1	6	1	5	1	2	6	5	1	6	1
82	1	20	4	1	1	1	2	1	3	3	1	1	2	1	1	2	1	2	1	1	1	1	3	1	1	2	1	2	2	1	1	1	2	2	1	4	2	2	1	4	1	2	1	1	1	4	1	4	1
83	2	21	4	1	4	2	2	2	4	5	3	2	2	1	2	2	4	4	1	1	1	1	2	1	1	1	2	2	3	1	1	1	1	2	2	4	1	2	1	4	2	4	1	1	4	5	1	5	1
84	1	20	4	2	2	1	2	2	4	4	2	2	2	2	2	3	2	3	2	2	1	1	3	1	1	2	1	2	3	1	1	1	2	3	1	4	3	2	1	4	1	3	1	1	3	3	1	4	1
85	1	21	5	1	1	4	2	2	2	1	5	2	1	2	1	2	1	4	2	3	2	1	4	1	1	3	1	4	3	1	2	1	4	4	3	4	1	4	1	1	1	1	1	4	1	1	1	1	4
86	1	20	4	1	1	1	1	1	1	1	1	1	1	1	1	1	1	1	2	2	1	1	2	1	1	2	1	3	4	1	1	1	2	3	2	4	3	2	2	3	1	2	1	1	2	3	1	4	1
87	1	20	4	1	2	3	2	2	2	2	2	3	4	2	2	3	1	2	2	3	1	2	3	1	1	3	2	4	4	1	1	1	3	4	2	4	1	4	2	3	2	2	1	2	3	2	1	2	2
88	1	20	5	1	4	1	2	4	4	4	4	4	3	4	2	4	2	3	3	3	2	3	3	3	1	4	1	4	4	1	2	1	4	4	1	4	1	3	2	2	2	2	2	4	3	2	2	3	2
89	1	20	5	3	3	1	3	3	4	3	2	3	3	2	1	4	3	2	3	4	3	1	4	2	1	4	3	4	4	2	2	2	4	3	3	4	1	4	3	2	3	3	4	4	3	2	3	3	4
90	1	20	5	4	4	4	5	5	5	5	5	5	4	5	5	4	2	5	2	3	2	2	3	1	1	4	2	4	4	1	1	1	4	4	2	4	1	4	1	1	1	1	1	4	1	2	3	1	4
91	2	20	5	4	5	4	5	5	5	4	5	5	4	5	5	5	5	5	2	3	3	3	3	2	4	2	3	3	3	2	3	4	3	3	3	4	1	4	5	2	2	2	2	5	2	2	2	2	5
92	1	20	5	5	5	4	4	5	4	5	2	4	5	5	5	4	5	4	2	2	1	3	2	4	3	2	4	2	3	2	2	2	2	3	3	4	1	4	4	4	6	2	5	5	4	5	3	3	5
93	2	21	3	1	1	1	1	5	5	1	3	3	1	2	1	3	1	3	1	1	2	1	1	1	1	1	1	2	3	1	1	1	3	3	3	4	2	2	1	4	3	4	2	4	4	2	4	5	5
94	1	22	2	5	3	3	5	2	5	5	3	1	4	2	4	3	3	3	3	3	3	2	3	2	4	4	3	3	4	2	4	3	4	4	3	3	2	4	2	2	2	2	4	5	3	4	4	4	5
95	2	20	5	3	3	4	4	4	5	2	4	4	2	3	4	5	3	4	3	4	2	2	4	1	1	4	3	4	4	1	1	1	4	4	2	4	1	4	4	2	4	1	4	4	2	1	1	1	1
96	1	20	5	1	2	4	5	5	5	3	4	5	1	3	4	5	4	3	3	3	2	1	4	2	1	4	2	4	3	1	1	2	4	4	1	4	1	4	4	3	3	2	4	3	2	2	2	2	4
97	1	20	4	1	3	2	3	2	3	2	3	3	2	2	2	2	3	3	2	2	2	2	2	1	2	1	2	1	2	2	2	1	1	1	2	4	3	2	2	5	3	4	2	4	4	4	2	3	4
98	1	21	4	1	1	1	1	3	3	4	2	2	1	1	1	1	1	1	2	2	1	1	2	1	1	1	1	2	4	1	1	1	1	3	1	4	1	3	2	2	2	2	2	2	2	2	2	2	2
99	1	20	4	2	4	3	2	3	4	4	4	4	3	4	2	4	4	4	2	2	2	3	2	2	3	2	3	2	2	2	2	3	3	2	3	3	3	1	2	3	3	4	4	3	3	3	3	3	3
100	1	20	4	2	2	1	1	2	2	2	2	2	3	2	1	2	2	1	2	2	1	2	3	1	1	2	2	3	4	1	1	1	2	3	1	4	1	4	3	4	3	3	4	2	2	2	1	3	2
101	2	21	4	1	1	2	2	4	3	1	2	2	1	2	2	2	1	4	2	2	2	1	2	2	2	2	2	2	2	2	1	2	2	2	2	4	3	2	2	4	2	4	3	1	4	2	1	3	2
102	1	21	5	1	3	1	1	4	5	5	5	5	3	4	5	5	3	5	3	2	1	2	1	1	3	1	2	2	3	2	2	2	1	1	2	4	4	1	2	5	1	3	1	2	4	4	1	1	1
103	1	21	5	2	4	2	3	4	2	3	2	3	2	3	1	3	3	2	3	3	2	2	4	2	3	3	3	3	4	2	2	2	4	3	3	4	1	3	4	2	5	2	3	5	2	2	4	2	5
104	1	20	4	2	4	3	3	4	2	2	3	3	4	4	2	3	3	2	2	2	2	3	4	2	4	2	4	1	4	1	2	4	2	2	3	3	3	2	2	4	1	3	1	2	2	3	1	1	1
105	1	20	4	1	4	3	3	3	4	4	4	3	3	3	2	4	4	3	2	3	2	2	3	1	1	3	2	3	3	1	1	1	2	2	2	4	1	3	3	3	2	1	4	3	1	1	1	1	4
106	1	20	5	2	4	1	2	3	4	3	4	2	5	2	2	3	1	4	2	2	1	2	2	1	1	2	1	2	3	3	3	1	2	2	1	4	2	3	1	5	1	4	2	3	4	4	4	4	4
107	1	20	4	1	1	1	3	1	5	1	3	3	1	4	1	4	4	1	2	3	2	2	4	1	2	3	3	3	4	2	3	1	4	4	3	4	1	3	1	1	3	1	4	4	2	4	2	4	4
108	1	20	4	2	1	2	3	2	5	1	3	4	2	3	4	4	2	3	2	1	2	1	2	1	1	3	1	3	3	1	1	1	2	2	1	4	1	4	4	1	4	1	5	2	1	1	1	1	2
109	1	20	4	4	3	2	4	4	4	4	3	3	2	2	1	3	2	2	2	2	1	3	2	2	3	3	3	2	2	1	2	1	2	3	3	4	2	2	3	4	3	3	4	5	2	4	5	3	6
110	1	20	4	2	3	2	2	3	4	2	2	2	4	2	3	2	2	4	1	1	1	1	1	1	1	1	3	1	3	1	1	1	1	2	2	4	2	2	1	4	2	4	2	2	3	3	2	4	2
111	1	20	5	5	5	1	5	5	5	5	5	5	5	3	3	4	2	2	2	2	1	1	2	1	1	2	2	2	4	1	1	1	2	3	2	3	1	4	1	1	1	1	1	1	1	1	1	1	1
112	1	20	4	1	3	2	3	2	2	2	4	2	1	2	1	3	1	3	3	2	2	2	2	2	1	3	2	3	4	2	2	2	3	4	2	3	1	4	2	2	2	2	4	3	2	2	4	3	4
113	1	20	4	2	3	2	3	3	3	2	3	3	2	4	1	2	2	3	2	3	1	3	3	3	2	4	3	3	4	3	3	1	3	3	3	2	1	3	4	3	4	2	4	4	3	1	3	3	4
114	1	20	4	1	1	2	3	3	3	2	4	4	1	2	1	3	3	1	3	1	2	1	2	1	1	1	1	2	2	1	1	1	1	1	1	4	3	2	1	5	1	5	5	1	5	5	1	5	4
115	2	21	4	1	2	1	1	2	3	4	2	3	1	1	2	2	1	2	2	2	1	1	3	1	1	2	1	2	2	1	1	2	1	2	1	4	2	3	1	3	1	3	1	1	3	4	1	4	1
116	1	20	4	2	3	3	1	2	4	2	3	2	4	1	1	2	3	3	2	1	1	2	2	2	1	2	1	3	3	1	1	1	2	3	2	4	1	3	4	3	4	1	1	2	3	4	2	5	4
117	1	21	4	3	4	1	2	1	2	4	5	2	5	1	1	2	3	5	2	2	1	1	2	1	2	2	1	2	4	1	1	1	2	3	1	4	3	2	4	5	2	2	2	2	2	3	1	2	1
118	1	20	4	1	3	1	1	2	1	3	2	1	4	2	1	1	1	1	1	2	1	3	4	1	1	3	1	3	3	1	1	1	3	4	1	4	1	3	1	1	1	1	1	1	1	1	1	1	1
119	1	20	3	1	2	3	2	1	2	2	2	2	2	1	1	2	1	3	3	3	2	2	3	1	2	3	2	2	3	1	1	1	3	3	2	4	3	2	1	3	1	1	1	4	3	2	1	2	4
120	1	20	5	3	4	2	3	3	4	4	4	4	1	5	2	4	5	4	3	4	2	3	4	2	2	4	2	4	4	2	3	2	4	4	3	2	1	4	4	2	5	1	5	4	2	1	4	2	6
121	2	20	4	1	1	1	4	2	4	2	4	2	2	4	4	2	2	2	2	2	1	1	2	2	1	1	1	2	2	2	1	1	2	2	1	4	2	2	2	5	2	2	2	2	4	4	2	4	4
122	1	20	2	2	3	2	2	2	3	3	3	2	4	2	2	3	2	3	2	2	2	1	2	1	1	2	1	2	2	1	2	1	2	2	3	4	1	1	1	5	1	4	2	5	5	4	2	4	2
123	2	20	4	2	4	2	2	3	4	5	3	3	4	2	2	2	2	4	3	3	1	1	2	2	1	2	1	2	2	1	1	2	2	2	1	4	2	3	2	5	1	3	2	2	3	4	1	4	1
124	1	21	4	1	1	2	2	2	4	2	2	2	2	1	1	2	1	1	1	1	1	2	2	1	1	1	1	1	2	2	1	2	2	2	2	4	1	3	1	4	1	4	1	4	4	4	4	4	4
125	2	21	4	1	1	1	1	1	2	1	1	3	1	1	1	2	1	3	2	2	2	2	2	3	1	2	2	2	2	3	1	2	2	2	2	3	3	1	2	5	2	5	3	4	5	5	3	4	3
126	1	21	4	3	2	1	2	2	1	1	1	2	1	1	1	2	2	1	3	3	2	4	2	2	2	3	2	3	3	2	2	2	3	3	2	3	2	3	3	4	3	1	3	3	2	2	2	3	2
127	1	20	4	1	1	1	1	3	2	3	3	2	1	1	1	2	2	1	1	1	1	2	3	1	1	2	2	3	3	1	1	1	2	3	2	4	1	4	1	3	1	1	1	2	3	1	1	4	3
128	1	20	5	1	1	1	1	1	3	4	2	3	2	1	1	3	2	4	1	2	1	1	2	1	1	2	2	3	3	1	1	1	1	3	2	4	1	4	1	3	1	1	1	4	2	3	1	3	1
129	1	21	4	1	4	1	3	3	3	2	3	3	4	2	2	2	1	3	3	2	2	2	3	4	1	3	2	4	2	2	2	2	3	4	2	3	1	4	4	2	4	2	4	3	3	3	4	2	2
130	1	20	4	1	2	1	3	4	5	3	5	5	2	2	1	2	2	1	3	2	1	2	3	1	2	2	3	2	2	1	1	1	2	1	2	4	1	2	1	4	1	4	1	3	4	2	1	1	5
131	1	20	5	2	3	1	1	3	1	4	2	2	1	1	2	2	2	3	2	2	1	1	3	1	1	2	3	2	2	2	2	2	2	3	3	3	3	3	2	2	1	1	1	5	1	2	2	2	1
132	2	21	5	1	2	2	3	3	4	4	3	3	2	2	2	2	2	2	1	2	1	2	2	2	1	1	1	1	2	2	1	1	1	1	1	4	3	1	1	4	1	3	1	1	3	2	1	2	1
133	1	20	4	1	2	2	2	2	3	4	3	2	2	1	1	2	2	2	2	2	2	1	2	1	2	2	2	2	2	1	1	2	2	2	2	4	2	3	3	4	3	4	3	4	3	5	2	2	3
134	1	22	4	1	2	2	2	2	3	3	2	2	2	1	2	2	2	1	1	1	1	1	1	1	1	1	2	2	3	1	1	1	1	2	1	4	3	3	1	4	1	4	1	1	3	3	1	1	1
135	1	20	5	4	4	2	4	2	5	5	5	5	3	2	1	1	1	5	2	2	1	1	3	1	1	1	2	3	2	1	1	1	2	2	1	4	3	2	2	5	2	4	2	4	5	5	3	5	1
136	1	20	4	3	2	1	1	3	4	3	4	1	3	2	1	2	2	2	4	4	3	4	4	3	2	4	4	4	4	3	3	2	4	4	3	3	1	4	5	2	5	1	5	5	2	2	2	2	5
137	1	21	2	1	1	1	2	1	3	2	3	3	2	2	2	2	2	3	3	3	1	3	3	1	1	3	1	3	4	1	1	1	3	4	1	4	1	4	2	2	2	2	2	2	2	2	2	2	2
138	1	20	4	1	3	2	2	2	2	2	2	3	2	1	1	2	1	1	2	2	1	1	3	1	1	2	1	1	3	1	1	1	1	2	1	4	2	2	1	5	1	3	3	2	4	3	1	4	1
139	1	21	4	1	1	1	1	1	4	2	2	2	1	3	1	3	2	3	2	2	3	4	3	1	2	3	4	4	4	1	1	2	3	4	2	4	1	4	4	2	2	2	2	4	2	2	2	2	3
140	2	22	4	2	2	2	4	2	4	2	3	4	1	4	3	3	2	1	2	2	1	2	4	1	2	2	2	2	3	1	2	1	1	3	2	4	3	2	2	4	3	2	1	2	4	3	2	3	2
141	1	20	4	2	1	1	2	1	3	2	2	2	2	2	1	3	3	1	4	2	2	3	4	2	1	3	3	3	4	1	1	1	3	4	1	2	1	4	4	2	4	1	5	3	1	1	2	1	2
142	1	20	4	2	3	1	2	2	3	3	2	2	2	2	1	2	1	1	2	2	1	1	3	1	1	1	1	3	3	1	1	1	2	1	1	4	2	3	1	3	1	3	2	1	1	4	1	3	3
143	1	21	5	1	1	1	1	4	4	1	1	1	1	1	1	1	1	1	2	2	1	1	3	1	1	4	1	4	4	1	1	1	3	3	1	4	1	4	1	1	1	1	1	1	1	1	1	2	1
144	2	20	3	1	1	1	2	4	1	2	2	2	1	1	1	2	2	1	2	2	1	2	4	1	1	2	1	2	3	1	1	1	2	3	1	4	1	3	1	4	1	2	1	1	3	3	1	2	1
145	1	20	5	1	2	2	2	2	4	4	4	2	4	1	1	1	2	2	1	1	1	1	3	1	1	2	1	2	4	1	1	1	3	3	1	4	1	2	1	3	3	3	3	3	1	1	1	1	1
146	1	21	4	2	1	1	2	2	4	3	3	3	2	2	1	3	1	4	2	1	1	1	2	1	1	2	1	2	3	1	1	1	1	2	1	4	2	3	1	4	1	3	1	1	4	3	1	3	1
147	1	20	4	2	1	3	1	3	4	3	2	3	3	2	2	2	2	2	3	3	1	1	3	1	1	3	1	3	4	1	1	1	2	3	1	4	2	4	2	2	2	2	2	2	2	3	2	3	4
148	1	22	4	3	3	2	4	3	4	4	3	4	3	2	1	2	2	2	3	3	1	2	3	1	1	3	4	4	4	1	2	2	3	4	4	4	1	4	4	2	4	1	4	5	2	2	4	2	4
149	1	20	5	1	4	1	2	2	2	5	1	2	2	1	1	2	1	4	2	3	2	1	3	1	2	4	2	3	3	2	1	2	3	2	3	4	1	4	4	5	4	4	4	4	3	3	3	4	5
150	1	20	4	3	1	1	2	1	4	1	3	3	2	1	1	2	1	1	2	3	3	4	4	2	1	4	3	4	4	1	4	1	3	4	3	4	2	3	2	3	1	2	3	2	3	2	2	3	5
151	2	20	4	1	2	1	1	1	3	4	4	4	1	1	1	4	2	1	3	3	3	2	2	2	1	2	1	2	2	3	1	1	2	3	1	4	1	4	1	4	1	4	1	1	4	4	1	4	1
152	1	20	4	2	2	3	4	2	4	4	4	4	2	4	4	3	4	2	4	2	2	3	2	2	1	4	2	4	4	1	1	3	4	4	1	4	1	4	4	2	4	2	4	3	1	2	2	2	3
153	2	20	5	4	5	5	3	4	2	5	5	5	5	5	5	5	5	5	3	3	2	1	4	1	4	4	4	4	3	1	2	1	4	2	4	1	1	4	5	4	4	3	4	4	4	3	4	4	3
154	2	22	4	1	2	1	1	1	2	2	4	2	1	1	2	1	1	4	1	1	1	1	1	1	2	1	1	1	3	1	1	1	2	2	2	4	4	1	1	5	1	3	2	3	2	4	1	4	4
155	1	21	4	3	3	4	4	5	4	4	4	5	4	3	3	4	3	4	2	2	2	2	2	2	3	2	4	3	3	2	3	3	3	2	3	3	2	2	4	4	4	3	3	4	3	3	4	4	3
156	1	20	4	1	1	1	2	2	2	2	2	3	2	2	1	4	2	2	2	2	1	3	3	1	1	2	2	2	3	1	1	1	2	3	2	4	2	3	1	2	2	3	3	4	4	3	3	3	4
157	1	20	4	1	3	4	3	2	3	1	2	2	3	3	3	1	2	2	2	3	1	2	3	2	2	2	3	3	2	1	3	3	2	1	3	3	3	2	3	4	3	2	2	3	3	3	2	4	3
158	1	21	4	2	3	2	2	2	4	3	2	2	2	1	1	3	2	2	2	2	1	1	3	1	1	2	1	2	2	1	1	2	2	2	1	4	2	3	4	3	1	3	2	2	3	3	3	4	3
159	1	20	4	3	3	2	3	2	5	1	2	2	2	3	4	4	3	3	2	2	1	1	2	1	1	2	1	2	2	1	1	1	2	2	1	4	3	2	2	5	1	4	2	2	4	5	1	4	1
160	1	20	4	1	4	2	2	3	4	2	3	3	2	2	2	2	1	4	3	3	1	1	3	1	1	3	2	3	3	1	1	1	3	3	2	4	2	3	2	4	2	4	2	2	2	3	2	3	4
161	2	22	5	1	1	1	3	2	4	2	5	4	1	2	1	5	1	4	1	1	1	1	2	1	1	2	1	1	1	1	3	1	1	1	1	4	4	1	1	6	1	5	1	1	5	5	1	6	1
162	2	21	2	1	1	1	1	1	1	1	4	1	1	1	1	1	1	1	2	2	1	1	3	2	1	2	1	3	1	2	1	2	3	3	2	3	3	3	1	3	2	2	3	1	4	3	2	2	2
163	1	20	4	2	2	2	1	2	3	3	3	2	4	2	1	2	3	4	3	3	1	3	3	2	1	2	2	3	4	1	1	2	3	3	2	4	2	3	2	3	3	3	3	3	3	4	3	3	3
164	1	22	4	2	2	1	3	4	2	2	3	4	3	1	1	4	3	2	2	2	2	1	3	1	1	2	2	2	3	1	1	1	3	2	2	4	2	2	2	4	2	3	2	3	4	3	2	5	4
165	1	20	4	1	2	4	2	2	4	2	2	3	2	2	1	2	2	3	1	1	1	1	1	1	2	1	2	1	1	1	1	1	1	2	2	4	3	1	1	5	2	4	2	2	5	5	2	5	2
166	2	21	5	1	2	4	3	3	4	3	3	4	2	3	4	4	2	3	2	2	2	4	3	1	1	3	2	4	4	1	2	2	4	4	1	4	1	4	4	2	3	2	4	2	2	1	2	2	5
167	1	20	4	3	3	3	4	4	4	4	4	4	3	4	3	4	4	4	2	2	1	2	2	1	1	2	1	2	4	1	3	1	2	2	2	4	3	1	2	4	1	1	2	2	2	3	2	4	3
168	1	20	3	1	1	1	1	2	3	2	3	3	1	2	2	2	3	1	2	2	1	1	2	1	1	1	1	1	3	1	1	1	2	2	1	4	2	3	1	5	2	4	2	1	4	4	2	3	1
169	1	20	4	2	1	2	2	2	4	3	3	4	1	2	3	5	5	4	1	1	1	1	1	1	1	1	1	1	1	1	1	1	1	2	1	4	4	1	1	5	1	4	1	1	4	5	1	5	1
170	1	20	4	2	3	3	3	3	3	4	2	2	3	2	2	3	3	3	2	2	2	2	2	2	2	2	2	3	3	2	2	2	2	3	2	4	2	2	2	4	2	3	1	2	3	2	1	4	2
171	1	20	4	1	2	1	2	2	2	3	2	3	1	2	2	3	3	4	2	2	1	1	3	1	1	2	1	3	3	1	1	1	2	2	1	4	2	3	1	3	1	3	1	1	3	2	1	1	1
172	1	21	4	1	1	1	3	1	4	1	2	3	1	2	2	3	1	1	3	4	2	2	4	1	1	4	1	4	4	2	2	1	4	4	1	4	1	4	4	1	3	1	5	3	3	2	3	1	5
173	1	21	4	1	1	2	1	3	2	2	2	2	1	2	2	2	2	2	2	4	1	1	3	1	1	2	2	3	4	1	1	1	2	3	2	4	1	3	1	4	1	1	1	1	1	4	1	1	4
174	1	20	4	3	3	4	4	4	4	3	3	2	4	3	3	2	2	2	1	1	1	2	2	1	2	2	2	2	3	4	4	2	2	2	2	3	3	2	3	5	3	4	2	4	3	4	5	5	4
175	1	21	4	2	2	2	1	2	2	1	2	2	1	1	2	2	1	2	2	2	2	1	2	2	2	2	2	2	2	2	3	2	2	2	2	3	3	2	2	5	2	4	2	2	3	4	2	4	3
176	1	20	4	3	4	3	3	3	3	4	3	3	3	3	2	2	3	3	3	3	3	2	2	1	1	3	2	4	3	2	1	2	3	3	2	3	1	4	4	2	3	2	4	3	2	1	2	2	4
177	1	20	4	2	3	1	2	1	2	1	2	2	2	2	2	2	2	2	2	2	3	3	2	2	2	2	2	2	2	2	3	3	2	2	2	2	3	2	2	4	3	3	3	3	4	4	4	4	3
178	1	20	5	1	1	1	2	1	3	3	2	1	1	1	1	1	1	2	3	3	2	2	4	1	1	3	1	4	3	1	3	2	3	3	2	3	2	3	2	2	1	1	1	1	1	1	1	2	2
179	1	21	4	3	3	1	3	2	2	3	3	4	3	3	2	2	2	2	2	2	1	2	2	1	1	2	1	2	3	1	1	1	2	2	1	4	2	3	2	5	2	4	2	2	4	4	2	4	3
180	1	21	5	1	3	4	4	4	3	2	3	4	2	4	1	5	1	4	3	2	1	1	4	1	1	2	1	2	3	1	1	1	2	3	1	4	3	2	1	5	1	4	1	1	4	4	1	4	1
181	1	22	4	1	2	3	3	4	4	5	2	2	1	1	1	1	1	5	2	2	1	2	3	1	1	2	2	2	2	1	1	1	2	3	2	4	1	4	1	2	1	2	1	3	3	3	1	2	4
182	1	20	4	4	3	3	3	2	4	2	2	3	4	3	2	3	3	3	2	2	3	2	3	1	2	3	2	3	3	1	1	2	3	3	2	4	2	3	3	3	3	3	3	4	3	3	3	4	3
183	1	20	4	1	3	2	2	2	4	3	3	3	2	3	2	4	2	2	2	1	1	1	2	1	1	1	2	2	3	1	1	1	1	1	2	4	2	2	2	4	1	3	2	3	3	3	2	4	3
184	1	22	2	2	3	2	3	3	2	2	3	3	2	2	1	3	2	2	3	3	1	2	3	1	1	3	1	3	4	1	1	1	3	3	2	4	1	3	1	3	1	1	1	1	1	1	1	1	3
185	1	20	5	1	2	2	2	5	5	3	2	3	1	3	5	4	2	3	2	2	1	1	2	1	3	3	2	2	4	2	3	1	3	3	4	3	1	3	4	2	2	1	3	5	4	1	3	2	5
186	1	20	5	2	1	1	4	1	4	4	3	3	1	1	1	3	3	1	3	2	1	1	2	1	1	2	1	2	2	1	1	1	2	2	1	4	3	2	1	4	1	4	1	3	4	4	1	4	1
187	1	20	4	2	2	3	2	4	3	3	3	2	2	2	1	3	1	2	2	2	1	3	3	1	2	2	3	2	2	1	1	2	3	2	3	3	3	2	3	5	2	4	2	5	5	4	2	4	3
188	1	21	4	1	2	1	1	5	3	5	1	1	2	1	1	3	1	5	1	1	3	2	2	1	1	1	1	1	3	1	1	1	2	2	1	4	4	1	1	6	1	4	2	2	3	4	1	4	3
189	2	22	4	1	1	2	4	1	5	3	3	3	2	1	4	3	3	4	2	2	1	2	3	1	1	1	1	3	3	1	1	1	2	2	1	4	3	2	2	4	2	4	2	2	4	4	2	4	3
190	2	21	2	1	2	1	2	2	3	3	4	3	1	2	2	3	3	4	1	2	2	2	2	1	1	1	2	2	3	1	1	2	2	2	2	4	2	3	4	2	3	3	2	2	3	3	2	3	1
191	2	20	5	2	2	4	1	5	4	2	3	2	1	3	4	4	2	3	2	2	1	2	3	1	1	2	2	2	2	2	2	1	2	2	2	4	3	2	2	4	1	4	2	2	5	5	2	5	2
192	1	20	5	2	5	4	4	4	3	2	5	4	5	3	3	5	5	4	2	2	3	3	3	2	2	3	3	3	3	2	2	2	3	3	3	3	2	3	4	3	4	3	4	4	3	3	3	3	4
193	1	20	4	1	3	2	2	4	4	2	3	3	2	1	1	3	1	2	3	2	2	1	4	2	1	4	2	4	2	1	1	2	3	3	3	4	2	3	2	4	2	4	4	4	2	4	1	2	2
194	1	20	5	1	2	1	4	4	5	5	4	4	5	2	5	4	1	1	1	3	1	1	4	1	1	2	2	2	4	1	1	1	3	4	1	4	1	4	1	3	1	1	1	1	1	1	1	1	1
195	2	20	4	2	2	3	2	2	3	2	3	3	1	2	2	2	1	2	1	1	1	2	2	1	1	1	1	3	3	1	2	1	1	3	1	4	1	3	1	3	1	3	2	2	3	2	3	4	4
196	1	20	5	1	4	2	2	3	3	3	3	2	4	2	3	3	1	2	2	2	1	1	2	1	1	2	1	2	3	1	1	1	2	3	2	4	2	3	2	4	2	1	1	2	3	3	1	3	4
197	1	21	4	2	4	2	4	4	4	4	3	4	3	3	2	2	3	3	3	3	1	1	4	1	2	4	2	4	4	2	2	1	4	4	2	4	1	4	3	3	3	3	3	4	4	3	4	3	4
198	2	21	4	1	2	2	2	5	4	4	4	4	2	4	3	4	4	4	2	2	2	3	3	1	1	3	1	4	3	1	1	1	3	4	1	4	1	4	1	1	1	1	4	1	1	1	1	1	1
199	1	20	4	1	1	2	2	3	3	2	2	2	1	1	1	1	1	1	4	4	3	3	4	3	1	4	2	4	4	3	2	2	4	4	2	4	1	4	5	4	6	1	6	4	1	1	4	1	6
200	1	20	4	1	1	1	2	1	3	1	2	2	1	1	1	1	1	2	1	1	1	1	1	1	1	2	1	2	3	1	1	1	1	2	1	4	3	1	1	4	1	4	1	1	3	3	1	4	1
201	1	20	2	1	1	2	2	3	2	2	3	2	1	1	1	2	2	1	3	3	1	1	2	1	1	3	2	3	3	1	1	1	3	3	2	4	1	4	1	3	1	1	1	3	1	1	1	3	1
202	1	21	4	1	2	3	3	2	5	4	4	4	2	3	4	4	2	5	1	1	1	2	1	1	3	1	2	2	3	1	1	1	1	3	4	4	3	3	1	4	1	1	1	6	1	1	1	1	5
203	1	20	5	3	4	2	1	4	2	4	3	3	5	3	3	5	5	5	3	3	1	2	4	1	1	3	1	3	4	1	1	1	3	4	1	4	1	4	5	2	2	1	1	2	1	1	1	1	1
204	2	18	3	1	2	1	2	1	1	5	2	2	3	3	3	3	1	1	2	2	1	1	1	1	1	1	1	1	2	1	1	1	1	2	1	4	3	2	1	5	1	4	1	1	4	5	1	4	1
205	1	20	4	1	1	4	2	1	5	3	4	2	1	1	2	3	3	4	3	3	3	4	4	4	3	2	3	4	3	2	3	2	4	4	2	3	1	4	4	5	3	1	2	4	2	2	5	4	5
206	1	20	4	1	3	1	1	2	2	3	4	3	2	1	1	2	1	1	2	2	1	1	4	1	1	2	1	3	3	1	1	1	2	4	1	4	2	3	1	2	1	1	1	1	2	1	1	1	1
207	1	21	3	3	2	2	2	3	3	2	3	3	3	3	3	5	5	4	3	3	1	2	3	1	2	3	3	3	4	3	3	2	3	3	3	3	1	4	4	3	4	4	5	4	2	2	3	3	5
208	1	21	4	1	2	1	1	2	2	4	2	2	2	1	1	2	1	1	1	1	1	1	1	1	1	1	2	1	3	1	1	1	1	1	2	4	3	1	1	4	2	3	1	4	3	3	1	1	3
209	1	21	4	4	5	1	3	1	4	5	4	3	5	3	1	4	1	1	2	2	1	2	2	1	1	2	2	2	2	1	1	1	1	1	2	4	3	1	1	3	1	5	1	1	4	2	1	1	1
210	2	20	4	1	1	3	2	2	2	1	4	3	1	2	2	4	1	1	1	1	1	3	1	1	1	3	2	1	1	4	4	2	2	1	2	4	3	1	1	6	1	6	1	3	6	6	6	6	6
211	1	20	4	1	2	1	3	2	4	1	3	2	1	2	2	2	1	2	1	2	1	1	2	1	1	2	1	2	3	2	1	1	2	3	1	4	3	2	3	4	3	3	2	2	2	4	1	5	2
212	1	21	4	1	2	2	2	3	1	5	2	3	2	2	1	2	5	4	2	1	1	3	3	1	1	2	2	2	2	2	1	1	2	2	2	4	3	2	1	4	1	3	3	3	4	4	3	2	3
213	1	64	3	2	2	2	2	2	2	1	3	3	2	2	1	2	2	2	3	3	2	2	4	3	1	3	2	3	2	2	1	2	3	3	1	3	1	3	2	4	1	5	4	4	4	4	4	5	6
214	1	20	4	1	1	1	2	1	3	1	2	2	1	1	1	1	1	2	1	1	1	1	1	1	1	2	1	2	3	1	1	1	1	2	1	4	3	1	1	4	1	4	1	1	3	3	1	4	1
215	1	20	2	1	1	2	2	3	2	2	3	2	1	1	1	2	2	1	3	3	1	1	2	1	1	3	2	3	3	1	1	1	3	3	2	4	1	4	1	3	1	1	1	3	1	1	1	3	1
216	1	21	4	1	2	3	3	2	5	4	4	4	2	3	4	4	2	5	1	1	1	2	1	1	3	1	2	2	3	1	1	1	1	3	4	4	3	3	1	4	1	1	1	6	1	1	1	1	5
217	1	20	5	3	4	2	1	4	2	4	3	3	5	3	3	5	5	5	3	3	1	2	4	1	1	3	1	3	4	1	1	1	3	4	1	4	1	4	5	2	2	1	1	2	1	1	1	1	1
218	2	19	4	1	3	2	1	2	3	3	4	3	3	3	2	3	2	3	3	3	3	4	3	2	4	3	3	3	4	3	3	3	3	2	4	4	2	3	3	2	3	2	3	5	2	2	4	2	3
219	2	19	3	1	1	1	3	2	5	1	4	5	1	3	1	5	1	1	1	1	1	1	1	1	1	1	1	3	4	1	1	1	1	3	1	4	1	4	1	1	1	1	1	1	1	1	1	1	1
220	2	18	3	4	2	4	2	4	4	2	3	2	4	3	5	4	2	1	1	3	2	1	1	1	1	4	2	2	3	2	2	2	3	4	1	4	1	3	4	4	4	3	4	4	3	5	4	4	2
221	2	19	4	1	1	1	1	1	4	1	3	1	1	1	2	1	1	1	2	2	2	1	3	1	1	3	2	2	3	1	1	1	3	3	1	4	1	3	1	1	1	1	2	1	1	1	1	1	1
222	2	19	4	4	5	3	2	3	3	5	4	3	3	2	2	2	2	4	3	3	3	3	3	1	2	3	3	3	4	1	1	3	3	4	4	4	2	3	4	2	4	1	3	6	3	2	4	2	4
223	2	19	4	2	2	2	3	4	5	2	3	5	1	3	2	3	2	4	2	2	2	1	2	1	1	2	1	2	3	1	1	1	1	2	1	4	2	2	2	5	2	3	1	2	2	2	2	5	2
224	1	21	4	2	1	2	1	1	3	1	1	1	3	1	2	1	1	2	1	2	2	3	2	1	1	2	2	3	4	1	1	1	3	3	2	4	2	4	1	3	1	1	1	1	1	2	1	1	2
225	2	19	4	2	3	1	1	2	4	2	2	2	4	4	1	4	1	4	1	1	1	3	1	1	2	1	2	2	3	1	1	2	1	3	2	4	2	2	2	3	2	2	2	2	2	2	2	3	2
226	1	19	4	1	2	1	2	2	4	2	3	3	3	4	1	2	2	4	1	3	3	4	3	1	3	3	3	2	3	1	1	2	3	3	3	4	2	3	1	3	1	2	1	2	2	2	1	2	2
227	1	19	5	1	1	1	1	3	4	1	3	1	1	1	3	2	1	1	1	1	1	1	2	1	1	1	1	1	3	1	1	1	1	3	1	4	4	1	1	4	1	1	1	1	1	1	1	5	1
228	1	19	4	1	4	1	1	3	2	4	3	2	2	2	1	1	1	2	1	2	2	2	3	1	1	2	1	3	3	1	1	1	1	3	1	4	2	2	1	3	2	3	1	2	1	1	1	2	2
229	1	19	3	1	2	2	1	3	3	3	2	2	3	1	1	1	1	1	2	2	1	1	2	1	2	2	1	2	3	1	1	1	3	3	2	4	1	4	2	2	2	2	2	2	2	2	2	2	2
230	1	19	5	1	2	1	3	1	4	3	4	4	4	4	2	1	1	1	2	2	2	2	4	1	2	3	2	2	4	1	2	2	4	4	2	4	2	3	1	4	1	1	1	1	2	1	2	2	4
231	2	21	4	1	2	3	1	2	1	3	3	1	1	1	1	1	2	3	2	3	1	2	3	1	1	3	2	3	3	1	1	1	3	3	1	4	1	3	1	2	1	2	2	2	2	2	2	2	4
232	1	19	5	1	4	1	3	3	4	5	2	3	2	1	1	3	1	1	2	3	1	2	3	1	1	3	2	3	3	1	1	1	1	3	3	4	3	4	1	5	1	1	1	1	5	1	1	5	1
233	1	18	3	1	1	1	1	1	2	2	1	1	1	1	1	1	2	2	3	3	2	2	3	1	1	3	2	3	4	1	2	2	3	3	2	4	2	3	2	4	2	2	2	2	2	2	2	2	4
234	1	19	4	1	1	3	3	4	2	5	4	4	1	2	3	3	2	4	2	2	1	2	3	1	2	2	2	2	4	1	1	2	2	3	2	4	3	3	2	3	2	3	2	2	2	2	2	2	2
235	1	20	3	1	1	1	1	2	4	3	3	2	2	3	1	3	2	2	1	1	2	2	1	1	1	1	1	1	1	1	1	1	1	1	2	4	4	1	1	5	1	2	1	2	1	5	1	1	1
236	1	19	4	4	2	3	2	2	3	4	2	2	2	1	2	2	1	3	2	2	3	1	2	1	1	3	1	3	2	1	1	1	3	2	3	3	3	2	2	4	2	4	3	3	4	4	3	5	5
237	1	18	3	1	2	1	3	2	2	1	1	2	2	1	1	2	2	2	1	1	1	1	1	1	2	1	2	1	3	1	1	2	1	1	2	4	4	1	2	4	2	3	2	2	3	3	2	3	2
238	2	21	4	2	3	3	1	1	3	5	5	5	1	2	1	3	1	3	1	1	3	1	2	1	1	2	1	3	4	1	1	1	3	3	1	4	1	2	1	4	1	2	1	1	5	4	3	2	1
239	2	23	4	1	1	2	2	2	2	1	2	3	2	1	1	2	1	4	1	2	1	1	4	1	1	3	1	4	1	1	1	1	2	2	1	4	1	3	1	2	1	1	1	1	4	1	1	3	1
240	1	20	4	1	2	1	1	2	1	2	1	1	2	1	1	2	2	1	1	1	1	1	2	1	1	1	2	2	3	2	1	1	2	1	1	4	3	2	2	5	1	5	1	2	5	3	4	3	2
241	1	20	3	2	2	2	1	2	2	3	2	2	2	1	1	1	1	3	4	4	1	4	4	2	3	4	3	4	3	1	2	2	4	4	4	4	1	4	4	2	2	2	2	5	2	2	2	2	4
242	2	21	4	2	2	1	1	3	2	2	1	1	3	1	1	1	1	2	2	3	1	1	3	1	1	3	1	4	4	1	1	1	2	4	1	4	1	4	4	4	1	3	2	1	2	4	1	1	1
243	1	20	3	3	2	2	2	3	2	2	2	2	1	1	1	2	2	2	2	3	1	2	3	1	1	3	1	4	4	1	1	1	4	4	1	4	2	4	2	2	1	2	1	2	2	2	2	2	2
244	1	21	5	4	3	2	2	3	3	4	3	3	3	3	2	4	2	2	3	2	1	2	2	1	1	2	2	2	3	1	1	1	2	2	3	4	2	2	2	4	2	3	2	3	3	3	1	4	2
245	1	20	4	1	2	1	1	2	5	1	1	2	1	1	2	3	2	4	2	2	1	4	4	1	4	3	4	1	4	1	1	1	2	2	4	4	2	1	1	3	1	3	1	4	2	2	1	3	5
246	1	20	5	1	3	1	4	4	4	1	4	4	1	3	1	4	1	1	1	1	1	1	3	1	2	2	4	3	4	1	1	1	1	3	3	4	1	4	1	2	1	1	1	1	1	1	1	1	1
247	1	20	4	1	4	3	2	3	2	5	2	2	4	2	2	1	4	3	2	3	3	3	3	2	2	4	3	4	4	3	3	2	4	4	3	3	1	4	2	2	2	1	3	4	2	2	4	2	4
248	1	29	4	2	1	2	3	2	3	3	3	2	3	4	2	3	3	2	2	3	3	3	3	1	4	3	4	3	3	3	3	3	4	4	4	3	1	3	5	3	5	2	5	5	3	3	5	1	5
249	1	18	3	1	2	1	3	5	2	5	2	3	1	3	1	4	3	4	3	4	1	2	3	1	2	3	3	3	4	1	1	1	3	4	2	4	3	4	1	1	1	1	1	5	1	1	1	1	4
250	2	21	4	3	3	3	2	2	2	2	3	3	2	2	4	3	2	4	2	2	3	3	2	2	4	2	2	2	3	2	2	3	2	2	3	4	3	2	4	2	3	3	3	4	2	2	2	2	2
251	1	19	3	2	4	1	2	3	2	3	2	4	3	1	1	4	1	1	2	2	1	1	3	1	1	4	2	4	4	1	1	1	4	4	1	4	1	4	1	1	1	1	1	1	1	1	1	1	1
252	2	21	4	1	2	1	3	1	4	1	4	3	4	2	1	3	1	3	2	3	2	1	4	1	1	3	2	4	4	2	1	2	3	4	2	4	1	4	4	2	2	1	4	2	3	2	5	2	5
253	1	19	5	1	3	2	3	2	4	4	3	3	1	2	2	4	2	3	2	3	1	1	3	1	1	2	1	3	3	1	1	1	2	3	1	4	2	3	1	2	1	1	1	1	1	1	1	1	1
254	2	20	4	1	4	2	2	3	4	3	3	4	1	2	1	3	3	4	2	3	2	2	2	2	2	4	2	3	3	1	1	1	3	3	3	4	2	3	4	3	4	2	4	5	4	2	4	3	4
255	1	18	5	1	2	1	1	1	2	2	1	1	2	1	3	2	1	4	2	3	1	2	3	1	2	2	3	4	4	1	1	3	3	4	2	4	1	3	3	3	2	2	3	2	1	2	1	3	3
256	1	18	4	3	1	1	1	1	2	2	2	2	1	1	1	2	1	1	3	2	2	1	3	1	1	3	1	4	4	1	1	1	3	4	1	4	1	3	2	2	2	1	3	2	1	1	1	1	4
257	1	19	4	1	2	1	1	2	4	3	3	1	3	1	1	1	1	1	1	1	1	1	2	1	1	2	1	3	4	1	1	2	3	3	1	4	2	3	2	3	1	3	3	2	3	3	1	3	3
258	1	21	5	1	1	1	1	1	3	3	4	2	4	1	1	4	1	1	3	3	1	1	2	1	1	2	1	2	3	1	1	1	1	1	1	4	2	3	3	4	1	1	1	1	5	5	1	6	6
259	1	18	4	2	4	2	2	3	4	4	3	2	3	2	1	1	1	2	1	2	1	1	2	1	1	1	1	2	3	1	1	1	1	1	1	4	3	2	1	5	1	4	1	1	3	3	1	4	1
260	1	19	3	2	3	1	2	2	2	3	3	3	3	2	2	2	2	3	2	2	1	2	3	1	1	3	2	3	4	2	2	1	3	3	2	4	2	3	1	4	2	2	2	2	4	3	3	4	1
261	2	19	4	2	4	4	3	3	2	2	3	4	2	1	2	2	4	4	2	3	1	2	3	2	2	2	2	2	3	2	2	2	2	3	2	3	2	3	3	2	2	1	3	2	1	3	2	3	3
262	1	18	3	2	2	2	2	3	3	1	2	1	1	1	3	3	3	4	1	1	1	1	2	1	1	2	2	3	3	2	2	2	4	4	3	4	1	1	1	3	1	4	1	1	3	3	1	3	1
263	1	19	5	1	1	2	3	4	4	3	3	3	3	3	3	2	3	2	3	3	2	1	3	1	1	3	1	3	4	1	1	1	3	4	1	4	1	3	2	3	2	2	2	3	2	2	2	2	2
264	1	19	4	1	1	2	1	4	4	1	2	2	3	2	1	1	1	4	2	2	3	4	1	3	3	1	1	3	3	2	2	1	1	2	1	3	4	1	2	2	2	2	2	3	2	2	2	2	2
265	1	18	5	3	2	1	1	1	2	1	2	2	1	1	1	1	1	1	2	3	1	1	4	1	1	2	1	2	4	1	2	1	3	4	1	4	1	3	1	1	1	1	1	1	1	1	1	1	1
266	1	19	2	5	4	1	3	1	3	1	2	2	4	2	1	1	4	3	1	2	1	2	2	1	2	2	1	3	4	1	1	1	4	3	1	3	2	4	1	2	2	1	2	3	4	2	2	2	2
267	1	18	4	2	2	3	2	2	2	2	2	2	2	2	2	2	2	2	3	3	1	1	3	1	1	3	1	3	4	1	1	1	3	3	1	4	1	3	2	2	2	2	2	2	2	2	2	2	2
268	1	19	5	1	2	1	1	1	3	2	2	2	1	1	1	1	1	1	1	2	1	2	3	1	1	3	2	3	3	1	1	3	3	3	1	2	2	3	1	2	1	2	1	2	3	3	1	4	3
269	1	18	3	1	1	1	1	1	2	2	1	3	1	1	1	2	1	1	1	1	1	1	2	1	1	1	1	2	3	1	1	1	2	2	2	4	4	2	1	4	1	1	1	1	1	1	1	1	1
270	1	18	4	2	5	1	4	5	2	4	4	4	1	3	3	5	2	3	2	2	1	1	2	1	1	2	1	2	3	1	1	2	2	3	2	4	1	3	1	4	1	3	1	2	1	1	1	1	1
271	2	20	4	1	1	1	2	3	3	1	1	3	1	2	3	3	1	3	1	1	1	1	3	1	2	3	1	2	2	1	1	1	2	3	1	4	2	1	2	2	2	2	2	2	2	2	2	2	2
272	1	18	3	2	2	1	2	1	2	2	1	2	1	1	1	2	2	1	2	3	3	1	3	1	1	2	1	3	3	1	1	2	3	3	1	4	1	4	1	2	2	2	2	2	2	2	2	2	2
273	2	19	5	1	2	1	4	1	2	4	3	4	1	3	2	4	2	5	4	4	1	2	1	1	2	2	2	2	1	2	2	2	2	2	3	1	1	1	1	1	1	1	1	4	1	1	3	1	1
274	2	21	3	1	2	1	1	2	3	3	4	3	1	1	1	3	2	4	2	2	1	3	2	1	2	2	3	3	3	1	2	2	2	3	3	4	2	3	1	3	2	2	2	2	2	2	2	4	2
275	2	23	4	1	1	1	2	3	4	2	3	3	1	3	2	3	2	4	3	2	1	1	3	1	1	3	1	3	4	1	1	1	2	3	2	4	4	3	1	4	1	2	2	3	3	4	2	4	2
276	2	20	3	1	1	3	3	3	3	1	4	3	1	3	2	3	3	3	1	1	1	2	3	1	1	3	1	3	3	4	4	2	2	3	1	4	2	3	1	3	1	3	1	3	3	3	1	3	1
277	1	19	3	2	2	2	3	3	2	3	2	3	2	2	2	2	2	2	2	2	2	2	2	1	2	2	2	2	4	1	2	2	3	2	2	4	2	2	2	3	2	2	2	3	2	2	2	2	2
278	1	19	4	3	1	2	3	1	3	1	3	4	2	3	1	3	1	2	3	2	2	2	2	1	2	2	2	2	2	2	2	2	2	2	2	4	2	1	2	5	2	4	3	5	5	5	4	2	4
279	2	19	4	1	1	1	2	2	1	1	1	2	1	1	1	2	1	1	1	3	1	1	4	1	1	1	1	3	4	1	1	1	1	4	1	4	1	4	1	1	1	1	1	1	1	1	1	1	1
280	2	19	4	2	1	2	1	2	4	5	4	2	2	1	2	3	3	3	2	1	2	4	1	4	4	1	3	3	2	1	1	1	3	2	4	3	3	3	3	1	2	1	4	4	6	6	1	3	4
281	2	20	3	1	2	1	2	3	3	4	2	3	2	2	2	3	2	4	2	2	3	2	3	2	3	2	2	3	3	3	2	2	3	3	2	4	3	3	2	2	2	2	4	3	2	3	4	3	4
282	2	21	3	1	2	1	2	2	2	2	1	2	3	1	1	2	2	1	2	3	2	3	2	2	3	2	3	2	3	1	1	2	2	3	3	3	2	3	4	3	3	2	2	4	3	3	2	2	2
283	2	20	3	2	3	2	1	4	3	4	2	2	3	2	3	5	3	2	2	1	1	3	3	1	1	2	1	3	3	1	1	1	1	2	2	4	2	2	1	4	2	3	3	3	4	4	2	4	3
284	2	20	4	2	2	2	2	2	3	3	2	3	2	1	2	3	2	2	3	3	1	2	3	1	1	2	1	3	4	1	1	1	2	3	2	4	2	3	3	3	3	3	3	4	3	3	3	3	4
285	2	19	4	2	2	3	3	4	3	5	3	3	4	2	4	3	2	3	2	2	2	2	2	1	1	2	2	2	3	1	1	2	2	3	2	4	2	2	3	4	2	3	2	3	2	1	1	2	3
286	2	20	4	2	4	4	1	4	4	3	5	3	4	2	1	1	4	4	2	2	1	1	3	1	2	3	2	3	4	1	3	1	2	3	1	3	1	4	4	3	3	2	2	3	3	2	4	3	4
287	2	21	5	2	2	1	3	1	4	4	3	3	4	3	2	2	1	3	2	2	1	2	2	1	2	3	1	4	4	1	1	1	2	4	1	4	2	4	2	2	2	2	2	3	3	3	4	3	2
288	2	21	4	4	2	1	4	4	1	3	2	3	3	1	2	4	2	1	2	3	3	1	3	3	4	3	4	2	3	2	2	1	3	4	4	4	1	4	4	2	5	2	4	6	2	3	4	2	4
289	2	20	4	1	1	1	1	1	3	3	2	2	1	2	2	2	2	2	2	4	2	4	3	2	2	4	4	2	4	3	2	1	3	1	4	4	4	1	3	3	1	3	3	4	3	3	1	2	3
290	2	21	3	1	2	3	2	1	4	2	2	3	1	1	1	2	1	4	2	3	2	1	4	2	1	3	1	3	4	1	1	2	2	3	1	4	1	4	2	2	2.42115	2	2	2	1	1	1	1	5
291	2	19	4	1	1	5	2	1	3	1	5	5	1	1	1	5	3	1	1	2	1	1	4	1	1	1	1	4	1	4	4	1	2	4	1	4	1	4	1	1	1	1	1	1	1	1	5	1	1
292	2	18	3	2	1	2	4	2	2	2	3	4	4	2	2	2	1	4	3	3	1	1	4	1	1	3	1	2	4	1	2	1	1	4	1	4	1	3	2	4	2	1	1	1	1	1	1	4	3
293	2	22	4	1	1	1	2	1	2	2	2	2	2	2	2	3	2	2	2	2	1	1	3	1	1	2	1	4	3	1	1	1	2	3	1	4	1	4	1	1	1	1	1	1	3	3	1	3	1
294	2	21	4	3	4	5	3	2	4	5	3	2	4	2	4	4	4	5	1	2	4	3	2	2	2	2	3	2	2	2	2	2	2	2	3	3	3	2	3	4	3	4	2	5	5	3	2	5	5
295	2	22	4	2	4	4	3	2	4	5	4	4	3	4	2	4	4	4	2	3	3	2	3	2	3	3	3	2	3	3	3	2	1	3	3	4	2	2	5	5	2	3	3	5	3	4	5	3	5
296	2	19	4	2	4	2	1	2	3	4	5	2	1	1	5	3	2	5	3	2	2	2	2	3	1	3	1	3	2	4	4	2	3	3	1	2	2	3	2	4	1	3	4	5	2	2	4	4	5
297	2	19	4	1	1	3	1	3	1	2	1	2	1	1	1	3	1	2	2	3	1	1	4	1	1	2	1	3	4	1	1	1	2	4	1	4	3	2	1	4	1	1	1	1	3	3	2	2	1
298	2	21	5	5	5	5	4	5	4	5	5	4	4	4	4	3	4	4	4	4	3	2	3	2	1	2	3	4	4	2	3	1	4	4	3	4	1	3	4	2	3	1	3	4	1	1	3	1	4
299	2	19	5	1	2	1	2	3	4	5	5	3	1	2	1	4	3	3	2	2	2	3	3	1	1	1	1	1	3	2	1	1	1	3	1	4	1	1	2	5	1	1	1	1	4	3	1	5	1
300	2	21	4	1	1	2	3	2	3	4	2	3	2	1	1	3	2	4	2	3	2	4	2	1	4	3	3	3	2	1	2	2	2	4	3	4	2	3	5	3	5	3	4	5	4	4	2	3	5
301	2	19	4	1	1	4	3	4	3	3	3	4	3	2	3	4	1	5	3	3	1	2	3	2	4	3	3	3	3	2	4	1	2	2	3	2	3	4	6	4	5	3	3	5	3	4	4	4	5
302	2	20	5	2	2	2	5	3	4	4	4	5	2	4	4	5	2	4	2	3	3	4	3	2	3	3	3	3	3	3	4	2	3	4	2	4	1	4	2	1	2	2	2	2	2	2	2	2	2
303	2	18	2	1	1	1	1	1	2	2	1	3	1	1	1	1	1	1	2	2	2	1	3	1	1	2	1	2	2	1	1	1	2	2	1	4	2	2	1	2	1	3	1	1	1	1	1	2	2
304	2	19	5	2	4	3	4	3	4	5	5	4	2	1	3	4	3	5	2	3	2	3	2	1	4	3	3	4	4	2	3	2	4	4	3	4	2	2	3	2	2	2	4	5	3	2	5	3	6
305	2	20	4	1	1	1	2	4	3	2	1	2	1	2	1	2	1	1	3	3	3	1	3	1	1	2	2	3	3	1	1	3	3	3	2	4	1	3	3	2	2	3	2	2	3	2	2	4	3
306	2	18	3	1	1	1	2	1	2	1	2	2	3	2	1	3	1	4	1	1	1	2	3	1	1	3	1	3	3	1	1	1	2	2	1	4	1	4	1	3	1	2	1	2	3	2	1	2	3
307	2	19	4	2	2	3	3	4	5	4	1	3	2	3	4	1	3	4	2	4	2	3	4	2	3	3	1	3	4	4	4	2	4	4	1	4	1	4	1	1	1	1	2	1	1	3	5	5	1
308	2	19	5	1	3	1	4	5	2	3	4	4	4	3	4	5	4	2	3	3	1	4	4	2	2	4	2	4	4	2	1	1	4	4	2	4	1	4	3	1	2	1	1	2	1	1	2	1	2
309	2	19	3	1	2	3	1	1	2	4	1	2	2	2	2	2	1	1	3	2	2	1	3	1	2	3	2	1	2	1	1	1	2	2	2	4	3	1	2	4	2	4	2	2	3	3	1	3	2
310	2	19	2	1	1	1	2	3	3	2	1	2	1	1	1	2	2	3	2	3	2	2	3	1	1	1	1	4	4	2	2	1	2	4	1	4	1	3	1	2	1	1	1	2	2	1	2	4	1
311	2	21	5	1	3	1	3	3	5	5	3	5	2	2	1	3	2	2	1	1	1	1	1	1	1	1	1	1	2	1	1	1	2	3	1	4	2	2	1	4	1	3	2	3	3	3	1	3	3
312	2	19	5	1	1	1	2	3	3	1	2	3	1	2	2	3	2	1	1	2	1	2	2	1	2	1	2	3	4	1	1	1	1	3	2	4	1	3	1	4	1	2	1	4	3	4	1	4	1
313	2	20	5	1	2	3	4	3	4	4	4	3	2	4	5	3	3	4	2	2	1	2	2	1	1	1	2	2	3	1	1	1	1	3	2	4	1	3	1	2	1	2	1	4	3	3	1	3	2
314	2	20	5	4	1	3	2	3	3	5	2	4	5	4	1	4	5	5	2	1	2	1	3	1	1	3	1	1	2	2	1	1	2	1	1	4	2	1	2	5	1	1	4	2	3	2	1	3	5
315	2	20	4	1	2	2	1	2	4	3	2	1	1	3	1	2	2	1	1	1	1	2	3	1	1	1	1	2	2	1	1	1	1	1	2	4	3	2	2	5	2	3	2	2	3	3	1	3	3
316	2	18	3	1	1	2	3	3	3	2	4	2	2	2	2	2	2	3	2	2	2	2	2	2	1	2	2	2	2	2	2	2	1	2	1	4	3	2	3	4	2	2	2	2	2	2	2	4	2
317	2	18	4	1	1	4	4	2	5	4	4	4	1	1	2	5	1	2	2	3	4	4	3	3	4	3	3	3	4	4	4	3	3	4	4	4	1	4	5	3	4	2	4	5	3	2	5	4	3
318	1	19	5	1	3	3	1	3	4	4	2	2	1	2	1	3	3	4	3	3	3	4	3	1	2	3	3	3	4	1	1	2	3	3	3	4	3	2	1	4	1	3	3	4	3	4	1	4	3
319	2	18	4	1	3	2	1	1	3	1	1	2	2	2	2	2	1	2	3	3	1	1	4	1	1	4	1	4	4	1	1	1	4	4	1	4	1	4	2	2	3	2	2	2	2	2	2	2	2
320	2	20	5	1	1	1	2	3	4	4	5	2	2	1	3	2	1	1	1	1	1	3	1	1	1	1	1	3	2	1	1	1	1	2	1	4	1	4	1	4	1	4	1	1	1	1	1	1	1
321	2	20	4	2	2	1	2	3	4	2	2	3	2	1	1	4	1	2	2	2	3	2	2	1	1	3	1	3	4	2	2	1	3	4	2	4	1	3	1	3	1	1	1	1	3	2	1	3	2
322	1	18	3	2	1	2	1	1	2	1	2	2	1	2	2	2	1	1	2	2	1	1	2	1	1	3	1	3	2	1	1	1	3	3	1	4	2	3	1	3	1	1	1	2	3	1	1	2	1
323	2	19	2	1	1	1	1	2	1	2	1	1	1	1	2	3	1	3	1	1	2	2	2	1	1	2	1	3	3	1	1	1	2	3	1	4	2	3	2	4	2	3	2	2	3	3	1	3	2
324	2	19	4	4	2	2	3	1	2	1	1	3	1	2	3	2	2	3	3	2	1	1	3	1	2	4	1	2	3	2	1	1	4	4	1	4	1	4	3	1	1	1	1	1	1	1	1	3	4
325	2	19	5	1	1	1	1	1	1	1	1	1	1	1	1	1	1	1	2	2	1	1	2	1	1	1	1	3	3	1	1	1	1	3	1	4	1	3	1	3	1	3	1	1	1	1	1	4	1
326	2	20	5	1	5	1	5	1	2	5	3	5	3	2	5	2	3	5	2	2	1	2	2	1	1	2	1	3	2	1	1	1	2	2	3	4	1	4	2	3	4	2	2	2	1	3	4	1	1
327	2	19	5	1	1	1	3	2	2	1	1	3	1	2	1	1	1	1	2	2	1	2	2	1	1	2	1	1	3	1	1	1	2	3	1	4	3	2	1	4	1	1	1	1	1	1	1	1	1
328	2	19	4	2	2	3	2	3	3	3	2	3	2	3	4	3	3	5	1	3	3	2	2	1	2	2	2	3	2	2	2	3	2	2	2	3	3	2	1	3	2	4	2	2	2	4	2	5	3
329	2	21	4	1	2	1	3	3	4	2	3	4	2	3	1	4	4	4	2	1	1	1	3	1	1	4	1	3	4	1	1	1	3	3	1	4	2	3	2	2	1	1	1	2	1	2	2	3	3
330	2	20	4	1	4	4	4	4	3	5	3	3	5	3	4	4	3	5	3	3	1	3	4	1	1	4	3	4	4	3	3	3	4	4	1	4	1	4	2	2	2	2	2	2	2	2	3	2	4
331	2	20	4	1	2	4	3	2	5	2	4	5	2	3	5	4	2	1	3	3	1	3	3	3	4	2	3	3	4	2	3	1	3	4	4	4	1	3	5	3	5	4	3	5	2	4	1	3	5
332	2	20	4	1	1	1	1	2	2	3	2	2	1	1	1	2	2	1	1	1	1	2	1	1	1	1	3	1	3	1	1	1	1	1	2	4	3	2	1	5	1	3	1	2	3	3	1	3	4
333	2	19	5	1	1	4	4	2	1	2	4	4	1	4	4	4	2	4	1	1	2	1	3	1	1	1	1	2	4	1	1	2	2	3	1	4	2	2	2	5	2	3	2	1	4	4	2	5	1
334	2	18	3	1	1	1	2	1	3	1	1	2	1	1	1	2	1	2	2	2	2	1	3	1	1	2	2	3	3	1	1	1	2	3	1	4	2	2	1	4	1	3	1	2	3	3	1	2	2
335	2	20	3	1	1	1	1	1	1	2	1	1	1	1	1	1	1	1	1	1	1	1	1	1	1	1	1	1	1	1	1	1	1	1	1	4	4	1	1	4	1	6	1	1	4	4	1	4	1
336	2	20	4	1	2	2	2	2	2	3	4	3	2	3	1	3	2	3	2	2	2	3	2	1	1	2	1	3	4	1	1	1	2	3	1	4	1	4	1	1	1	1	1	1	1	1	1	1	1
337	1	19	4	1	3	1	1	1	2	3	1	2	1	1	1	2	2	2	2	2	3	2	4	2	2	2	2	2	3	1	1	1	3	3	1	4	1	3	2	2	1	1	2	1	2	1	1	1	1
338	2	19	5	1	1	1	3	1	3	1	2	3	1	1	2	2	1	4	2	2	2	2	2	1	2	2	2	2	2	1	1	2	2	2	2	4	3	2	1	5	1	4	1	3	3	4	1	3	3
339	2	19	3	1	2	2	2	2	2	2	3	3	3	2	1	3	2	3	1	2	1	1	2	1	1	1	2	2	2	1	2	1	2	2	1	4	2	2	2	4	2	3	2	2	3	3	2	4	4
340	2	20	5	1	3	4	4	4	4	1	3	4	3	4	4	4	2	2	2	3	2	2	3	2	1	2	1	3	4	1	1	1	3	4	1	3	1	4	2	2	2	2	2	2	2	1	1	1	1
341	2	19	2	3	1	2	4	3	5	4	3	3	4	3	3	4	2	3	1	1	1	2	2	1	1	1	1	2	3	1	1	1	3	2	1	3	2	2	2	4	1	2	2	1	3	5	1	3	2
342	2	20	4	2	5	2	3	4	3	5	5	3	5	3	5	4	5	5	2	3	3	4	1	2	3	3	2	2	2	2	3	3	3	2	3	3	2	3	4	4	3	5	3	3	6	2	4	2	4
343	2	19	5	1	1	1	2	2	2	3	3	2	1	1	4	4	2	5	1	2	1	1	4	1	1	1	1	1	2	1	1	1	2	4	1	4	1	4	1	4	1	3	1	1	1	1	1	1	1
344	2	22	4	1	1	1	2	2	2	1	2	2	1	1	1	1	1	1	2	2	1	1	2	1	1	2	1	3	4	1	1	1	2	3	1	4	1	4	1	4	1	3	1	1	4	1	1	4	1
345	2	21	4	1	3	1	4	1	3	2	4	3	3	3	3	3	3	4	3	3	2	2	4	2	3	4	4	4	4	3	2	2	4	3	3	4	1	4	2	2	3	3	3	4	2	1	4	2	4
346	2	20	5	1	1	1	4	4	4	3	3	3	2	2	2	2	3	4	1	1	4	4	1	4	4	1	2	1	3	2	2	3	3	3	2	3	4	1	1	3	4	4	4	2	3	4	6	3	4
347	2	18	5	1	1	2	4	1	4	1	3	4	2	4	2	4	1	2	2	2	2	1	2	1	2	2	2	2	3	1	1	1	2	2	2	4	2	2	2	3	1	3	1	4	3	3	1	5	2
348	2	20	5	1	1	1	1	1	2	2	2	1	1	1	1	1	1	1	3	4	4	1	3	1	1	1	1	1	2	1	1	1	1	1	1	4	4	1	1	5	1	1	1	1	1	1	1	1	1
349	2	21	4	1	1	1	2	2	1	3	3	1	1	1	1	3	1	1	1	1	2	4	3	1	2	2	4	1	3	4	2	2	1	3	4	3	2	3	1	3	1	3	1	1	3	3	1	3	1
350	2	20	3	1	1	1	3	2	3	2	3	3	1	3	1	3	1	2	3	3	1	2	4	1	1	3	1	3	4	1	1	1	2	3	1	4	1	4	2	3	2	1	2	2	1	1	1	1	2
351	1	19	4	1	1	1	1	1	1	1	1	1	1	1	1	1	1	1	1	1	1	1	4	1	1	1	1	4	4	1	1	1	1	4	1	4	1	4	1	1	1	1	1	1	1	1	1	1	1
352	2	20	4	1	3	2	4	2	3	2	2	2	1	2	1	3	3	2	2	3	3	2	2	2	1	1	1	2	4	1	4	3	3	3	4	3	3	3	3	3	5	1	4	4	5	2	5	2	4
353	2	19	4	1	1	1	1	1	4	1	4	2	1	3	1	5	1	1	3	2	3	1	3	2	1	3	2	2	1	2	2	2	3	2	2	4	1	1	1	5	1	5	3	5	5	5	2	5	4
354	2	20	5	1	1	1	1	1	2	3	1	1	2	1	1	3	1	5	1	1	1	2	1	1	1	1	1	1	1	1	1	1	4	1	1	4	1	1	1	4	1	4	1	1	5	4	1	4	4
355	2	19	5	2	1	3	4	5	5	1	5	5	1	4	1	4	1	3	2	2	3	1	1	1	1	3	1	4	4	4	4	1	1	4	1	4	1	4	1	3	1	1	1	1	1	1	3	1	3
356	2	19	4	1	1	1	2	3	4	3	3	4	1	3	2	4	3	2	2	2	2	3	3	1	1	4	3	3	3	2	2	2	2	3	3	4	1	3	3	3	2	2	2	5	2	2	2	3	4
357	2	20	4	1	4	5	5	4	5	3	5	5	2	3	5	5	3	4	2	3	1	1	3	2	2	2	3	3	3	2	2	3	3	3	3	3	2	3	2	3	3	3	4	5	3	3	4	2	5
358	2	18	5	1	1	1	3	5	3	5	2	5	1	5	1	3	1	1	1	1	1	1	1	1	1	1	1	4	4	1	1	1	1	1	1	4	1	4	1	1	1	1	1	1	1	1	1	1	1
359	2	18	4	2	3	1	1	3	2	2	2	2	2	1	1	3	2	4	2	2	2	2	2	1	1	2	1	2	3	1	1	2	2	3	1	4	2	3	3	4	2	3	2	2	4	4	4	4	3
360	2	21	4	1	1	1	4	1	5	1	5	4	3	4	2	4	2	5	3	2	1	2	2	1	2	1	1	1	3	1	1	1	1	1	1	4	2	1	1	3	1	1	1	1	1	1	1	1	1
361	2	19	5	4	2	3	2	2	3	1	1	2	1	2	1	2	2	1	1	1	1	2	2	1	1	1	1	2	3	1	1	2	3	2	2	4	2	3	2	3	1	1	1	2	1	4	1	5	4
362	2	20	4	3	3	2	2	2	2	1	3	3	1	2	1	1	1	1	1	2	1	1	1	1	1	3	1	1	4	1	1	1	1	4	1	4	1	4	1	2	1	1	2	2	2	1	1	1	1
363	2	20	3	1	2	1	1	1	2	3	3	2	1	2	2	2	2	2	1	1	1	1	2	1	1	2	1	3	3	2	3	1	4	3	1	4	1	3	2	2	2	2	2	2	2	2	2	2	3
364	2	20	3	1	1	1	1	1	1	1	2	1	1	1	1	1	1	1	1	1	1	2	4	1	1	4	1	4	4	1	1	1	4	4	1	4	1	4	1	1	1	1	1	1	1	1	1	3	1
365	2	20	4	1	4	1	3	3	4	5	5	4	3	3	2	2	3	5	1	1	1	1	3	1	1	2	1	3	3	1	1	1	3	3	1	4	1	4	1	1	1	1	1	1	1	1	1	6	2
366	2	19	4	3	4	4	3	3	4	3	4	4	2	4	4	3	3	3	3	3	3	3	3	1	2	2	2	3	3	1	2	2	4	2	2	4	1	4	5	3	5	3	5	4	2	2	3	4	4
367	2	18	4	2	2	2	1	1	3	3	2	2	2	1	3	2	4	4	1	1	2	1	2	1	1	1	2	2	4	1	1	1	1	2	2	4	2	2	2	3	2	2	2	2	2	3	2	4	3
368	2	19	3	1	4	2	3	4	5	5	3	3	1	2	3	4	4	4	2	2	3	2	3	1	2	2	2	2	3	2	1	3	3	2	3	4	3	3	4	3	4	3	4	4	4	3	2	2	5
369	2	20	4	1	2	3	2	2	2	2	2	2	2	1	2	2	1	2	1	3	1	1	3	1	1	2	1	4	3	1	1	1	3	4	1	4	1	4	1	1	1	1	1	1	1	1	1	1	1
370	2	18	4	5	2	2	4	2	3	4	5	3	2	3	2	3	2	4	2	4	1	1	3	2	1	3	1	4	3	1	1	2	4	4	1	4	1	4	2	2	1	2	4	3	3	2	2	3	5
371	2	21	3	1	3	1	4	5	4	3	4	4	3	3	2	5	2	3	2	3	3	1	2	2	1	3	3	3	2	2	2	1	3	2	1	4	1	3	1	2	2	2	2	2	2	2	5	4	5
372	2	18	4	1	4	1	3	3	2	5	2	3	1	1	3	4	2	1	1	1	2	2	2	1	1	1	3	2	2	1	1	4	2	2	1	4	3	2	4	4	5	3	2	4	4	5	1	1	2
373	2	20	4	1	1	1	1	1	2	3	1	3	1	1	1	2	1	2	2	3	1	1	3	1	1	2	1	3	4	2	1	1	2	4	1	4	2	4	1	2	1	1	1	2	1	1	1	4	2
374	2	20	2	1	2	2	1	3	3	5	3	2	1	2	1	1	1	1	3	2	1	1	3	1	1	3	1	3	3	1	1	1	2	3	1	4	1	3	1	3	1	3	1	1	4	3	1	4	1
375	2	23	4	1	3	3	2	2	3	4	3	2	2	2	2	3	2	5	1	1	1	1	3	1	1	3	1	3	3	1	1	1	2	3	1	4	1	4	2	2	2	2	2	2	2	2	2	2	2
376	2	18	4	1	1	1	1	3	2	3	2	1	1	2	1	3	2	3	2	2	1	1	3	1	2	2	1	2	3	1	1	1	2	2	1	4	2	3	2	3	2	2	2	2	2	2	1	2	1
377	2	21	5	1	4	1	5	2	3	1	5	5	1	4	2	4	2	2	2	3	2	1	2	1	3	2	1	4	4	1	1	1	3	3	1	4	1	4	1	1	1	1	1	1	1	1	1	1	2
378	2	19	4	1	2	1	2	1	3	3	2	2	1	1	1	1	1	1	2	2	4	1	3	1	1	2	1	3	3	1	1	1	1	3	1	4	1	3	1	4	1	3	1	1	3	3	1	4	1
379	2	18	4	1	2	2	2	2	4	3	4	4	1	5	4	5	3	5	2	2	2	2	3	1	3	2	4	2	2	1	2	2	2	3	4	3	1	2	2	4	4	3	2	5	4	3	4	2	3
380	2	23	4	1	1	1	1	2	2	2	2	1	1	1	3	1	2	2	2	2	2	2	3	1	4	1	2	2	2	2	2	2	2	3	2	4	2	3	2	1	1	1	1	4	1	1	1	1	1
381	1	20	3	3	1	1	2	1	2	1	2	2	2	2	1	3	1	1	2	2	2	4	3	1	2	2	3	3	4	1	1	2	3	4	3	4	1	3	3	2	4	2	2	2	2	2	1	4	4
382	2	22	4	1	1	2	2	2	2	1	3	3	1	1	1	3	1	1	2	2	1	2	3	1	1	2	2	3	3	1	1	1	2	3	2	4	2	3	2	4	1	2	2	2	2	1	1	2	2
383	1	19	2	1	1	1	1	1	2	1	2	2	1	1	1	1	1	1	2	2	2	1	2	1	1	2	1	2	4	1	1	1	2	2	1	4	3	2	1	4	1	2	1	1	1	1	1	1	1
384	2	20	4	1	1	1	2	2	4	2	1	3	1	2	2	2	1	1	2	2	3	1	2	1	1	3	1	4	4	1	1	3	4	4	1	4	1	4	2	2	2	2	2	2	2	2	2	2	2
385	2	20	5	2	2	3	2	2	2	3	2	2	1	2	1	2	2	1	2	2	1	3	2	1	1	2	2	2	2	2	2	1	2	3	2	4	3	2	2	4	1	3	1	4	4	5	3	3	2
386	2	18	4	1	4	2	1	2	2	4	3	2	2	2	3	2	1	4	2	2	1	1	3	2	1	2	1	4	4	1	1	1	2	3	1	4	1	4	3	4	2	2	2	2	2	2	1	2	4
387	2	18	2	1	1	1	1	1	1	2	1	1	1	1	2	3	1	1	1	1	1	1	3	1	1	1	1	3	2	1	1	1	2	2	1	4	1	4	1	3	2	3	1	1	3	1	1	4	3
388	2	19	2	1	1	1	1	1	2	1	1	2	1	1	1	1	1	2	2	2	4	1	2	1	1	2	1	3	4	1	1	1	2	3	1	4	1	4	1	1	1	1	1	1	1	1	1.26494	1	1
389	2	18	4	1	1	4	1	1	1	1	1	2	1	1	1	2	1	1	1	1	1	1	4	1	1	1	1	2	3	1	1	1	2	2	1	4	2	3	1	4	1	3	1	1	4	3	1	5	1
390	2	19	3	1	2	2	2	2	2	3	2	2	3	2	2	3	2	4	1	1	1	1	3	1	1	1	1	2	4	1	1	1	2	2	2	4	2	3	2	4	2	2	2	2	3	3	2	3	2
391	2	19	3	2	1	1	2	4	4	5	2	3	2	3	5	5	5	3	3	3	2	3	3	1	2	3	3	3	4	1	1	2	3	3	3	4	2	3	2	2	2	2	2	4	2	2	2	2	2
392	2	20	4	1	1	1	1	1	1	2	1	1	2	1	1	2	1	2	1	2	2	2	3	1	2	2	2	3	3	1	1	1	2	3	2	4	1	3	2	3	2	2	2	2	2	2	2	3	2
393	1	19	5	4	4	1	3	2	5	5	1	3	5	2	3	2	1	5	3	1	2	3	3	1	4	1	4	2	4	1	1	2	2	3	3	4	2	3	4	4	2	3	3	4	4	6	3	5	5
394	2	19	4	1	1	3	4	2	4	5	4	4	2	5	2	4	2	4	3	2	3	2	3	2	2	2	2	3	3	2	2	2	2	3	2	3	2	3	2	2	2	2	2	2	3	2	2	2	2
395	1	19	4	4	4	3	2	2	2	5	2	2	5	2	2	2	2	5	2	3	2	2	3	1	2	3	2	3	4	1	1	1	4	3	2	4	1	4	1	2	1	1	1	2	1	1	1	2	1
396	2	19	4	1	3	1	1	1	3	1	1	4	4	4	1	5	1	4	3	1	2	3	4	1	4	4	1	4	3	1	1	1	3	3	4	4	3	1	1	4	1	3	1	5	2	3	1	5	5
397	2	18	4	1	1	1	1	1	1	1	1	1	1	1	1	1	1	1	2	2	1	1	4	1	1	4	1	3	3	1	1	1	3	4	1	4	1	4	1	1	1	1	1	1	1	1	1	1	1
398	2	19	4	1	1	1	1	2	2	2	1	1	1	1	1	1	2	2	2	2	1	1	3	1	1	1	2	2	3	1	1	1	2	3	2	4	2	3	1	4	2	3	2	3	2	4	2	3	3
399	2	19	3	1	1	2	1	1	1	2	1	1	1	1	2	1	1	3	1	1	1	1	2	1	1	1	1	3	3	1	1	1	2	3	1	4	2	1	1	5	1	4	1	1	3	3	1	2	2
400	1	18	2	1	1	1	1	1	3	2	1	2	1	1	1	1	1	3	1	3	1	1	4	1	1	3	1	3	3	1	1	1	2	3	1	4	1	3	1	4	1	3	1	1	2	3	1	2	2
401	2	19	4	1	1	2	2	2	3	3	2	2	2	2	2	2	2	3	1	1	1	1	4	1	1	1	1	2	3	1	1	1	2	3	1	4	1	4	1	2	1	1	1	1	1	1	1	3	1
402	1	18	5	1	1	1	3	2	3	1	2	4	1	2	3	5	1	1	1	2	1	2	3	1	1	3	3	3	4	1	1	1	3	4	3	4	1	4	5	2	4	2	4	5	4	3	2	1	4
403	2	20	3	5	5	4	3	3	3	4	4	3	4	2	5	5	5	4	2	4	2	3	3	1	2	3	3	4	4	3	3	3	4	4	3	4	1	4	4	1	4	1	3	5	1	1	4	1	3
404	2	19	2	1	2	2	3	4	2	1	4	2	2	2	2	2	3	3	1	1	3	2	2	1	1	1	3	1	2	1	1	1	1	2	3	4	4	1	3	4	2	2	2	4	2	5	1	1	2
405	2	20	4	1	1	1	3	3	3	2	3	3	1	2	1	4	1	3	1	2	1	1	3	1	1	1	1	2	2	1	1	1	2	3	2	4	2	3	1	4	1	4	1	1	3	3	1	1	4
406	1	19	5	1	3	1	1	1	1	5	4	1	1	1	1	1	1	1	1	1	1	1	4	1	1	1	1	3	4	1	1	1	3	4	1	4	1	4	1	2	1	1	1	1	1	1	1	4	1
407	2	19	4	1	1	5	1	1	3	1	1	1	1	1	1	2	1	1	2	2	3	3	2	3	4	3	3	4	2	1	1	1	2	4	1	2	1	4	5	3	5	4	5	2	5	3	4	2	5
408	2	19	2	1	1	1	1	1	1	1	2	2	1	1	1	1	1	1	2	3	1	1	4	1	1	2	1	2	2	1	1	1	1	2	1	4	1	3	1	1	1	1	1	1	1	1	1	1	1
409	2	19	4	1	2	3	2	1	1	1	2	4	1	1	2	3	1	1	2	3	3	1	4	1	1	4	1	4	3	1	4	3	4	2	1	4	1	4	1	1	1	1	2	1	1	1	4	5	4
410	2	19	5	1	1	1	3	1	4	4	4	3	1	3	2	5	1	4	1	1	4	4	1	1	1	1	4	1	2	1	1	1	1	2	4	4	2	2	1	1	1	1	1	5	3	3	1	6	5
411	2	18	3	1	1	1	1	1	2	2	2	2	1	2	2	3	1	1	3	3	1	1	4	2	1	3	2	4	4	3	2	1	3	4	2	4	1	3	2	2	2	2	2	3	2	2	4	2	3
412	2	19	4	2	3	1	4	4	2	3	2	4	2	3	1	3	4	3	1	1	2	2	4	3	4	3	4	3	4	2	3	3	4	4	4	3	1	4	4	4	4	2	4	5	3	3	4	3	5
413	1	19	5	4	3	1	4	5	5	5	5	5	3	2	5	5	2	1	3	1	3	2	1	1	2	2	3	1	2	1	1	1	1	3	1	4	3	2	2	4	1	4	1	3	3	4	1	5	2
414	2	19	3	1	1	1	2	1	2	3	2	2	1	2	1	1	1	1	1	1	1	3	4	1	1	2	2	2	3	1	1	2	1	3	1	4	1	3	1	3	1	1	1	1	3	2	1	1	1
415	2	20	4	1	1	1	1	5	5	4	3	5	1	3	3	5	1	1	1	3	2	4	2	1	4	2	4	4	1	1	1	1	2	3	4	4	1	4	3	3	4	3	1	6	4	3	1	4	5
416	2	20	4	1	1	2	3	1	3	4	2	3	1	3	3	4	1	4	3	3	1	3	4	1	3	4	4	2	3	1	1	1	2	3	4	4	2	3	1	1	1	1	1	6	1	1	1	1	6
417	2	20	3	1	1	2	2	1	3	3	2	3	1	4	1	4	4	1	1	3	1	1	4	1	1	4	1	3	2	1	1	1	1	2	1	4	1	4	1	3	1	1	1	1	1	1	1	1	1
418	2	19	4	1	2	1	2	1	3	1	2	3	1	1	3	3	1	1	2	2	1	1	3	1	1	2	1	3	4	1	1	1	3	4	1	4	1	3	1	1	2	2	2	2	3	2	2	2	2
419	2	19	4	1	1	2	2	3	2	2	1	3	1	2	1	2	2	4	2	2	2	4	3	2	2	3	3	2	3	1	1	1	3	3	2	4	2	2	3	4	4	3	3	5	4	4	4	3	4
420	2	19	3	1	2	1	1	1	2	2	2	2	2	2	2	2	1	1	1	1	1	1	4	1	1	1	1	1	2	1	1	2	2	1	2	4	3	1	1	5	1	4	1	2	4	4	1	4	1
421	2	20	4	3	2	1	4	3	3	5	3	4	4	4	2	3	2	4	3	3	3	4	3	3	3	4	4	3	4	2	3	2	2	4	4	3	2	3	2	2	1	2	3	4	2	1	2	2	3
422	2	20	5	2	1	1	3	3	4	2	3	4	1	4	1	4	3	2	3	3	2	1	4	2	2	3	2	3	4	2	2	2	3	4	2	4	1	3	4	3	4	3	4	4	3	3	4	3	3
423	1	18	2	1	2	1	3	3	3	3	2	2	2	2	1	1	1	1	3	3	1	1	4	1	1	2	1	3	4	1	1	1	2	3	4	3	3	2	2	4	2	2	2	5	3	5	2	2	5
424	1	19	4	4	1	1	1	3	4	4	3	1	1	2	1	2	2	2	3	2	1	1	4	1	1	3	1	4	4	1	2	1	4	4	1	4	1	3	1	1	1	1	1	1	1	1	1	1	1
425	2	19	3	1	1	1	2	2	2	2	1	2	1	1	1	2	1	1	3	3	3	1	3	1	1	3	3	3	4	1	1	1	3	4	2	4	1	4	2	2	2	2	2	4	2	2	2	2	4
426	2	22	4	1	1	2	4	3	4	3	3	3	2	4	2	2	2	2	3	3	2	2	3	2	2	3	2	3	3	2	3	2	3	3	2	3	2	3	2	2	2	2	2	2	2	2	3	2	2
427	2	18	3	1	1	1	2	3	3	3	3	2	1	2	1	3	1	3	3	3	3	3	3	1	1	2	3	3	4	2	2	3	3	3	3	4	1	3	4	3	4	2	4	4	1	3	3	3	4
428	2	19	4	1	1	1	3	2	2	3	3	2	1	2	1	1	2	2	1	1	2	1	4	1	1	1	1	3	3	1	1	1	1	3	2	4	2	3	1	3	2	3	3	2	3	3	2	4	2
429	2	19	4	1	1	1	1	1	2	2	1	1	1	1	1	1	1	1	3	1	2	3	4	2	3	4	3	3	4	1	1	4	1	3	1	4	2	3	3	3	3	3	3	3	4	4	3	5	2
430	2	18	4	2	1	3	3	2	3	1	3	3	2	1	3	1	2	3	2	2	1	1	4	1	1	2	1	3	3	1	1	1	3	3	1	4	2	3	1	3	1	3	1	1	3	3	2	3	1
431	1	18	4	2	3	2	3	3	4	3	4	4	2	4	1	3	2	2	3	2	2	2	3	1	3	3	3	3	4	3	2	2	3	3	3	4	1	4	2	1	2	1	1	3	3	1	2	1	1
432	2	19	4	1	1	4	2	1	1	4	3	3	2	4	3	4	2	2	1	3	2	2	4	1	1	2	2	4	4	1	1	2	4	3	2	4	1	4	1	1	2	1	1	1	1	1	1	1	4
433	2	20	4	1	2	3	2	2	2	3	2	3	2	2	2	2	2	2	2	2	2	3	2	1	2	2	1	3	3	2	2	2	3	3	2	4	2	4	1	2	1	2	1	2	2	2	1	2	1
434	2	19	5	1	1	2	2	3	2	4	2	2	1	1	1	1	1	1	1	1	1	1	4	1	1	1	1	3	3	1	1	1	2	3	1	4	1	4	1	3	1	3	1	1	1	3	1	1	1
435	2	19	3	1	1	2	1	1	2	2	1	2	1	1	2	2	1	4	1	2	2	2	3	1	1	1	2	2	3	1	1	1	1	2	1	4	1	4	2	2	2	2	2	2	2	2	2	2	2
436	2	19	4	1	2	4	2	1	1	4	1	1	2	2	3	5	2	5	2	2	2	1	3	2	2	2	2	2	2	4	4	4	2	1	4	1	4	1	1	1	1	1	1	1	1	1	1	1	1
437	2	19	3	1	1	1	2	4	3	4	4	3	2	2	2	2	3	4	3	3	1	1	4	2	1	2	1	4	4	1	1	1	2	4	1	4	1	4	1	1	1	1	1	1	1	1	1	2	1
438	2	20	4	1	2	1	2	4	1	4	4	3	2	3	1	2	4	5	2	1	1	1	4	1	1	2	1	4	3	1	1	1	1	2	1	4	1	3	1	1	1	3	1	1	1	1	1	1	1
439	2	19	3	3	3	3	3	3	3	3	3	3	3	3	3	3	3	3	2	2	3	3	2	3	3	2	3	2	2	3	3	3	2	2	3	2	3	2	4	4	4	4	4	4	4	4	4	4	4
440	2	19	2	1	2	3	3	2	2	3	1	2	1	2	1	2	1	3	2	2	1	1	2	1	1	2	1	3	4	1	1	1	2	3	1	4	1	4	1	1	1	1	1	1	1	1	1	1	1
441	2	18	4	1	1	1	3	1	3	1	3	3	1	1	1	3	1	1	1	1	2	4	1	1	1	1	1	1	2	1	1	1	1	1	1	4	3	1	1	4	1	4	1	1	4	4	1	4	1
442	2	19	3	3	2	2	1	2	2	4	2	2	2	3	2	2	3	1	2	2	3	3	2	2	2	2	3	3	3	1	2	2	2	2	2	3	3	2	3	4	3	4	3	4	3	3	2	4	3
443	2	18	5	1	3	3	5	5	5	1	5	5	1	3	1	5	5	3	2	2	2	3	2	1	1	2	1	4	4	1	1	1	2	4	1	4	1	4	1	1	1	1	1	1	1	1	1	1	1
444	2	18	5	2	2	1	4	3	2	2	3	4	3	4	2	3	3	4	3	3	1	3	3	1	3	3	2	4	4	2	2	1	4	4	2	4	1	3	2	2	2	2	2	4	2	2	2	4	4
445	2	18	2	1	5	1	5	3	5	5	5	5	5	5	4	5	1	3	3	4	3	2	4	1	1	3	3	4	4	1	2	2	4	4	3	4	1	2	1	2	1	1	4	4	1	4	3	1	5
446	2	24	5	1	1	3	3	3	3	1	4	3	1	3	2	2	2	3	2	3	1	1	4	1	1	2	1	4	4	1	1	1	2	3	1	4	1	4	1	1	1	1	1	1	1	1	1	1	1
447	2	20	3	1	1	3	1	3	2	3	3	2	1	3	1	1	1	2	2	2	3	3	3	1	2	3	1	4	4	2	2	1	3	4	2	4	2	3	2	4	2	3	2	2	3	3	3	4	2
448	2	19	4	1	3	1	1	2	3	2	1	1	2	2	1	4	1	2	2	2	1	1	2	1	1	1	1	2	3	1	1	1	2	2	1	4	1	2	1	3	1	3	1	2	3	4	5	4	4
449	1	19	5	1	1	1	1	1	1	3	1	1	1	1	1	2	1	5	1	1	1	1	2	1	1	1	1	1	2	1	1	1	1	1	1	4	4	1	1	5	1	5	1	1	4	4	1	4	1
450	1	20	4	3	3	2	2	2	2	4	2	3	4	3	2	2	4	4	3	4	2	2	4	1	1	3	1	4	4	1	1	2	4	4	1	4	1	4	2	2	3	1	4	4	1	1	2	3	1
451	2	18	5	4	4	2	3	4	4	4	2	3	2	4	4	4	3	2	2	3	2	2	3	2	3	2	3	3	4	2	3	3	3	4	3	4	1	4	1	2	2	2	2	2	2	2	2	2	4
452	2	19	5	1	2	2	5	5	5	3	5	5	3	5	2	3	3	3	1	1	4	4	1	4	4	1	3	1	1	3	3	1	2	1	4	4	2	1	1	2	2	3	2	5	3	2	1	2	1
453	2	18	4	2	4	1	4	4	5	2	3	4	2	4	2	5	4	5	3	3	2	3	3	3	3	3	3	3	3	2	2	2	3	3	3	3	1	3	3	4	3	3	3	3	2	2	2	2	4
454	2	19	4	1	3	4	2	1	4	5	3	3	2	4	5	4	2	3	3	3	3	1	3	1	1	1	2	2	4	2	1	2	3	4	2	4	2	2	3	4	1	1	1	3	4	2	1	4	3
455	2	20	5	3	1	1	1	2	3	2	3	3	3	3	1	2	2	2	1	1	1	2	2	1	1	1	1	2	2	1	1	1	1	2	1	4	3	2	1	4	1	3	1	1	4	3	1	4	3
456	2	21	4	1	1	1	1	1	2	3	1	2	1	1	1	2	1	1	2	2	1	2	4	1	1	3	2	3	4	1	1	1	3	3	2	4	1	4	3	2	1	1	2	2	2	2	2	2	2
457	2	20	3	1	2	2	1	2	2	2	2	2	2	1	1	3	2	2	1	1	1	2	1	1	1	2	1	2	3	1	1	1	1	3	1	4	2	3	2	3	2	2	2	2	2	2	2	2	2
458	2	20	4	1	1	1	1	1	2	2	1	3	1	1	1	1	1	5	2	2	2	3	2	1	1	1	3	1	3	1	1	1	2	3	1	4	1	4	1	4	1	5	1	4	2	4	1	3	5
459	2	19	4	1	3	1	2	2	2	1	4	3	1	3	1	2	1	4	2	3	1	2	4	2	3	3	4	4	2	4	4	4	4	3	4	4	1	3	5	2	3	2	2	2	4	4	5	1	5
460	1	18	4	1	4	3	2	3	4	3	4	3	3	2	3	4	2	2	3	3	1	1	4	1	1	3	1	4	4	1	1	1	3	4	1	4	1	4	1	1	1	1	3	1	1	1	1	3	3
461	2	19	4	1	2	2	1	1	2	4	2	2	1	2	4	4	2	2	3	2	3	2	3	1	1	2	1	4	3	1	1	2	2	3	2	4	2	3	1	1	1	1	1	1	1	2	1	2	1
462	2	19	3	1	1	1	2	2	2	2	2	2	1	1	1	1	1	2	1	1	1	4	1	1	3	1	4	1	3	1	1	1	1	4	4	4	4	1	4	6	4	5	1	6	3	6	1	4	6
463	2	19	2	1	1	1	2	2	2	1	2	2	1	1	1	1	2	1	2	3	2	1	3	1	1	1	1	2	2	2	1	2	2	2	2	4	1	4	2	2	2	1	1	1	4	2	1	1	2
464	2	18	4	3	2	1	2	2	2	4	2	2	2	2	1	1	1	2	1	1	1	1	4	1	1	1	1	2	3	1	1	1	2	2	1	4	1	4	1	4	1	3	1	1	1	3	1	3	1
465	2	20	5	3	2	3	2	4	1	4	3	2	1	1	3	3	2	5	3	2	2	1	2	1	1	2	2	1	2	1	1	1	2	3	2	4	1	3	4	3	2	2	2	1	4	4	1	3	1
466	1	19	5	4	4	3	3	3	3	2	2	3	4	3	3	2	2	3	2	2	2	2	2	1	1	2	1	3	3	2	1	1	2	2	1	4	3	2	2	3	2	2	2	2	2	2	2	2	2
467	2	19	3	1	2	4	4	4	5	2	3	4	1	3	1	4	4	4	3	3	2	3	3	1	1	3	2	3	4	1	3	2	4	3	2	4	1	4	2	1	3	1	3	2	1	1	1	1	3
468	2	19	5	2	3	3	3	4	3	4	4	4	3	3	2	4	3	4	3	3	2	3	2	3	3	3	3	3	4	2	2	4	3	3	3	3	2	4	6	2	3	3	4	4	3	3	3	3	4
469	2	19	5	1	2	1	2	2	4	1	5	3	1	2	4	5	1	5	2	2	2	1	3	1	2	2	4	4	2	1	1	1	1	3	3	4	3	3	1	4	2	3	5	1	5	3	2	4	5
470	2	19	5	1	1	1	3	1	4	1	2	3	1	2	1	5	1	1	1	1	2	2	2	3	3	2	3	2	2	3	3	3	2	2	3	2	3	2	3	3	3	3	3	3	3	3	3	3	3
471	2	19	4	2	4	3	2	3	2	4	2	2	2	2	1	2	2	3	2	2	1	1	3	1	1	2	1	3	3	1	1	1	3	2	1	4	1	4	3	3	2	3	2	3	3	3	3	3	2
472	1	19	4	1	1	1	1	2	4	1	1	1	1	1	1	2	2	1	1	1	1	1	3	1	2	2	2	2	4	1	1	1	2	3	1	4	1	3	1	1	1	1	1	1	1	2	1	1	1
473	1	19	4	3	4	1	4	2	3	2	4	3	4	2	1	3	2	2	3	4	1	2	4	1	1	2	3	4	4	2	2	1	4	4	2	4	1	4	2	1	1	1	1	1	1	1	1	1	1
474	2	18	3	2	1	1	2	1	2	1	2	2	1	1	2	3	1	1	1	2	1	2	4	1	2	2	2	3	3	1	1	2	3	3	2	4	1	4	1	2	2	1	1	2	1	1	1	2	1
475	2	18	4	1	2	3	2	1	4	2	2	4	3	3	2	2	2	3	3	2	2	2	3	1	1	2	1	3	3	1	1	1	3	4	2	4	1	3	2	4	2	3	2	2	3	3	2	3	3
476	2	19	4	1	2	2	3	4	3	3	3	4	3	4	3	4	3	4	2	2	3	2	2	2	1	2	2	1	2	2	1	1	2	2	3	3	3	2	2	5	2	4	4	3	4	4	3	3	3
477	2	18	5	1	1	1	2	3	1	5	5	5	1	1	1	1	1	4	2	2	1	3	3	1	3	3	3	3	3	1	1	1	2	3	3	4	1	4	1	3	1	2	1	5	3	4	1	5	5
478	2	18	3	1	1	1	1	3	1	1	1	3	1	4	4	1	1	1	3	2	1	4	3	2	3	4	4	3	2	1	4	2	3	1	1	1	2	2	4	3	4	6	1	3	5	2	4	3	2
479	2	18	4	4	1	2	5	2	5	5	5	5	2	4	3	3	3	2	3	2	3	4	3	1	3	2	4	1	4	2	2	1	2	2	3	4	1	1	4	3	3	2	3	4	2	2	3	3	4
480	1	18	4	1	4	1	2	2	2	4	3	3	2	2	1	3	2	4	3	3	1	3	3	2	1	3	2	3	4	1	1	2	3	4	2	4	1	4	4	3	4	2	3	4	2	2	1	3	3
481	2	20	2	1	3	1	1	1	2	4	4	2	2	1	2	2	2	1	2	3	1	1	3	1	1	2	1	2	3	1	1	1	3	3	1	4	1	4	3	3	4	3	4	2	2	2	2	2	3
482	2	20	4	1	1	2	2	1	2	4	2	3	2	2	3	3	3	3	2	2	2	2	2	2	2	2	2	2	3	2	1	1	2	2	2	4	1	4	2	2	2	2	2	2	2	2	1	2	1
483	1	23	2	1	2	1	1	2	4	2	1	2	2	1	1	1	1	1	1	1	1	1	4	1	1	3	1	1	3	1	1	1	3	3	1	4	1	3	1	5	1	2	1	1	1	4	1	1	1
484	1	26	4	3	2	2	2	2	4	2	1	3	2	1	1	1	2	4	1	1	3	1	2	2	2	3	2	1	4	3	2	2	2	2	2	3	2	1	3	4	3	4	3	5	2	3	2	3	4
485	1	19	4	1	1	1	2	2	3	1	1	3	3	1	4	2	2	2	1	1	1	1	4	1	1	1	2	4	4	1	1	1	3	4	2	4	1	4	1	1	1	1	1	1	1	1	1	1	1
486	1	56	3	2	2	2	2	1	2	1	3	3	2	2	1	2	2	2	2	2	1	1	3	1	1	2	2	2	3	1	1	1	2	2	1	4	1	3	1	4	1	3	2	2	3	3	2	4	2
487	1	21	4	1	2	1	1	2	2	3	2	2	3	2	1	2	1	1	2	2	1	2	2	1	1	2	2	2	4	1	1	1	2	2	2	4	2	3	1	4	1	3	1	1	2	2	1	2	4
488	1	21	4	2	2	4	3	1	5	4	2	2	1	2	4	5	5	4	1	2	1	1	3	1	1	2	1	3	3	1	1	1	3	4	2	4	1	4	1	2	1	2	1	2	2	2	1	4	5
489	1	19	3	3	5	1	4	2	2	5	5	3	2	5	2	1	1	1	2	3	4	4	3	1	4	2	3	2	4	2	2	2	2	3	3	4	1	3	5	4	4	3	3	5	2	4	4	2	5
490	1	19	3	1	2	1	1	1	2	1	1	1	3	1	1	1	1	1	3	4	1	1	4	1	1	1	1	2	3	1	1	1	2	3	1	4	1	4	2	2	1	2	1	1	1	1	1	1	1
491	1	20	4	2	2	1	2	3	2	3	2	3	3	2	2	3	3	1	2	2	1	1	3	1	2	2	2	2	3	1	1	2	2	3	2	4	1	2	2	2	2	2	2	3	2	1	1	1	1
492	1	19	3	1	2	2	2	3	3	2	1	4	2	3	2	2	1	1	1	2	1	1	4	1	1	4	1	4	4	1	1	1	4	4	1	4	1	4	1	1	1	1	1	1	1	1	1	1	5
[truncated: 65 more columns]

## Sheet: sample1indexes
id	sex	age	dpss-dp	dpss-ds	pi-dirt	pi-check	pi-precision	pi-impulse	pi-doubt	pi-total	asi	stai-t
1	2	21	3.5	3.25	0.909091	0.5	0	0	1.38889	0.701754	0.5	1.75
2	1	21	1.625	2.375	1.45455	0	0	0	0.555556	0.45614	0.75	2.3
4	1	23	4	2.875	0.636364	0.6	0	0.166667	0.777778	0.508772	0.75	3.1
5	2	22	3.125	2.5	0.181818	1.6	0.666667	0.666667	1.83333	1.10526	0.9375	2.2
6	2	20	3	3.375	0.545455	0	0	0.0833333	0.777778	0.368421	1	1.9
7	2	19	3.125	2.5	1	0.7	0.833333	0.333333	2.72222	1.33333	1.125	3.2
8	1	19	2.25	3.75	0.545455	0.1	0.166667	0.166667	0.722222	0.403509	0.6875	1.6
9	1	36	3.125	1.375	0.727273	0.6	0	0	0.888889	0.526316	0.625	2.3
10	2	20	1.625	1.375	0.727273	0.2	0	0	0.444444	0.315789	0.625	1.4
11	1	19	2.875	3.125	1.81818	1.1	1.66667	1.5	2.16667	1.7193	1.375	2.4
12	1	20	2.625	2	1.27273	3.1	1.66667	0	1.5	1.4386	1.1875	2.15
15	2	48	1.625	1.25	0.818182	0.8	0	0.333333	1.5	0.842105	1.25	2.3
16	1	20	2.75	2.25	0.545455	0.6	0	0.416667	0.833333	0.561404	0.75	1.85
17	1	22	3.125	1.75	2.27273	0.7	0	0.416667	1.22222	1.03509	1.1875	2.8
18	1	20	3.25	2.625	0.818182	0.6	0	0	0.722222	0.491228	1.3125	3.25
19	1	21	2	1.375	1	0.1	0	0	0.166667	0.263158	0.4375	2
20	2	20	1.875	1.125	0.181818	0.5	0.166667	0.833333	0.722222	0.54386	0.1875	1.6
21	1	20	1.875	1.125	0.0909091	1.4	0.333333	0	1.61111	0.807018	0.1875	2.6
22	1	48	2.125	1.75	1.18182	0.8	0.5	0.166667	1.11111	0.807018	1.4375	2.05
23	2	70	2.75	2.875	0.818182	0	0	0.666667	0.888889	0.578947	1.5	2.4
25	1	20	2.875	2.375	1.18182	0.1	0	0	0	0.245614	0.1875	1.4
27	2	21	4.625	2.125	0.272727	1.4	1.16667	1.66667	2	1.40351	1.4375	2.7
29	1	23	2.375	2	1	0.4	1	0.0833333	1.38889	0.824561	0.9375	2.15
30	2	21	3.75	3.625	1.45455	1.8	0.5	0.333333	1.83333	1.29825	1.9375	2.75
31	1	20	2.375	1.875	0.818182	0	0	0	0.222222	0.22807	1.1875	1.65
32	1	19	3.25	1.375	1.90909	0.2	0	0	0.5	0.561404	0.5625	2.2
33	1	19	2.625	1.625	1.45455	0.4	0	0.416667	1.5	0.912281	1.3125	2.7
34	1	18	1.875	1.25	0.909091	0.7	0	0	0.222222	0.368421	0.4375	1.8
35	1	19	5.125	4.875	1.63636	1.8	1.16667	2.33333	2.38889	2	1.125	2.95
36	1	20	1.5	1.75	0.727273	0.8	0	0.583333	1.44444	0.859649	0.9375	2.35
38	1	69	2.75	2.375	1.54545	0.8	0.166667	0.25	1.83333	1.08772	1	2.65
39	1	20	2.625	1.875	0.454545	0.5	0	0	1.22222	0.561404	0.5625	2.1
40	2	19	2.875	2.375	0.545455	1	0	0	0.944444	0.578947	1.1875	2
42	1	20	3.875	1.875	1.36364	2.7	0.333333	0.916667	2.77778	1.84211	0.625	3.1
43	1	51	3.375	2	1.27273	0.9	0.5	0.166667	1.11111	0.842105	1.1875	2.15
44	2	21	1.875	2.125	1.09091	0.3	0	0.0833333	0.888889	0.561404	1.0625	1.7
45	1	19	2.375	2.25	0.727273	0.3	1.33333	0.75	0.944444	0.789474	0.875	2.4
46	1	19	2.625	1.875	1.18182	0.5	0	0	0.222222	0.385965	0.5	1.3
47	1	19	3.875	3.25	0.636364	0.7	0.166667	2.16667	2.05556	1.36842	2.3125	2.95
48	1	22	1.375	1.5	0.909091	0	0	0	0.222222	0.245614	0.375	1.55
49	2	20	2.25	1.375	0.545455	1.6	1	0	1	0.807018	0.3125	1.3
50	1	21	2.375	2.125	1.36364	0.7	0.5	0.75	1	0.912281	0.8125	1.9
51	1	22	3	2.375	1.72727	1.5	0.5	0.5	1.38889	1.19298	0.8125	1.75
52	1	20	2.25	1.125	0.636364	0.6	0	0.166667	1.27778	0.666667	0.375	2.2
53	1	20	2.25	3	1	0.7	0	0	1.05556	0.649123	1	2.2
54	2	21	2.25	2.125	0.454545	0.2	0.166667	0.333333	1.22222	0.596491	0.375	2.4
55	1	40	2.375	2	2.18182	1.7	0.666667	0.333333	1	1.17544	1	1.75
56	1	21	2.375	2	1.36364	1.3	1	0.25	1.72222	1.19298	1.375	2.25
57	2	20	2.625	2.75	0.545455	0.6	0	0.25	0.277778	0.350877	0.75	1.7
58	1	20	2.375	1.625	1.72727	0.3	0.166667	0.416667	1.11111	0.842105	1.125	2.1
59	1	34	1.75	1.125	0.363636	1.1	0	0.583333	0.944444	0.684211	0.5	2
60	1	22	3.125	1.875	0.454545	0.3	0	0	0.333333	0.245614	0.25	1.8
61	2	20	3.375	2.25	0.727273	0.3	0.5	2.5	1.88889	1.36842	1.25	2.35
62	1	38	2.75	1.25	0.818182	0.1	0	0	0.277778	0.263158	0.125	1.45
64	2	21	2.5	1.375	0.818182	0.4	0.166667	0	0.333333	0.350877	0.3125	1.5
65	2	21	2.125	2.125	0.818182	1.2	0.5	0.25	0.833333	0.736842	0.375	1.65
66	1	20	2.25	1.5	0.454545	0.3	0	0	0.277778	0.22807	0.25	1.3
67	2	20	3.25	2.5	1.45455	0.8	0.333333	0.333333	1.66667	1.05263	1.25	2.75
68	2	20	3.25	1.75	1	0.7	0.5	0.0833333	1.27778	0.789474	0.6875	2.45
69	2	20	1.875	1.125	0.545455	0.5	0.333333	0	0.0555556	0.245614	0.1875	2
70	1	20	2.375	2.375	0.181818	1.3	0	0.166667	1.16667	0.666667	0.875	2.55
71	2	20	2.625	2.25	1.45455	1.5	2.33333	1.83333	1.88889	1.77193	1.8125	2.1
72	2	21	1.5	1.5	1.27273	0.1	0	0	0.222222	0.333333	0.25	1.05
73	1	20	2.75	2.125	1.45455	0	0	0	0.611111	0.473684	0.625	2.15
74	1	20	3.875	3.625	1.54545	1.8	0.666667	1.16667	2.88889	1.84211	2.5	2.5
75	2	72	1.375	1.125	0	0.1	0.166667	0	0	0.0350877	0.5	1.05
76	1	21	3	2.875	1.27273	1.2	1	0.0833333	1.44444	1.03509	2.0625	1.9
77	1	34	1.625	1.375	0.909091	0	0	0.0833333	0.277778	0.280702	0.375	2.25
78	1	34	1.875	1.75	1.09091	0.8	0.166667	0	0.666667	0.578947	0.75	2.2
79	2	48	2.75	2.125	1.27273	0.5	0.666667	0	1.55556	0.894737	1.0625	2.65
80	1	44	2.625	2	0.545455	0	0	0	0.0555556	0.122807	1	1.7
81	1	19	2.875	2.25	0	0.8	0.333333	1	1.44444	0.842105	0.75	2.45
82	2	19	2.625	2.125	0.545455	1	0.333333	0.333333	1.5	0.859649	0.0625	2.6
83	1	65	2.75	2.375	2.09091	2	1	0.5	2.27778	1.68421	1.625	3
86	1	61	2.5	1.625	0.818182	1.1	0	0	0.888889	0.631579	0.375	1.05
87	2	47	3	2.125	1.36364	1.7	0.333333	0.666667	2.11111	1.40351	0.9375	2.45
88	2	49	1.875	1.75	0.363636	0.3	0	0	0.666667	0.333333	0.4375	1.75
89	1	42	2.5	2.125	2.09091	2.3	1.33333	0.5	1.5	1.52632	0.625	0.85
90	1	43	2.75	1.25	0.545455	1.9	0	0	1.05556	0.77193	0.5625	1.95
91	1	22	2.125	2.125	0.545455	1	0.166667	0.333333	1.55556	0.859649	1.5625	2.35
92	1	45	1.875	1.625	1.45455	1.2	1.5	0.0833333	1.38889	1.10526	1.1875	2.15
93	2	50	2.125	1.125	0.272727	0	0	0	0.0555556	0.0701754	0.3125	2.25
94	1	19	2.625	2.25	1.27273	1	0	0	0.888889	0.701754	0.9375	1.8
95	2	23	3	2.375	0.636364	1.1	1	0.833333	1.44444	1.05263	1.25	2.35
96	1	22	1.5	2.25	0.181818	0.1	0	0.416667	0.666667	0.350877	0.5	2.4
97	1	20	2.5	1.5	1.54545	0	0.166667	0.5	1.11111	0.77193	0.875	1.85
98	1	21	2.875	2.625	1.18182	0.6	0.5	0.166667	1.66667	0.947368	1	2.15
99	1	20	2.5	1.75	0.727273	0.8	0	0.583333	0.944444	0.701754	1.75	2.35
100	1	20	2.125	1.375	1.09091	0.3	0	0	1.11111	0.614035	0.6875	2.3
101	1	20	3.25	2.625	1	0.1	1	0	0.333333	0.421053	0.6875	1.4
102	1	20	2.375	1.75	0.363636	0.2	0	0	0.888889	0.385965	1.3125	1.85
103	1	21	2	1.25	0.181818	0	0	0	0	0.0350877	0.3125	1.45
104	1	20	2.875	2.875	1.09091	0.3	0	0	0.444444	0.403509	1.0625	2.05
105	1	20	3.75	2.5	0.909091	1.2	0	0.0833333	1.5	0.877193	0.6875	2.15
106	1	20	1.875	2	0.454545	0.8	0	0	0.611111	0.421053	0.4375	2.35
107	1	20	1.875	1.375	0.909091	0.4	0.166667	0.25	0.388889	0.438596	0.8125	1.4
108	1	20	1.5	1.625	0.0909091	0.1	0	0.0833333	0.388889	0.175439	0.5625	1.65
109	2	20	3.125	2.125	0.727273	1.5	0.333333	0.333333	1.77778	1.07018	1.375	1.8
110	1	21	2.375	1.625	0.909091	0	0	0.25	0.5	0.385965	0.8125	2.6
111	2	20	2	1.5	0.636364	0.3	0	0	0.222222	0.245614	0.125	2.25
112	2	20	1.375	1.25	0.545455	0.4	0	0	0	0.175439	0.0625	1.1
114	1	22	2	2	2.45455	1.4	1	1.08333	1.33333	1.47368	1.625	2.35
115	1	20	3	2.375	2.81818	1.2	2	0.416667	1.55556	1.54386	1.25	2.05
116	1	20	3	2	2.54545	2	0	0	1.11111	1.19298	0.9375	2.05
117	1	20	2.125	1.625	1.18182	0.2	0	0.0833333	0.0555556	0.298246	0.25	1.6
119	2	24	3.125	2.625	1.90909	0.9	0	0.333333	1.61111	1.10526	0.75	2.35
120	1	22	2.375	2.125	1.27273	0.5	0.333333	0	1.05556	0.701754	0.8125	1.55
121	1	19	2.625	1.5	1.09091	0.5	0	0.0833333	0.611111	0.508772	0.375	1.85
122	1	19	2.625	1.75	1.36364	0.2	0.166667	0.333333	1.05556	0.719298	0.625	2.55
123	1	20	2.5	1.25	0.454545	0.7	0	0.916667	1	0.719298	0.5	2.75
124	1	19	3.125	2.875	2.09091	1.5	0.333333	0.416667	1.83333	1.36842	2.8125	2.9
125	1	20	1.875	1.375	0.454545	0.2	0	0	0.166667	0.175439	0.5	1.3
126	1	20	3	2.375	1.45455	0.5	0	0	0.722222	0.596491	1.4375	2.25
127	1	20	2.625	2	0.727273	0.4	0	0.0833333	0.666667	0.438596	0.375	1.95
128	1	19	2.875	1.75	1.63636	1.9	1.33333	0	1.44444	1.24561	0.75	2.85
129	2	22	2.625	3	1.27273	0.9	0	0	0.888889	0.684211	1.0625	1.75
130	1	19	3.75	2.375	1.54545	1.4	1.5	0.333333	1.72222	1.31579	1.4375	2.7
131	1	19	1.625	1.125	0.545455	0	0	0	0.0555556	0.122807	0.1875	1.9
132	1	19	1.875	1.25	0.909091	0.5	0	0.0833333	0.555556	0.45614	0.0625	1.15
133	2	18	4.125	2.125	0.909091	1.2	0.166667	0.333333	1.77778	1.03509	0.75	2.1
134	1	20	3.625	2.125	2	1	0.333333	0.75	1.88889	1.35088	2.25	2.75
136	1	23	4.5	3	1.09091	1.6	0.666667	0.75	1.66667	1.24561	1.9375	2.8
137	2	20	2.375	2.375	2	1.7	1.16667	1.66667	1.72222	1.70175	1.625	2.05
138	2	20	2.375	2.25	0.636364	2.5	0.333333	0.166667	1	0.947368	0.9375	1.8
139	1	19	1.875	2	1.45455	0.4	0.166667	0.416667	1.38889	0.894737	1.3125	1.8
140	2	30	1.375	1.5	0.0909091	0	0	0.25	0.0555556	0.0877193	0.3125	1.45
141	1	51	2.375	1.625	0.272727	0.8	0.333333	2.33333	2	1.35088	2.125	2.35
142	1	50	3.25	2.125	1.63636	0.6	0.5	0.0833333	1.27778	0.894737	1.0625	1.7
143	1	37	2.5	2.25	1.63636	2.2	0.5	0.5	1.33333	1.2807	0.875	2.15
144	1	21	1.75	2.125	1	0.5	0	0	1.05556	0.614035	0.6875	2
145	1	21	2.625	2.625	1.09091	1.4	1.16667	0.25	1	0.947368	0.6875	2.05
146	1	21	3.625	2.375	2.54545	1.9	0	0.0833333	1.66667	1.36842	0.75	2.15
147	1	22	4.25	3.5	3.09091	0.3	1	0.75	0.888889	1.19298	0.9375	1.85
148	1	22	1.875	2.25	0.727273	1.6	0.166667	0.5	0.666667	0.754386	1.625	0.9
149	1	22	3	2.375	1.72727	0.6	0.333333	1.08333	0.944444	1	1.8125	2.5
150	2	22	2.625	2	0.909091	1.4	0	1.25	1.33333	1.10526	1.75	2.2
151	2	58	2.25	1.625	1.36364	1.6	0.333333	0	0.333333	0.684211	1	1.5
152	2	24	2.75	3.875	0.454545	1.3	0.333333	1.75	1.61111	1.22807	3.3125	2.5
153	2	26	3.125	4	2.09091	2	1.33333	0.0833333	1.72222	1.45614	1.3125	2.2
154	2	25	3	1.625	1.09091	1.3	0	0.0833333	1.16667	0.824561	0.75	2.4
155	1	18	2.5	1.5	0.545455	1.1	0.333333	0	0.944444	0.631579	0.375	1.9
156	1	18	2.875	2.5	1.63636	0.7	0.333333	0	0.888889	0.754386	1.375	1.85
158	2	20	3.625	3	1.09091	1.8	1.83333	0.166667	2.05556	1.40351	0.875	2.55
159	1	19	3.625	3.25	0.818182	1	0.666667	0.5	1.27778	0.912281	1.5	2.8
161	1	20	2	2.375	0.363636	0.1	0	0	0.444444	0.22807	0.3125	2
162	1	43	2.125	1.625	0.909091	0	0	0	0.5	0.333333	0.3125	1.8
163	1	19	1.75	1.375	0.454545	0.5	0	0	0.444444	0.315789	0.3125	1.45
164	1	54	2.75	2	0.272727	0.4	0	0.5	0.388889	0.350877	1	1.55
165	1	64	1.875	1.5	0.454545	0.6	0	0.166667	0.277778	0.315789	0.3125	1.7
166	1	52	1.875	1.25	1.27273	0.3	0	0.0833333	0.5	0.473684	0.25	1.75
167	1	19	1.625	1.375	0.818182	2.1	0	0.166667	1.61111	1.07018	0.375	2.05
168	1	57	2.5	2.25	0.636364	0.7	0.333333	0	1.22222	0.666667	2.125	2.25
169	1	44	2.75	2.875	2.45455	1.7	1.33333	2.41667	2.22222	2.12281	2	1.6
170	1	20	4.25	2.375	1.45455	0.6	0.333333	0	1.88889	1.01754	1.625	2.55
171	1	64	1.625	1.5	1	0.8	0	0	0.777778	0.578947	1	1.55
172	1	70	1.125	1.125	0.181818	0	0	0	0.0555556	0.0526316	0.4375	1.35
173	1	21	3.625	3.125	1.18182	0.5	0	0.583333	1.88889	1.03509	1.4375	2.15
174	1	19	4	3.75	1.81818	0.9	0.833333	0.5	1.88889	1.29825	2.75	2.8
175	2	55	2.5	1.75	0	0.6	0	0	0.444444	0.245614	0.0625	1.65
176	1	42	4	4.375	3.18182	1.2	0	0	1.83333	1.40351	2.4375	3.4
177	1	20	2.5	2	1.54545	1.1	0	0.333333	1	0.877193	1.375	2.2
178	1	43	2.5	1.25	1.45455	1.8	0.666667	0.5	1.61111	1.2807	0.8125	2.1
179	1	20	2.375	1.875	0.909091	0	0	0	0.166667	0.22807	0.5625	2.45
180	1	51	2.125	1.5	1.27273	0.7	0.333333	0.333333	1.05556	0.807018	1.3125	2.35
181	1	46	2.125	2.75	1.45455	0.8	2.16667	1.66667	3.94444	2.24561	2.5	3.5
182	2	73	1.25	1.5	0.0909091	0	0	0	0.277778	0.105263	0.625	1.25
183	1	43	1.75	1.875	0.636364	0.6	0.333333	1.16667	1.38889	0.947368	1.25	2.3
184	2	77	1.625	1.75	0.545455	0.6	0.166667	0.0833333	0.222222	0.315789	0.5625	1.65
185	1	19	2.5	2.5	1.36364	1.8	1.33333	0.0833333	1.66667	1.26316	1.5625	2.3
186	2	19	1.75	2.25	0.454545	1.8	0	0	2.27778	1.12281	0.9375	3.1
187	2	19	2.375	2.625	0.636364	2.1	0.166667	0	3	1.45614	0.3125	2.7
188	2	22	3.875	2.625	1.72727	1	1.16667	1.08333	2.16667	1.54386	0.6875	2.6
189	2	19	2.625	1.625	0.909091	0.7	0.833333	0.5	1.11111	0.842105	0.625	1.7
191	2	20	2.5	1.75	0.545455	0.7	0	0	0.555556	0.403509	0.25	2.3
192	2	19	2.75	1.875	1	1.9	1	0.75	2.38889	1.54386	1.875	2.65
193	2	22	3.125	3.5	1.90909	2.7	0.333333	0.583333	1.66667	1.52632	1.0625	1.85
194	2	19	3.75	2.375	1.45455	1.9	2	1.41667	2.66667	1.96491	1.9375	2.8
195	2	19	2.75	1.625	0.545455	1.1	0.833333	0.25	1.66667	0.964912	0.375	2.3
196	2	19	2.125	1.25	0	0.2	0	0	0.166667	0.0877193	0.125	1.5
197	2	21	2.625	2.75	1.18182	1.1	0	0.333333	1.44444	0.947368	0.8125	2.15
198	2	19	3	3.25	0.636364	1.1	0.5	0	0.277778	0.45614	0.4375	2
199	2	19	2.625	2	1.54545	2.5	1.16667	0.583333	1.77778	1.54386	1.5625	2.5
200	2	20	4.25	3.375	2	1.2	0.333333	0.583333	1.66667	1.2807	1.8125	2.1
201	2	19	3.25	2.125	1	0.7	0.166667	0.333333	0.888889	0.684211	1.25	2
202	2	23	3	2.875	0.909091	2.2	1.16667	0.416667	1.61111	1.2807	1.5	2.2
203	2	18	2.25	1.125	1.63636	1.4	1.16667	1.25	1.88889	1.54386	1.625	2.6
204	2	19	3.625	3.375	1.36364	2.5	0.333333	1.16667	2.66667	1.82456	1.125	3
205	2	19	2	1.5	1.45455	2.3	0.5	0.0833333	0.833333	1.01754	0.625	1.9
206	2	19	1.625	1.375	0.636364	0.4	0.166667	0	0.722222	0.438596	0.0625	1.8
207	2	20	2.875	3.125	1.18182	1.2	1	1.25	1.5	1.2807	1.625	2.25
208	2	19	2.25	2.875	1	0.2	0	0.166667	0.5	0.421053	1.25	2.35
209	2	19	3.125	2.875	1.36364	1.4	0.5	0.833333	2.05556	1.38596	1.5	2.85
210	2	21	2.875	1.875	0.818182	0.6	0.166667	0.583333	1.44444	0.859649	0.5	2.75
211	2	21	2.375	2.5	1	1	0.5	0.416667	0.833333	0.77193	0.6875	2.2
212	1	19	2.625	2.875	1.63636	1.2	0.333333	1.16667	1.83333	1.38596	0.9375	2.2
213	2	21	1.375	1.125	0.363636	0	0	0	0.277778	0.157895	0.1875	1.55
214	2	22	2.375	1.5	0.363636	0.1	0.166667	0.5	1	0.526316	0.5625	2.5
215	2	19	2.25	1.5	0.636364	0	0	0	0.5	0.280702	0.25	1.7
216	2	19	3.125	2.625	2.27273	1.6	0	0.25	2.88889	1.68421	1.125	3.05
217	2	20	2	1.25	0.181818	0.5	0.333333	0	0.222222	0.22807	0.125	2.15
219	1	20	3.875	2.375	1.09091	0.9	0	0.166667	0.277778	0.491228	1.4375	2.3
220	2	21	4.125	3.375	1.81818	2.2	2.16667	2.16667	2	2.05263	2.75	2.8
221	2	21	2.375	2.25	1.90909	1.6	1.66667	2.75	2.55556	2.21053	2.1875	2.4
222	1	21	4.625	2.875	2	2.1	1.33333	1.5	2.16667	1.89474	1.375	2.25
223	2	20	3.5	2.5	1.45455	0.3	0	0.166667	0.833333	0.631579	0.75	1.7
224	1	21	2.125	1.625	0	0.1	0.166667	0	1.05556	0.368421	0.5	2.1
225	1	21	2.25	1.5	0.363636	1.1	0.166667	0	0.111111	0.315789	0.9375	2.15
226	1	20	2.375	1.375	0.636364	0.3	0	0	0.944444	0.473684	0.5625	1.6
227	1	20	3.875	2.375	1.54545	1.1	0.333333	0.416667	1.61111	1.12281	0.75	3.05
228	1	20	3	2.75	0.818182	0	0	0.333333	0.722222	0.45614	0.625	2.75
229	1	20	3.625	2.625	1.09091	0.9	0.666667	0	1.27778	0.842105	0.6875	2.25
230	1	21	2.125	2.375	1.18182	0.7	0.666667	0	0.888889	0.701754	1.3125	1.7
231	1	21	4	1.75	1.45455	2.1	0.666667	1.91667	2.27778	1.84211	2.25	1.9
232	1	20	3.5	3.125	0.272727	0.7	0.5	0.25	0.888889	0.561404	1.25	3
233	1	20	2.75	2.875	1.54545	1.2	0.833333	0.416667	1.83333	1.26316	1.6875	2.5
234	1	20	2.25	2.25	2.09091	2.4	1.83333	0.666667	1.33333	1.57895	0.6875	1.8
235	1	20	3.25	4.125	3.90909	2.9	2.33333	0	2.16667	2.19298	1.5	2.9
236	1	20	2.125	1.25	1.54545	0.9	1.66667	0	0.444444	0.77193	0.3125	2.5
237	1	21	3.125	2.75	0.636364	1	1.16667	0.0833333	1.5	0.912281	1.3125	2.6
238	1	20	2.625	2.25	0.727273	0.4	0.333333	1.25	1.38889	0.947368	1.0625	2.15
239	1	20	4.125	2.25	0.818182	1.2	1.16667	0	2.05556	1.14035	1.3125	3.05
240	1	21	2.625	1.5	0.363636	0.1	0	0.166667	0.444444	0.263158	0.375	2.3
241	1	20	1.5	1.75	1.90909	1.6	0	0.0833333	0.611111	0.859649	2	1.35
242	1	22	3.125	1.625	0.545455	0.4	0.166667	1.25	0.833333	0.719298	0.5625	1.7
243	2	20	3	2.875	1.09091	1.5	0.333333	0.833333	1.61111	1.19298	1.625	2.2
244	1	21	3.25	1.375	0.727273	0.3	0	0.916667	0.555556	0.561404	0.5625	2.35
245	1	21	4.75	3.625	2.90909	2.4	0	0.416667	2.11111	1.73684	2.5625	2.25
246	2	22	3.625	2.125	3.18182	3	2.16667	2.5	3.11111	2.87719	2.9375	2.15
247	2	20	2.875	1.25	0.818182	0.2	0	0.25	0.611111	0.438596	0.4375	2.05
248	2	21	2.25	1.25	0.272727	0	0	0	0	0.0526316	0.0625	1
249	2	19	3.125	2.75	1	2.1	1	0	1.27778	1.07018	0.75	2.1
250	1	19	2.625	1.25	1.27273	1.6	0.333333	0.416667	1.88889	1.24561	0.8125	2.7
251	2	19	2.75	1.125	0.0909091	0.9	0.333333	0.166667	0.111111	0.280702	0.375	1.2
252	1	21	1.625	1.25	0.363636	0.6	0.333333	0.25	0.722222	0.491228	0.1875	1.85
253	2	19	3.375	3	2	1.7	2	2.5	2.55556	2.22807	1.875	2.25
254	2	19	1.875	1.5	1.09091	1	0.5	0.25	0.5	0.649123	0.0625	1.6
255	2	21	3.5	2	1.63636	1	0.5	0	0.666667	0.754386	0.625	2.6
256	2	20	2.25	3.125	2.72727	1.6	2.33333	1.41667	1.72222	1.89474	2	2.2
257	2	20	2.25	2	3.09091	1.4	1.16667	1.25	1.44444	1.68421	0.25	1.85
258	2	21	2.375	1.875	0.272727	0.6	0	0.0833333	0.5	0.333333	0.6875	1.9
259	2	20	1.875	1.5	0.909091	0.1	0	0	0.0555556	0.210526	0.1875	1.45
260	2	19	4	1.625	0.454545	0	0	0	0.666667	0.298246	0.1875	1.8
261	2	19	1.375	1.375	0	0.1	0	0	0	0.0175439	0.0625	1.4
262	2	20	1.875	2	0.454545	0.3	1	1.16667	1.88889	1.08772	0.5625	2.7
263	2	18	3.75	2.625	1.36364	1.6	2	0.166667	1.44444	1.24561	0.9375	2
264	2	19	2.25	1.5	0.272727	0.1	0	0	0.555556	0.245614	0.3125	2
265	2	18	2.875	2.625	2	2.3	2.16667	0.833333	2.61111	2.01754	2.25	2.75
266	2	20	5.125	3.25	2.36364	3.1	0	1.58333	2.83333	2.22807	2.125	3.5
267	2	19	3.25	2.75	1.90909	0.5	0.333333	0.25	0.5	0.701754	1.375	2.05
268	2	19	2.625	2	0.909091	2	0.166667	1.58333	1.38889	1.31579	0.375	2.1
269	2	18	1.75	1.75	0.727273	0.5	0.5	0.333333	0.333333	0.45614	0.1875	2.55
270	2	18	3.125	1.375	0.636364	0.9	0	0	0.5	0.438596	0.25	1.85
271	2	19	2.375	1.75	1.81818	1.1	1	1	1.38889	1.29825	0.375	2.35
272	2	19	3.5	2.75	1.09091	0.5	0	0.25	0.833333	0.614035	0.6875	1.75
273	2	18	1.5	2.125	0.545455	1.4	0.166667	0	0.777778	0.614035	0.5625	1.95
274	2	19	2.5	1.5	0.636364	0.2	0	0	0.222222	0.22807	0.5	1.5
275	2	21	2.5	2.375	0.545455	0.3	0	0.666667	1.05556	0.631579	1.6875	2.05
276	1	19	1.25	1.5	2.09091	1.8	2	2.83333	2.11111	2.19298	0.4375	1.6
277	2	19	4.625	3.75	2.27273	2	0.166667	0.583333	2.22222	1.63158	2.25	3.3
278	2	20	2.5	2	0.727273	0.8	0.5	0.166667	1.38889	0.807018	0.75	2.3
279	2	21	2.5	1.5	0.818182	1.8	0.333333	0.5	1.55556	1.10526	0.875	1.75
280	1	21	2.75	2	0.818182	0.8	0	0	0.388889	0.421053	0.4375	1.75
281	2	19	2.875	2.25	1	0.5	0	0.583333	0.555556	0.578947	0.5	1.5
282	2	20	3.125	1.875	0.727273	1.6	0.833333	1.25	2.16667	1.45614	0.9375	2.55
283	2	20	1.375	1.375	1	0.7	0	0	0.833333	0.578947	0.125	1.95
284	2	19	2.125	3	2	2.5	1.5	1	2.33333	1.92982	2.3125	2.25
285	2	19	2.375	1.375	0.181818	1.1	0.166667	0.333333	1.38889	0.754386	0.3125	2.8
286	2	19	4.125	4.375	2.09091	2.5	1.16667	0.833333	2.38889	1.89474	2.3125	2.35
287	2	19	3.5	2.5	1.72727	1.7	1.5	1.66667	1.77778	1.70175	1.4375	2.35
289	1	19	1.875	1.75	0.545455	0.7	0	0.0833333	0.944444	0.54386	1.0625	1.8
290	2	21	4.25	2.375	1.63636	0.4	0.333333	0	0.722222	0.649123	0.5625	1.7
291	2	19	2.25	2.25	0.272727	0.4	0	0	0.222222	0.192982	1.5	1.75
292	2	18	1.75	1.5	1.36364	1.3	0.333333	0.583333	1.22222	1.03509	0.875	2.2
293	2	19	2.625	1.875	1.09091	1.4	0.333333	0.0833333	1.72222	1.05263	0.75	2.35
294	2	18	3	2.75	0.909091	1.5	0	1.08333	2.22222	1.36842	2.125	2.75
295	2	19	2.625	1.25	1.36364	0	0	0	0.722222	0.491228	0.5	2.35
296	2	19	3.5	4.25	2.45455	2.6	1.83333	0.333333	2.88889	2.10526	2.8125	2.65
297	2	18	2	2.875	1.09091	1.8	0.333333	0.416667	0.777778	0.894737	0.5625	1.9
298	2	18	2.75	1.875	2.36364	0.5	1.66667	0.75	1.38889	1.31579	1.125	2.7
299	2	19	4.125	3	2.18182	0.9	0.166667	0.5	1.38889	1.14035	0.8125	2.7
301	2	18	2.5	1.375	1.36364	0.9	1.66667	0.333333	0.333333	0.77193	0.25	2.05
302	2	18	3.25	2.875	0.909091	0.9	0.333333	0.916667	0.833333	0.824561	0.6875	2.5
303	2	21	3.75	3.25	1.81818	1.3	0	0.25	2.27778	1.35088	1.8125	3.3
304	2	19	3.375	2.625	0.818182	1.2	0	0	0.333333	0.473684	1.0625	1.45
305	2	19	4.875	4.125	1.90909	2.7	2	0.25	3	2.05263	2	2.6
306	2	18	4.25	3.375	1.18182	0	0	2.33333	2.11111	1.38596	1.375	2.8
307	2	19	1.875	2	0.545455	0.8	0	0.0833333	0.611111	0.45614	0.4375	1.85
308	2	18	1.75	1.125	0	0.4	0	0.25	0.222222	0.192982	0.375	1.85
309	2	19	2.75	2.5	1.63636	1.7	0.5	0.0833333	1.72222	1.22807	0.1875	1.95
310	2	22	1.375	1.375	0.363636	1.1	0	0	0.277778	0.350877	0.375	1.25
311	2	18	2.625	2.75	0.727273	1.1	0.333333	0.166667	1.66667	0.929825	1.25	2.25
312	2	18	4.125	3	3.54545	3.5	2	0.0833333	2.55556	2.33333	0.875	2.55
313	2	18	1.75	1.125	1.90909	2.4	3	1.5	1.16667	1.78947	0.375	1.95
314	2	18	2.125	1.625	0.454545	1.3	0	0.166667	0.5	0.508772	0.625	2.1
315	2	19	2.875	2.5	1.90909	3	1	0.5	2.05556	1.75439	1.8125	2.35
316	2	19	4.625	3.375	1	2.9	1	0	2.5	1.59649	1.875	2.85
317	2	19	2.5	3.125	0.818182	1.2	0	0	1.33333	0.789474	0.8125	2.2
318	1	22	3	3.25	1.81818	2.5	2.16667	1.66667	1.5	1.84211	0.9375	0.8
319	2	19	4	3.5	1.54545	2.7	0.166667	0.166667	1.94444	1.4386	0.9375	2.6
320	2	19	1.625	2.5	1.45455	2.8	2.5	0.416667	1.94444	1.73684	1.3125	2.25
321	2	19	2.125	1.375	1.27273	2.1	1.16667	0	1.88889	1.33333	0.1875	2.65
323	2	18	4.125	2.75	1.45455	0.4	0	1.33333	1.05556	0.964912	1.9375	2.2
324	2	18	2	1.5	0.363636	1.5	0.333333	0.25	1.66667	0.947368	0.4375	2.05
325	2	19	1.625	1.375	0.545455	0.7	0	0	0.222222	0.298246	0.75	1.8
326	2	18	2.875	3.875	2.18182	3	1.16667	0.416667	2.27778	1.87719	1	2.75
327	2	18	2.75	2.5	0.636364	0.8	0	0	0.666667	0.473684	0.6875	1.9
328	2	20	2.5	2.75	1.63636	2	0.666667	0.416667	2.27778	1.54386	1.125	2.45
329	2	19	3.125	2.875	1.72727	2.3	1.66667	0.166667	1.94444	1.5614	1.75	2.4
330	2	19	3.375	3.375	2.63636	2.2	1.83333	2.16667	2.38889	2.29825	2.125	2.5
331	2	18	2.75	2.5	1.72727	1.4	0.666667	3.75	2.11111	2.10526	1.75	2.2
332	2	19	3.375	1.5	0.818182	2.4	0.333333	0.5	1.38889	1.15789	0.1875	2.25
333	2	18	2.875	1.375	1.72727	0.9	1.16667	0	1.77778	1.17544	0.4375	2.35
334	1	19	2.875	1.875	0.272727	0.2	0	0	0.277778	0.175439	0.5625	2.05
335	2	18	3	1.625	0.727273	0.6	0	0.25	1.72222	0.842105	0.3125	1.7
336	2	19	3.125	3.25	0.454545	2.1	0.666667	0.0833333	1.27778	0.947368	1.625	2.95
337	2	19	3.5	2.875	1.18182	1.4	0	0.166667	1.77778	1.07018	0.9375	2.4
338	2	19	4.25	3.75	2.18182	2	0.833333	2.25	3	2.2807	1.875	3.1
339	2	19	2.75	2.375	0.818182	0.9	0	0.25	0.5	0.526316	0.5	2.45
340	2	18	4	3.125	1.72727	0.6	0	0.0833333	1.61111	0.964912	0.875	2.45
341	2	20	1.5	1.125	0.454545	0	0	0.5	0.0555556	0.210526	0.3125	1.2
342	2	18	1.625	1.875	0.181818	0.9	0	0.333333	0.222222	0.333333	0.5	1.8
343	2	19	2.375	2.5	2.18182	1.7	1	1.5	2.05556	1.78947	1.75	2.7
344	2	19	2.625	1.75	1.45455	2	2.83333	2.41667	2.61111	2.26316	1.8125	2.9
345	1	19	1.875	1.625	1.81818	1	0.166667	0	0.888889	0.824561	0.0625	1.65
346	1	19	4.25	3.25	1.36364	2.6	2.83333	1.08333	3	2.19298	1.25	3.3
347	2	19	1.625	1.125	0.545455	0.8	0	0	1	0.561404	0.125	1.95
348	2	18	3.625	1.875	0.727273	0.6	0.166667	0.25	0.833333	0.578947	0.8125	2.45
349	2	18	4.25	3.125	1.27273	1.8	0.166667	1.41667	2.61111	1.70175	1.4375	3.25
350	2	19	2.875	2.25	1.54545	1.5	0.5	0.333333	1.5	1.15789	1	2.25
351	2	19	2.25	2.25	0.727273	0.8	0.166667	0	1.38889	0.736842	0.5	2.1
352	2	19	1.375	1.5	0.272727	0	0	0	0	0.0526316	0.1875	1.7
353	1	20	5	4.75	3	1.9	1.33333	1.83333	3.77778	2.63158	3.4375	3.4
355	2	19	2.375	2	0.272727	0.9	0.166667	0.0833333	1.22222	0.631579	1.375	2.8
356	2	20	2.375	1.75	0.727273	1	0.833333	0	0.888889	0.684211	0.375	1.7
357	2	19	2	1.125	2	1.8	2	2.16667	2	2	0.5	1.75
358	2	19	1.875	1.375	1.27273	0.4	0	0.0833333	0.5	0.491228	0.75	1.55
359	2	20	1.25	1.25	0.909091	0.9	1	0.833333	0.944444	0.912281	0	0.4
360	2	20	2.25	1.75	1	0.6	0	0.25	0.444444	0.491228	0.375	1.95
362	2	20	3.125	2.25	1	1.6	0	0.333333	1.22222	0.929825	0.4375	2.4
363	2	22	3.5	3.625	0.636364	1.1	0.666667	0.0833333	1.05556	0.736842	1.0625	2.8
364	2	19	2.375	4.375	0.636364	0.2	0	0.0833333	0.444444	0.315789	0.5625	1.95
365	2	21	2.875	4.25	0.818182	1	0.166667	0.666667	2.5	1.2807	1.375	2.5
366	2	20	2.75	1.375	1.54545	0.7	0.166667	0	0.722222	0.666667	0	1.85
367	2	20	2.125	2.125	0.454545	0.1	0.166667	0	0	0.122807	0.875	1.85
368	2	19	3.375	2.625	2.36364	2.3	2	1.66667	1.94444	2.03509	1.625	3
369	2	18	2.5	2.5	1	0.9	0.833333	0.0833333	2.05556	1.10526	1.125	2.1
370	2	21	3.375	3.375	2	1.8	2	2	2	1.96491	2	2.35
371	2	19	2.625	2.5	0.454545	1.1	0.166667	0.0833333	1.11111	0.666667	0.6875	2.1
372	2	20	1.5	1.375	0.272727	1.4	0	0.0833333	1	0.631579	0.1875	2.15
373	2	20	2.25	1.875	1	0.9	0.166667	0.75	0.833333	0.789474	0.875	2.1
375	2	21	2.25	2.375	0.181818	0.8	0	0.666667	1.38889	0.754386	1.5625	2.25
376	2	19	5.25	2.875	1.54545	1	2	1	2.61111	1.7193	2.5625	2.9
377	2	19	2.875	3	1.18182	2.2	0.666667	2.5	2.77778	2.08772	1.75	3.05
378	2	19	1.875	1.125	0.909091	0.5	0.333333	1.08333	1.27778	0.929825	0.625	1.9
379	1	20	2.375	1.75	0.727273	1.2	0.333333	0.75	1.77778	1.10526	0.8125	3.15
380	2	19	2.75	1.375	1.09091	0.6	0	0.0833333	0.833333	0.596491	0.5625	2.05
381	2	18	3.125	1.125	0.909091	0	0	0	0.222222	0.245614	0.3125	2
383	2	21	1.625	1.5	0.0909091	0	0	0.166667	0.277778	0.140351	0.6875	3.05
384	2	21	2	2.125	0.818182	0.6	1	0.333333	1.11111	0.789474	0.875	1.85
385	2	19	1.625	1.875	0.818182	2	0	1.41667	1.94444	1.42105	0.8125	2.5
387	1	20	3.625	2.125	0.818182	0.6	0.333333	0.916667	1.27778	0.894737	0.6875	2
388	2	19	3.25	3.625	1.90909	2.3	1.33333	0.0833333	2.66667	1.77193	1.5	2.45
389	2	20	2.75	2.125	1.63636	1.2	1.5	1.41667	1.66667	1.50877	0.6875	2.25
390	2	19	2.125	1.375	0.181818	0	0	0	0.0555556	0.0526316	0.1875	1.35
391	2	19	1.5	2	0.181818	0.4	0	0.583333	0.833333	0.491228	0.1875	1.95
392	2	20	2.5	1.5	2.45455	2.3	1.5	0.583333	2	1.78947	0.25	2.15
393	2	20	1.5	1.25	1.63636	0.3	0.166667	0	0.111111	0.421053	0.3125	1.5
394	2	20	3.5	2.75	1.36364	0.9	1	1.58333	2.33333	1.59649	2.375	2.6
395	2	19	4	3.5	2.54545	1.8	1.83333	2.25	2.33333	2.21053	2.25	2.4
396	2	18	4.875	3	2.09091	1.6	1.5	1.5	2.77778	2.03509	0.8125	3.05
397	2	18	1.875	1.5	0.545455	0.9	0.333333	0.0833333	0.944444	0.614035	0.375	2.2
398	2	18	3.875	2.625	1.09091	1.4	1	0.333333	1.94444	1.24561	1.9375	2.35
399	2	20	2.375	1.5	0.727273	0.1	0.166667	0.166667	0.666667	0.421053	0.3125	2.15
400	2	19	3	3.125	1	1.5	0.5	0.583333	1.66667	1.15789	0.875	2.4
401	2	18	2.125	2.25	0.818182	1.1	0.5	0	1.22222	0.789474	0.5	2.2
402	1	18	1.875	1.125	0.363636	0.7	0	0	0.777778	0.438596	0.5625	2.3
403	1	18	2.75	2.75	1.18182	1.3	0.166667	0.25	1.55556	1.01754	0.75	2.4
404	2	19	3.5	3.625	2.45455	1.6	2.33333	0.416667	2.22222	1.78947	1.75	2.55
405	2	19	3.5	2.125	1.54545	1.7	1.33333	1.91667	1.44444	1.59649	0.3125	1.9
406	2	18	3.375	2.75	2.90909	1.5	0.333333	0.416667	2.44444	1.7193	0.6875	2.7
407	2	19	1.875	1.75	0.363636	0.6	0	0.0833333	0.722222	0.421053	1.25	1.95
408	2	19	3	2.625	1.18182	1.3	0.166667	0	1.72222	1.01754	0.9375	1.9
409	1	19	2.75	1.25	0.909091	1.1	1	0	1	0.789474	0.1875	1.9
410	2	19	3.125	3.625	1.81818	1.2	1.66667	0.5	2.94444	1.77193	1.8125	2.85
411	2	20	2.5	2.125	1.45455	1.8	1.16667	0	1.55556	1.21053	0.5625	2.5
412	2	19	1.375	1.25	0.0909091	0	0	0.25	0.444444	0.210526	0.3125	1.65
413	2	20	3.125	2.375	0.818182	0.9	0.833333	0	0.5	0.561404	1	1.85
414	2	20	2	2	1.09091	1.7	0	0.166667	1	0.859649	0.4375	1.5
415	2	19	2	2.625	0.727273	0.8	0	0.333333	1.11111	0.701754	1.5625	2.4
416	2	19	3	2.625	1.45455	0.7	0.333333	0	1.61111	0.947368	0.125	2.2
417	1	37	5.375	3.25	2	1.9	1.33333	0.333333	1.94444	1.54386	2.0625	2.05
418	2	19	2.25	1.25	1.90909	0.1	0	0.166667	0.166667	0.473684	0.1875	2.15
420	2	18	3.75	2.25	1.09091	1.4	0.833333	1.58333	2.05556	1.52632	1.875	2.3
421	2	18	2.75	3.75	0.909091	2	0	0.0833333	1.33333	0.964912	1.5	2.2
422	2	21	1.5	1.375	0	0	0	0	0	0	0.125	1.65
423	1	19	3.625	2.375	1.72727	1	0.833333	0.666667	2.05556	1.38596	1.8125	2.35
424	2	18	2.625	2	0.181818	1	0.333333	0.0833333	0.444444	0.403509	0.6875	2.05
425	2	18	1.5	1.375	0	2.5	1	0.333333	1.83333	1.19298	0.5	1.85
426	2	18	3.875	4.125	2.54545	3.6	2.66667	0.666667	3.77778	2.73684	3.5	2.6
427	2	19	2.625	3	1.36364	1.1	0.166667	0	1.11111	0.824561	1	2.25
428	2	19	3.875	3	1.90909	2.2	2.33333	2.16667	2.16667	2.14035	1.5625	2.45
429	2	19	1.75	1.125	0.181818	0.6	0	0	0.0555556	0.157895	0	1.55
430	2	21	2.625	1.375	1	1.4	0.666667	0.416667	2.27778	1.31579	0.5	2.55
431	2	18	1.75	1.125	0	0	0	0.333333	0.666667	0.280702	0.25	1.4
432	2	19	3.875	2.75	1.54545	1.3	0.333333	0.0833333	1.38889	1.01754	0.4375	2.55
433	2	19	2.375	2.125	0.0909091	0.2	0.666667	0.833333	1.61111	0.807018	0.75	3.15
434	2	18	3.75	3.125	2	1.8	2.33333	2.08333	2.27778	2.10526	2.25	2.4
435	2	19	1.625	1.375	0.818182	0.1	0	0	0	0.175439	0.25	2.05
436	2	18	4.75	4.125	1.54545	2.9	1.66667	0.166667	1.66667	1.54386	0.625	1.95
437	1	19	3	2.25	1.90909	0.8	0.5	0	1.22222	0.947368	0.8125	2.45
438	2	18	2.75	1.75	0.636364	0.5	0	0.0833333	0.666667	0.438596	0.3125	2.35
439	2	20	1.625	1.125	0.727273	2.1	0	0	0.833333	0.77193	0.5625	2.15
440	2	19	5.375	2.125	2.27273	3.6	2	0.5	3.33333	2.4386	2.1875	2.95
442	2	18	3.25	2.125	1.54545	1	0.333333	0.333333	2.22222	1.2807	0.8125	2.4
443	2	18	2	1.375	1.81818	1.1	0.166667	0.416667	1.38889	1.08772	0.375	2.5
444	2	20	2.875	2.625	1	1.6	0	0	0.833333	0.736842	0.3125	2.2
445	2	20	2.5	1.875	1.18182	1.2	0.666667	0.416667	1.33333	1.01754	0.875	2.1
446	2	18	3.5	3	2.27273	2.6	2.66667	0.666667	2.16667	2	1.9375	2.7
447	2	18	3.125	3.625	1.90909	1.9	2.5	2.16667	1.72222	1.96491	0	1.75
448	2	19	2.5	2.125	0.363636	0.2	0.5	0.416667	0.611111	0.438596	0.5	2.1
449	2	19	2.5	1.875	1.90909	2.6	0.5	0	2.44444	1.64912	0.5	2.2
450	2	20	3.5	2.75	2	1.5	1	0	1.27778	1.15789	1.875	2.4
451	2	19	2.375	3.375	1.36364	1.5	0.5	0.416667	2	1.29825	1.4375	1.9
452	2	19	2.75	1.875	1.18182	1.9	1.83333	0.666667	2.16667	1.57895	0.9375	2.3
453	2	19	2.375	2	0.909091	1	0.166667	0	0.555556	0.54386	0.25	1.65
454	2	19	2.75	1.625	2.09091	2.2	0.5	0	1.27778	1.24561	0.4375	2.5
455	2	19	1.875	1.25	0.272727	0.8	0	0	0.722222	0.421053	0.375	2.1
456	2	19	1.5	1.125	0.636364	0.2	0	0	0.555556	0.333333	0.1875	1.95
457	2	18	3.625	3.5	2	1.5	0.5	0.833333	2.72222	1.73684	0.875	2.95
458	2	18	3.75	3.625	2.63636	2.5	2.66667	3	3.05556	2.82456	1.75	2.65
459	2	19	2.5	2	0.727273	2.2	0.166667	0	1.77778	1.10526	1.0625	2.75
461	2	22	2	2.125	0.272727	0.6	0	0	0.0555556	0.175439	0.625	1.8
463	1	20	3.125	2.125	3.09091	0.4	0.833333	0.25	1.66667	1.33333	1.1875	2.6
464	2	20	5.375	5.5	3.90909	3.6	3.66667	3.75	3.72222	3.73684	3.75	2
465	2	18	2.625	1.875	1.54545	1.8	1.83333	1.33333	1.61111	1.59649	0.75	2
466	2	19	2.75	3	0.272727	1	0.166667	0.25	1.61111	0.807018	1.1875	2.1
468	1	18	3.5	2.375	1.72727	1.1	0.833333	1.33333	3.11111	1.87719	1.9375	3.1
469	2	19	2.125	1.625	1.09091	0.9	0.666667	0	0.611111	0.631579	2	2.25
470	2	32	4.125	3.625	2.36364	0.9	0	0.5	1.05556	1.05263	1.25	1.55
471	2	29	1.75	1.125	0.0909091	0	0	0	0.111111	0.0526316	0.1875	1.35
472	2	28	1.75	1.25	0.363636	0.4	0.166667	0	0.166667	0.210526	0.375	1.8
473	2	23	2.25	1.625	1.18182	1.5	0.666667	0.25	1.16667	0.982456	0.9375	2
474	2	33	1.875	1.25	0.727273	0.4	0.166667	0.333333	0.444444	0.438596	0.25	1.3
475	2	23	2.625	2.375	0.545455	0.1	0	0.333333	0.722222	0.421053	1	1.5
476	2	33	2	1.375	0.454545	0	0	0	0.222222	0.157895	0.375	1.15
477	2	32	1.875	1.25	0.272727	0.3	0	0	0.222222	0.175439	0.4375	1.8
478	1	28	2.625	2	0.636364	0.9	0.166667	0	1.5	0.77193	1.3125	1.85
479	1	30	2.375	1.375	0.0909091	0.2	0	0.25	0.277778	0.192982	1.0625	1.75
480	1	21	2.5	2	0.363636	0.5	0	0	0.222222	0.22807	0.625	1.85
481	2	34	2.5	1.75	0.727273	0.3	0	0	0.5	0.350877	0.875	2.2
482	2	38	3.25	2.625	1.81818	1.1	0.833333	0.833333	1.44444	1.26316	1.625	2.05
483	2	38	1.875	1.625	0.636364	0.2	0	0	0.277778	0.245614	0.5625	1.95
484	1	21	1.75	1.875	0.363636	0.2	0	0	0.277778	0.192982	0.375	2.05
486	2	21	3.625	2.875	1.36364	0.3	0	0.833333	2.05556	1.14035	1	3.45
487	2	33	2.375	2.375	0.545455	0.7	0	0.25	0.944444	0.578947	1.375	1.9
488	2	30	2.375	2.125	0.818182	1.3	0.333333	0.333333	0.777778	0.736842	0.6875	1.85
489	1	21	2.375	1.875	0.545455	0.3	0	0.5	1.05556	0.596491	0.9375	2.15
491	1	21	2.75	1.625	0.545455	0.3	0.166667	0	0.555556	0.350877	0.4375	1.75
492	1	21	3.25	2.125	1.36364	0.4	0	0	0.333333	0.438596	1.3125	1.85
493	1	21	2	1.875	1.18182	0.6	0.333333	0.0833333	0.666667	0.596491	0.8125	1.95
494	1	23	2.75	2.875	0.909091	0.9	0.5	0.416667	1.38889	0.912281	0.8125	2.65
496	2	24	4.5	2.125	0.727273	1.6	2.66667	0.833333	1.5	1.35088	0.5	2
497	1	26	2.5	1.625	1.09091	0.2	0	0	0.722222	0.473684	0.25	1.95
499	1	21	2.125	1.375	0.818182	0	0	0	0.111111	0.192982	0.25	1.8
500	1	21	2.25	1.625	0.636364	0.1	0	0.166667	0.222222	0.245614	0.625	1.85
502	2	26	3.125	2.375	0.272727	0.5	0	0	0.388889	0.263158	0.5625	1.95
503	1	27	1.625	1.25	0.727273	0.4	0	0.0833333	0.555556	0.403509	0.375	1.4
504	1	21	5.375	3.125	3.45455	3.3	0.666667	0.666667	2.88889	2.36842	0.3125	2.9
505	1	21	3.25	2.375	0.545455	0.9	0.833333	0.0833333	1.44444	0.824561	1.25	2.6
506	2	26	3.25	2.25	0.818182	0.6	0	0.583333	1.27778	0.789474	1.1875	1.95
507	1	22	2.625	3	0.818182	0.2	0	0.166667	1.16667	0.596491	2	2.1
508	2	22	2.5	2.375	0.454545	0.9	0.5	0	0.888889	0.578947	0.5	1.8
509	1	22	2.875	1.625	0.909091	0.1	0	0	0.111111	0.22807	0.4375	1.75
510	2	21	2.875	1.875	1.18182	1.1	0	0	0.722222	0.649123	0.375	2.1
511	1	29	3.875	2.5	2	0.6	0.333333	2.08333	1.33333	1.38596	1.8125	1.6
512	2	21	2.375	1.75	1.09091	0.9	0	0	0.944444	0.666667	0.375	2.35
513	1	22	3.25	2.125	1.27273	0.9	0	0.25	0.833333	0.719298	1.1875	1.9
514	1	21	2.125	1.25	0.727273	0	0	0	0.222222	0.210526	0.1875	1.7
515	2	20	2.25	1.625	1.27273	0.7	0	0	0.166667	0.421053	0.3125	1.75
516	2	26	2.5	2.375	0.363636	0.8	0.5	0.666667	0.944444	0.701754	1.5625	2.15
517	1	54	1.75	1.25	0.0909091	0	0	0	0.0555556	0.0350877	0.1875	0.85

## Sheet: sample2indexes
id	sex	age	dpss-dp	dpss-ds	pi-dirt	pi-check	pi-precision	pi-impulse	pi-doubt	pi-total	stai-s	panas-pa	panas-na
1	2	20	2.375	1.75	0.909091	0.4	0.166667	0	0.388889	0.366667	1.45	5	1.25
2	1	28	3.25	2.5	1.18182	0.1	0	0.333333	0.444444	0.433333	2.4	3.125	2.875
3	1	19	3.625	3.5	1.45455	1.7	0.666667	0.166667	2.27778	1.33333	2.45	2.875	3.375
4	1	18	2.125	1.625	0.545455	1	1	0.416667	2.05556	1.06667	2.4	2.625	2.625
5	1	19	3.75	3.25	1.72727	1.1	1.33333	0.583333	1.11111	1.08333	2.25	1.75	1.5
7	1	19	1.875	1.625	0.0909091	0.5	1	0.0833333	2.44444	0.95	1.8	2.5	1
8	1	21	2.75	1.75	1.72727	0.6	0	0.0833333	0.444444	0.566667	1.5	2.75	1
9	1	18	4.625	4.75	2.09091	0.1	0.333333	0	0.444444	0.566667	1.9	2.25	2
10	2	20	2.625	2.75	1.09091	1	0	0.0833333	0.888889	0.65	1.4	4.25	1.5
11	1	29	3.375	2	0.909091	0.2	0	0.333333	0.5	0.416667	1.8	3.375	2.125
12	1	23	2.75	2.125	0.363636	0.3	0	0.333333	1.27778	0.566667	2.3	2.625	2.75
13	1	21	2.5	2.75	0.727273	0.1	0.5	0.0833333	0.0555556	0.233333	1.65	4.375	1.25
15	1	19	3.875	2.625	2.54545	3	3.83333	3.58333	3.16667	3.01667	2.95	2.25	4.125
16	1	21	2.875	2.875	1.45455	0.8	0	0	0.111111	0.433333	2.45	1.25	1.125
17	1	38	2.625	1.75	1	0.7	0	0	0.555556	0.466667	2.2	3.25	2.125
18	1	21	1.875	2.75	1.45455	0.1	0.333333	0	0.0555556	0.333333	2.35	2	2
20	1	21	3	2.625	1.09091	1.1	0.666667	0.166667	1.5	0.933333	2.9	2.75	4.125
21	1	20	3.25	3	0.727273	3	2.5	2.5	2.61111	2.16667	2	4.25	2.25
22	1	20	3.25	2.875	1.54545	2.1	0	0.583333	1.55556	1.21667	1.95	3.125	1.625
23	2	21	3	2.125	1.18182	1.2	0.333333	0.833333	2.11111	1.25	2.9	1.75	3.875
24	1	44	4.25	2.75	1.90909	0.1	0	0.5	1	0.766667	1.65	2.25	1
25	2	38	2.125	2.125	0.909091	0.6	0	0	0.833333	0.516667	2.5	2.75	1.875
26	1	19	3.5	3.25	2	1.1	1	1.83333	2.38889	1.73333	2.3	2.375	1.75
27	2	20	4.375	4.375	0.909091	3.8	1.66667	3.08333	3.44444	2.61667	3.15	1	2.5
28	1	20	3	2.25	0.818182	0.4	0.333333	0.166667	0.722222	0.5	2.15	1.875	1.5
29	1	19	2.125	2.125	0.636364	1.8	0.5	0.166667	1.83333	1.05	2.25	2.625	2.5
31	1	19	4.875	3.125	1.09091	2.8	0.333333	1.5	3	1.9	3.25	1.5	4.25
32	2	20	3.5	2.75	1	0.7	0	0.583333	1.44444	0.85	1.9	2.375	2.125
33	2	20	3	3.25	1.72727	1.4	0.666667	0.916667	1.44444	1.23333	2.1	2.875	2
34	2	22	2.875	3	1.81818	2	2.33333	0.75	1.77778	1.58333	2.4	2.125	3.25
35	1	28	3.625	2.875	0.727273	0.7	0.5	0	0.888889	0.566667	2.55	2.625	3.75
36	1	20	2.125	1.75	0.636364	0.4	0.833333	0.0833333	1.22222	0.65	1.9	1.875	1
37	1	20	5	5	1.63636	0.3	0	0.333333	1.5	0.866667	2.65	1.75	2.625
38	1	20	2.5	1.875	2	1.3	1.16667	0.916667	1.5	1.33333	2	1.625	1.375
41	1	20	1.625	1.625	0.0909091	1.1	0.166667	0.0833333	0.111111	0.266667	1.35	3	1
43	1	20	3	2.5	1.90909	1.3	0	0.333333	1.11111	0.966667	1.8	3.875	1.875
44	1	20	2.625	2.125	1.54545	1.9	1.33333	0.416667	1.77778	1.35	2.2	1	1.625
45	2	21	2.75	2.25	0.818182	0.6	0	0.0833333	0.277778	0.35	2.4	3	2.25
46	1	20	3.125	3.75	2.45455	2.7	1.83333	1	2.33333	1.98333	1.6	3.25	1.75
47	1	29	2	2	1.18182	0.6	0	0.25	0.166667	0.416667	1.85	3.625	1.125
48	1	21	4.25	2.375	1.27273	0	0	0.166667	0	0.266667	2.3	1	1
49	1	40	3.125	2.5	0.727273	0.7	0	1	1.55556	0.916667	2.2	2.125	2.5
51	1	20	2.5	2	0.727273	0.2	0	0.0833333	0	0.183333	1.85	2	1
52	2	20	5	3.625	0.909091	1.6	0.5	1.25	1.16667	1.08333	1.65	2	1.125
53	2	20	2.125	1.625	0.454545	0.3	0	0.166667	0.111111	0.2	2.35	1.5	1.375
54	1	27	2.125	1.75	1	0.2	0.166667	0	0.611111	0.416667	1.95	2.75	3.125
55	1	21	3.5	2.875	1.90909	0	0.666667	0.0833333	1.05556	0.75	2.55	3.375	2.75
56	1	20	2.125	2.75	1.09091	0.8	0	0	0.666667	0.533333	1.65	2.5	1.5
57	1	45	2.625	2.75	1.09091	0.7	0	0.25	1.16667	0.716667	1.95	2.375	2.25
58	2	20	4.625	3.625	0.727273	1.2	1.33333	0.0833333	2.11111	1.11667	2.35	1.75	3.875
59	2	20	3.25	3.625	2.54545	2.8	2.66667	2.41667	2.66667	2.48333	2.4	3	3.25
60	1	20	2.25	1.875	0	1.8	2	1	0.888889	0.966667	2	1	1
61	2	21	2.5	2.5	1.63636	1.8	1.83333	2	1.44444	1.61667	2.05	3	2.5
62	1	20	3.125	2.625	1.90909	1.6	1.16667	0.0833333	1.72222	1.26667	2	2.5	2
63	2	20	4.625	4.375	2.90909	2.8	2.83333	2.25	2.72222	2.55	2.4	3.875	4.375
64	2	20	3.75	2.625	1	0.2	0.333333	0	1.27778	0.633333	2.75	2.875	2.75
65	1	21	2.875	2.5	1.90909	0.8	0.833333	1.91667	1.5	1.4	1.8	2.5	2.5
67	1	20	3.125	1.875	1.54545	0.5	1.16667	0.166667	0.777778	0.75	1.85	3.5	1.5
68	1	20	1.625	1.875	0.909091	0.1	0.333333	1	0.777778	0.65	2.4	3.625	3
69	1	21	4.25	3.125	2.18182	2.3	2	2.83333	2.5	2.3	3	4.375	3.625
70	2	20	2.375	3.125	0.545455	1.4	0.166667	0	1.83333	0.9	2.6	1.5	2.625
71	1	21	3.75	3.375	1.54545	1	0	0.75	3	1.5	2.5	3.5	2.375
72	1	21	3.125	2.5	0.818182	1	0.333333	0	0.555556	0.516667	1.8	4.875	2.375
73	2	21	1.875	2.375	0.181818	0.6	0.333333	0.75	1.55556	0.783333	1.5	5.5	2.375
74	2	21	2.375	3	1.72727	1.6	1.16667	1	2	1.5	2.25	2.75	2
75	2	20	2.5	2.625	1.09091	1.1	0	0	0.722222	0.6	2.3	3.5	3.5
76	2	20	2.25	1.75	1.09091	1	1	1.08333	1.05556	1	1.7	2.625	2
77	2	20	4	3.125	1.09091	0.3	0	0	0	0.25	1.35	3.875	1
78	1	20	5	4	0.0909091	1.8	0.666667	0.333333	3.33333	1.45	3.45	1.875	4.75
79	1	21	3	3	1.63636	0.8	0	0.666667	0.611111	0.75	2.5	2.5	2.875
80	1	20	2.5	2	3	0.6	0	0.0833333	2.16667	1.31667	2.5	2.25	3.125
81	1	21	4.25	2.75	1.45455	1.2	0.666667	1.16667	1.27778	1.15	2	1.875	1.625
82	1	20	2.75	2.625	1.45455	0.8	0	0.666667	1.27778	0.916667	2.65	2.5	2.75
84	1	21	2.375	1.875	1.36364	0	0	0	0.444444	0.383333	1.4	4	1.375
85	1	20	2.875	3.5	0.727273	0.8	0	0	0.277778	0.35	1.55	3.25	1.25
86	1	21	2.75	2.5	1	0.9	1	0.75	1.72222	1.1	2.15	2.375	1.5
87	1	20	3.625	3.5	1.27273	0.3	0.333333	0	1	0.616667	1.9	2.75	2.125
88	1	22	3.625	4.125	1.18182	0.3	0.166667	0.0833333	0.388889	0.416667	2.15	2.75	2.375
89	1	20	3.75	3	1.18182	0.8	0	0	0.944444	0.633333	1.95	2	2.5
90	1	21	2.25	2.75	1.18182	0.7	2	1.08333	2.27778	1.43333	2.5	2.125	2.375
91	1	21	3.375	3.25	1.45455	0.2	0.166667	0.0833333	0.277778	0.416667	1.45	5.375	1.125
92	1	20	2.125	2	1.18182	0.6	0	0	0.5	0.466667	1.6	3	1
93	2	21	2.625	3.5	0.545455	0.3	0.333333	0	0.333333	0.283333	1.55	4.25	1.125
95	1	20	2.75	2.75	2.54545	1.2	0.833333	0	0.888889	1.01667	1.85	3.5	1
96	1	21	3.125	2.375	1.27273	1	0.833333	0	1.16667	0.833333	2.45	1.125	2.125
98	1	20	1.75	1.5	0.636364	0.2	0	0	0.388889	0.266667	1.95	3.125	1.5
99	1	20	2.75	2.375	0.909091	0.6	0.166667	1.58333	1.55556	1.06667	2.35	2.5	1.625
101	1	20	4.25	3	1.09091	0.2	1	1.91667	1.5	1.16667	2.6	2.25	2
102	1	20	3.375	2.875	1.63636	2.4	0.833333	0	1.66667	1.28333	2.9	2.375	3.125
103	1	20	5.375	4.375	2.27273	1.8	0.333333	2.08333	2.61111	1.95	2.5	1.125	2.125
104	2	20	5.125	5.125	3.18182	1.6	0.666667	1.08333	2.72222	1.95	2.9	2.75	3.75
105	1	20	4.5	5.25	2.81818	3.9	1.83333	1.41667	3.77778	2.76667	2.55	3.125	4
106	2	21	3.25	1.625	1.27273	0.5	0	0.25	0.388889	0.483333	1.75	3.625	2.75
107	1	22	3.375	4.375	3.45455	2.9	1	1.75	2.27778	2.25	3.15	3.125	3.875
108	2	20	4.75	3.375	2.36364	0.9	0.833333	0.166667	0.666667	0.9	2.7	1.25	2.625
109	1	20	4.75	3.125	1.90909	1.5	1	0.333333	1.88889	1.33333	2.55	2.125	3
111	1	20	3.125	2.75	0.818182	1	0.166667	0.416667	0.944444	0.7	1.85	3.875	2.625
112	1	21	2.375	1.875	0.636364	1.8	0.666667	0.166667	1.44444	0.95	1.7	1.875	1.75
113	1	20	3.75	3.625	1.81818	2.6	1.33333	1.66667	2.55556	2	2.35	3	2.75
114	1	20	2.5	2.125	1	0.8	0	0	0.666667	0.516667	2.05	2.625	2.125
115	2	21	2.875	2.125	0.727273	0.7	0.166667	0	0.777778	0.5	2.05	3.125	1.75
117	1	21	4.375	3.625	2.36364	1.7	0.666667	1	2.38889	1.7	2	3.25	1.375
118	1	21	3.25	3	2.27273	2.9	3.33333	0.666667	3	2.26667	2.8	2	4
119	1	20	3.875	3.125	1.90909	2.4	2.5	2	1.77778	1.93333	2.6	3.25	1.5
120	1	20	3.75	3.5	1.72727	0.3	0	0.166667	0.833333	0.65	2.1	1.625	2.375
121	1	20	3.375	3.25	1	0.4	0.166667	0.0833333	1	0.583333	2	4	2.625
122	1	20	3.625	2	0.909091	1.7	1.66667	0.166667	1.94444	1.23333	2.7	2.375	3.25
123	1	20	3.75	2.375	1.45455	0.6	0.5	0.25	0.833333	0.716667	1.85	1.125	2.5
124	1	20	3.5	3	1.36364	1.9	2.16667	0.5	2.16667	1.53333	2.25	3.75	4.125
126	1	20	2.75	3.25	1.27273	0.3	0	0	1.16667	0.633333	1.55	3.125	1.625
127	1	20	4.75	3.875	0.272727	0.3	0.5	0.916667	1.05556	0.65	1.9	1	1
128	1	20	3	2.375	1.27273	0.1	0	0.416667	0.333333	0.433333	2.45	2	3
129	1	20	3.25	2.5	2.63636	2.2	1.83333	0.166667	2.61111	1.85	2.65	2.875	4
130	1	20	3.625	2	1.09091	1.3	1	0.333333	1.11111	0.916667	1.6	4.25	2
131	2	21	2.5	2.25	1	0.4	0	0.333333	0.666667	0.516667	1.75	3.375	1.125
132	1	20	2.625	3.125	1.09091	1.2	0	0.416667	0.611111	0.666667	1.9	3	2.5
133	1	21	2.5	3.75	1.18182	0.4	0	0.25	1.72222	0.85	1.9	2.875	1.75
134	1	20	1.875	2.375	1	1.1	0	0	0.444444	0.5	2.1	1	1
135	1	20	2.25	2.125	1.09091	1.9	0.666667	0.25	1	0.933333	2.3	2.5	2
136	1	20	4.375	3.75	2.45455	1.7	0.666667	0.75	2.44444	1.68333	2.95	1.5	4.375
137	2	20	3.625	2.375	1.45455	2.2	1.16667	0.833333	1.55556	1.38333	1.7	3.75	2.375
138	1	20	2.5	3.25	2.18182	2.4	2.33333	2.08333	2.33333	2.15	1.75	4.125	2.125
139	2	20	3.375	3.625	1.72727	0.7	0.5	0.0833333	1.66667	1	1.9	3.75	1.5
140	1	21	2.75	1.875	2	2	2	2	2	1.9	1.65	3.875	2.125
141	2	21	2	1.5	0	1.8	0	0.583333	0.833333	0.666667	2.05	4.875	3
143	1	21	2.375	2	1.90909	2.9	3.66667	3.5	1.94444	2.48333	2.55	2.25	2.5
144	1	20	2.375	1.625	1.63636	0.2	0.333333	0.25	1.27778	0.8	1.95	2.625	1.75
145	1	20	2.625	2.625	0.909091	1.2	0.833333	0	1.55556	0.916667	1.85	2.125	1.375
146	1	21	3.125	2.75	0.727273	0.8	0	0.333333	0.666667	0.533333	2.55	2.25	3.25
147	1	20	3.875	2	0.454545	1	0.5	0.25	2.16667	1	1.9	2.625	1.75
148	1	20	2.25	2.875	0.727273	1.4	0.833333	0	1.27778	0.833333	2.15	1.625	1.75
149	2	21	3.75	2.75	1.72727	2	0.5	0.0833333	1.55556	1.18333	1.55	2.5	1
150	1	20	2.875	2.5	1.27273	1.5	0.666667	0	1.22222	0.916667	1.95	3.375	2.75
151	1	22	2.375	2.25	0.818182	0.3	0	0	0.5	0.35	1.6	2.875	1
152	1	20	3.75	3.375	1.45455	1.4	1.16667	0	2	1.21667	1.8	4.5	2.125
153	1	20	3	2.5	1.36364	1.3	1.16667	1.83333	1.72222	1.46667	3.35	1.875	4.5
154	1	21	2.375	2	1.54545	0.5	0	0	0.611111	0.55	2.3	2	2
155	1	20	2.625	2.125	0.909091	0.8	0	0	0.611111	0.483333	1.65	3.5	1.375
156	1	21	2.75	2	1.45455	2.4	0.166667	0	2.77778	1.51667	2.7	1.875	2.875
157	2	22	3.75	2.5	0.636364	1.5	0.166667	0.666667	2.33333	1.21667	2.1	2.625	1.875
158	1	20	2.5	2.25	0.363636	0.7	0.333333	0.75	0.777778	0.6	2.45	1.125	3.25
159	1	20	2.5	2	0.818182	0.6	0.666667	0	0.5	0.466667	1.75	2.5	1.375
160	1	21	2.75	1.5	1.54545	0.7	0	0	0.888889	0.666667	2.15	1.125	1.125
162	2	20	2.25	1.375	1.45455	1	0.333333	0	0.944444	0.75	1.9	2.5	1
163	1	20	2.75	2.5	1.09091	0.8	0	0	0.666667	0.533333	1.75	1.75	1.75
164	1	21	3.25	2.375	1.27273	1.8	1.83333	1.83333	1.72222	1.6	1.65	3	1
165	1	20	2.875	2.75	1.63636	2.9	1.33333	1.41667	2.55556	1.96667	2.15	2.25	2
166	1	22	3.5	3.125	0.909091	0.5	0	0.333333	0.722222	0.533333	2.7	1.5	3.75
167	1	20	2.5	3	1.09091	0.7	0	0.166667	1.38889	0.766667	2.4	3.75	3.875
168	1	20	2.75	1.75	0.363636	0.4	0.833333	0.416667	1.16667	0.65	2.95	2.125	2.625
169	2	20	3.25	2.25	0.272727	1.7	0	0.0833333	1.11111	0.683333	2.15	4	1
170	1	20	3.875	3.25	1.09091	1	0	0.75	1.77778	1.05	2.65	1.875	2.875
172	2	20	4.875	5.5	3.18182	4	3.66667	1	3.88889	2.98333	2.65	3.625	3.75
173	2	22	2.25	2.375	0.454545	0.3	0.166667	0.333333	1.11111	0.55	1.6	3.625	2
174	1	21	4.25	3.875	2	1.9	2.16667	2.16667	2.27778	2.01667	2.5	3.625	3.875
175	1	20	2.875	1.875	1.45455	1.1	1.33333	1.5	1.27778	1.26667	2.05	3	3
176	1	20	2.75	2.75	0.818182	1.2	0.5	0.333333	0.722222	0.683333	2.3	3.25	2.625
177	1	21	2.75	2.5	1.90909	1	0.166667	1	1.16667	1.08333	1.8	3.375	2.375
178	1	20	3.375	3.125	2.36364	2.2	2	0	2.11111	1.63333	1.7	4.375	1.5
179	1	20	3.25	2.75	1.09091	0.8	0	0	0.277778	0.416667	2.2	3.125	2.5
180	2	22	4	2.125	1.18182	0.7	0	0.25	0.166667	0.433333	1.5	5.25	1.375
181	2	21	1.75	1.375	1.09091	0.7	1.66667	0.666667	0.944444	0.9	2.05	2.375	1.875
182	1	20	2.625	3.25	1	1.1	0.666667	0.166667	1.16667	0.816667	2.4	3.125	2.75
183	1	22	3.25	2.25	1	1.4	0	0.583333	1.11111	0.866667	1.95	3.625	2.375
184	1	20	2.875	2.375	1.18182	0.4	0	0	0.333333	0.383333	1.45	4.375	1.875
185	2	21	3.75	3.125	1.45455	1	0	2.66667	2.22222	1.63333	2.55	1.875	3.25
186	1	20	4.25	3.75	1.54545	2.4	2	0.75	1.88889	1.6	1.95	3.25	2.25
187	1	20	2.5	1.75	1.45455	1.6	1.16667	0.0833333	1.05556	0.983333	1.65	3.875	1.5
188	1	20	3.375	3.125	1.45455	1	0.333333	0	0.222222	0.533333	1.35	4.625	1
189	1	20	3.125	3.125	2.27273	1.8	1	0	1.94444	1.4	2.25	3.125	1.75
190	1	20	2.625	2.625	0.909091	0.9	0.333333	0	0.777778	0.583333	1.85	2.375	1
191	1	21	3.125	1.5	2.45455	1.2	0	0.916667	1.27778	1.21667	2.65	1.625	3.75
192	1	21	2.5	2	1.90909	1.5	1.16667	1	1.66667	1.41667	2.1	2.125	1.375
193	1	20	3.375	3.25	2.09091	1.7	0.5	0.333333	1.61111	1.26667	2.15	4.25	3.5
194	1	21	2.125	2.125	1.63636	2.5	1.16667	1.08333	2.11111	1.68333	2.1	3.875	2.375
195	1	20	3.375	3.625	1.72727	1.8	0	0.0833333	1.72222	1.15	2.4	1.875	3
197	1	20	2.25	2.25	1.90909	1.7	1.66667	1.91667	1.66667	1.68333	2.25	3.875	3
198	1	20	2.125	1.875	0.272727	0.5	0.5	0.833333	0.555556	0.516667	2.45	1.25	1.25
199	1	21	3.125	2.875	1.36364	1.9	1.66667	1.66667	1.55556	1.53333	1.8	4.125	2.375
200	1	21	4.25	2.875	2.81818	1.9	1.83333	0	2.27778	1.7	1.95	3.75	1
201	1	22	3	3	0.818182	1	0	0	0.833333	0.566667	1.95	2	2
202	1	20	3.25	3.375	2.27273	2.6	2.83333	1	2.22222	2	2.35	3.125	3.125
203	1	20	3.25	2.625	1.63636	1.4	0.666667	0	1.5	1.05	1.6	3.375	2.125
204	1	22	2.75	2.5	0.818182	0.2	0.166667	0.25	1	0.55	2.2	2	1.75
205	1	20	3.875	3	0.909091	1.3	0	0.416667	1.88889	1.03333	2.3	2	4
206	1	20	3.375	2.25	1.45455	2	0.5	0	1.11111	0.983333	1.75	3.875	1.5
207	1	20	3.375	2.5	1.54545	1.3	0.166667	0.583333	1.38889	1.05	2.15	4.375	2.75
208	1	21	2.5	2.625	1.36364	1.5	0.333333	0.0833333	1.5	1	1.7	4.5	1.75
209	2	22	3.25	3	1.36364	1.6	0.166667	0.25	1.5	1.03333	1.85	3.875	2.25
210	2	21	3	2.5	0.545455	1.4	0.166667	0.0833333	1.16667	0.716667	1.9	2.5	2.25
211	2	20	3.625	2.875	1.90909	2.9	1.16667	0.583333	1.22222	1.43333	2	4.25	1.75
212	1	20	4.75	4.375	2.72727	2	1.16667	2	3.5	2.4	2.6	3.125	3.625
213	1	20	3.25	2.25	1.63636	1.6	0	0.833333	0.944444	1.01667	2.45	3.375	2.375
214	1	20	4.375	3.125	0.727273	2	0	0	1.72222	0.983333	2.1	1.375	1
215	2	20	2.875	2.25	1.27273	1.6	0	1	0.833333	0.95	1.7	2.75	1.875
216	1	20	3	3	2	0.2	0	0	1.27778	0.783333	1.85	2.625	1.75
217	1	21	3.875	3.375	1	0.4	0.333333	0.666667	1.55556	0.883333	2.65	3.125	3.625
218	2	21	4	3.25	2.36364	2	2.16667	1	1.38889	1.6	2.25	1	1.625
219	1	20	2.375	1.875	2.18182	0.7	1	0	0.388889	0.733333	3.1	1.375	4.5
220	1	20	2.5	1.625	0.363636	0.3	0	0	0.222222	0.183333	1.5	3.5	1
221	1	20	2.5	1.75	0.181818	0.4	0	0.0833333	0.5	0.266667	2.15	1.5	1.25
222	1	21	4.125	3.5	2	0.5	0.5	0.833333	2.38889	1.38333	1.95	1.75	2.125
223	1	20	3.5	4.5	1	1	0.333333	1	1.72222	1.1	2.3	1.125	1.75
224	2	18	2.625	2.5	0.727273	3	1.5	1.41667	2.33333	1.76667	1.5	4.375	1
225	1	20	3	2.875	0.818182	1.4	0	0.583333	1.72222	1.01667	3.05	2.375	3.75
226	1	20	2.5	2.125	0.636364	0.4	0.5	0.0833333	0.111111	0.283333	2	1.75	1
227	1	21	3.5	3.5	1.36364	1.8	1.5	1.41667	2.38889	1.7	2.65	2.875	4.125
228	1	21	2.375	2	0.181818	0	0	0	0.111111	0.0666667	1.45	3	1.875
229	1	21	3.375	3.5	1.81818	0.7	0	0	1.61111	0.933333	1.7	2.875	1.375
230	2	20	3	2	1.09091	0.1	0	0.166667	0.111111	0.283333	1.95	5.375	3.125
231	1	20	3.25	1.875	1.54545	1.6	0.5	0.0833333	1.55556	1.08333	1.8	3.5	1.875
232	1	21	2.625	3.125	0.727273	1	0	0	1.05556	0.616667	1.95	3	2.125
233	1	64	2.875	2.25	0.909091	1.7	1.5	0	0.722222	0.816667	2.35	3.875	3.375
234	1	20	2.5	1.625	0.363636	0.3	0	0	0.222222	0.183333	1.5	3.5	1
235	1	20	2.5	1.75	0.181818	0.4	0	0.0833333	0.5	0.266667	2.15	1.5	1.25
236	1	21	4.125	3.5	2	0.5	0.5	0.833333	2.38889	1.38333	1.95	1.75	2.125
237	1	20	3.5	4.5	1	1	0.333333	1	1.72222	1.1	2.3	1.125	1.75
239	2	19	3.25	2.875	1.27273	1.8	1.66667	0.75	2.77778	1.68333	3.1	2.5	3.75
241	2	19	3.875	1.625	1.09091	3.6	0.166667	1.5	1.55556	1.58333	1.65	1	1
242	2	18	3.375	3.625	3.36364	1.5	0.166667	0.166667	1.5	1.36667	2.15	3.125	3.5
243	2	19	2.125	1.375	0.545455	0.1	0	0	0	0.116667	2	1	1.125
244	2	19	3	4.125	1.09091	2.4	1.16667	1.33333	2.38889	1.7	2.8	2.25	4
245	2	19	4	2.5	1.18182	1.4	1.16667	0.0833333	1.83333	1.13333	1.7	3.25	1.625
246	1	21	1.875	2.25	1.36364	1.2	0.5	0.166667	1	0.833333	2.2	1.5	1.125
248	2	19	3.375	2.75	0.636364	0.8	0.5	0.0833333	0.277778	0.4	1.8	2.5	2.125
249	1	19	3.125	2.375	0.363636	1.6	0.5	0.416667	1.16667	0.816667	2.55	2	1.375
250	1	19	2.625	1.625	2.45455	1.6	1.83333	0.666667	0.888889	1.3	1.55	2.5	1
251	1	19	2.625	2.5	1.36364	0.9	0.333333	0	0.277778	0.516667	1.85	1.875	1.375
252	1	19	2.25	2.25	1	0.6	0	0.25	0.611111	0.516667	1.95	2	2
254	1	19	3.375	2.5	0.727273	0	0	0.0833333	1.44444	0.583333	2.5	1.75	1.625
255	2	21	1.875	2.625	1.09091	0.8	0	0	1.33333	0.733333	2.1	2	2
256	1	19	3.625	2.625	0.818182	2	1	0	1.61111	1.06667	2.25	3	1
257	1	18	1.75	1.75	0.272727	0.1	0	0	0.166667	0.116667	2.45	2.5	2.5
258	1	19	3.625	3	2.18182	1.5	1	1.16667	1.77778	1.51667	2.2	2.25	2
259	1	20	3	2	1.09091	1.4	0.333333	0	1	0.766667	1.45	2.75	1.125
260	1	19	2.5	3.25	0.818182	0.2	0.666667	1.58333	1.22222	0.933333	2	4	3.125
261	1	18	2.375	2.125	0.818182	0.4	0	0.333333	0.666667	0.483333	1.6	3	1.75
262	2	21	3.125	2.75	0.545455	0.6	0	0.583333	1	0.616667	1.85	3	1.375
263	2	23	2.875	2.25	1.27273	0.2	0	0	0.388889	0.383333	1.8	1.75	1
264	1	20	1.875	2	1.36364	1.1	0.666667	0	0.833333	0.75	1.65	3.625	1.75
265	1	20	2.25	2.375	1.18182	2.1	1.83333	1.16667	1.94444	1.56667	3.1	2.125	3
266	2	21	2.25	2.25	0.181818	0	0	0	0.0555556	0.05	2.15	2.125	1.5
267	1	20	2.375	2.375	0.636364	0.5	0.166667	0.166667	1.5	0.7	2.35	2	1.625
268	1	21	3.625	3.25	1.27273	1.4	1	0.333333	1.38889	1.05	1.95	3.25	1.75
269	1	20	2.5	2.125	0.727273	0.4	0	0	1.72222	0.716667	2.4	3.375	2
270	1	20	4.25	1.625	1.90909	1.2	0.166667	0	0.555556	0.733333	2.1	1.125	1
271	1	20	2.375	3.625	2	0.4	0.5	0.25	1.16667	0.883333	3	1.875	3.125
273	1	29	3.25	2.625	2.81818	3.1	1.16667	0.5	3	2.15	3	2.375	4.625
274	1	18	3.25	2.875	0.272727	0.4	0	0.0833333	1.33333	0.533333	2.6	1.5	2
275	2	21	2.875	3.5	1.81818	1.8	1.33333	1.08333	2.16667	1.63333	2.5	2.125	2.75
276	1	19	2.75	2.625	0.727273	0.5	1	0.0833333	0.666667	0.533333	2.3	1	1
277	2	21	3.5	2.25	2.09091	2.5	1.83333	0.416667	2.11111	1.7	2.5	1.875	3.125
278	1	19	3.5	2.75	1.18182	0	0	0.583333	1.11111	0.666667	1.95	1.125	1
279	2	20	3.5	2.875	1.27273	1	0.5	1.25	1.27778	1.08333	2.4	2.5	3.875
280	1	18	2.125	2.625	0.363636	0	0	0	0.388889	0.183333	2.45	1.875	2.5
281	1	18	2	1.5	0.363636	1.4	0.333333	0	0.555556	0.5	2.2	1.375	2
282	1	19	2.25	1.875	0.363636	1.2	0.5	0	0.0555556	0.333333	1.9	2.875	1.75
283	1	21	3.125	2	1.45455	0.6	0.166667	0.5	0.444444	0.616667	1.75	3.875	1.875
284	1	18	2.75	3	1	2.5	2.5	0	1.05556	1.16667	1.55	3.625	1
285	1	19	2.625	2.875	1.36364	1.3	1.16667	1	1.38889	1.2	2.3	2.875	1.875
286	2	19	3.25	3.5	1.36364	1	0.166667	0.166667	1.55556	0.933333	2.25	1.875	2.375
289	1	18	2.625	2.875	0.545455	0.5	0	0	0.166667	0.233333	2.05	2.75	1
290	1	19	3.5	2.375	0.727273	0.5	0.333333	0.0833333	0.5	0.416667	2.2	2.125	2.125
291	1	19	3	2.125	1.27273	1	0.166667	0.25	0.944444	0.75	2.15	2.25	2.125
292	1	18	2	1.875	0.272727	0.3	0	0	0.444444	0.233333	2.1	1	1.5
293	1	19	2.125	3.5	1.36364	2.1	2	1	1.11111	1.33333	2.05	1.75	1.75
295	1	18	2.375	2.625	1.81818	2.2	1	1	1.33333	1.4	2.1	2	2
296	1	19	2.25	1.75	1	0.6	0.5	0.0833333	1.27778	0.733333	2.05	2.75	1.625
297	1	18	2	1.75	0.909091	0.2	0	0	0.222222	0.266667	1.7	1.875	1
298	1	18	4.375	3.25	0.818182	1.3	3	1.5	2.61111	1.75	1.85	1.625	1.125
299	2	20	3	1.875	1.27273	1	0.833333	0.25	1	0.833333	1.7	2	2
300	1	18	2	2	1.54545	1.4	1.66667	0.416667	2.05556	1.38333	2.15	2	1.875
301	2	19	3.5	2.75	0.454545	1.1	0.5	0.75	1.44444	0.9	1.9	1.25	2.25
302	2	21	2.625	2.25	1.54545	0.8	0	1	1.11111	0.95	2.3	2.375	2
303	2	23	3.375	2.25	0.727273	1.2	0.833333	1.08333	1.38889	1.05	2.2	3.75	1.75
304	2	20	3.5	2.25	1.72727	0.3	0	0.0833333	0.222222	0.45	2.25	3	1.625
305	1	19	3	2.75	1.81818	1.3	1.16667	1.08333	2.05556	1.5	2.15	2.125	2.125
306	1	19	3.375	2.25	1.81818	2.4	1.5	0	1.61111	1.36667	2.05	4.25	3.625
307	2	19	2.125	1.25	0.909091	0.7	0.166667	0	0.722222	0.516667	1.95	1	1
308	2	19	3	2.875	1.54545	1.5	0.5	0.916667	2	1.36667	2.4	3.5	2.5
309	2	20	3.125	2.875	0.818182	1.1	0	0.5	1.66667	0.933333	2.6	2.125	2.875
310	2	21	2.25	2.125	1.27273	1.8	0.333333	1.58333	1.88889	1.45	2.35	2.375	2.5
311	2	20	3.25	3.375	1.27273	1.7	1	0.25	2.61111	1.45	1.85	4	2.25
312	2	20	2.875	2.375	0.454545	1	0.166667	0	1.33333	0.666667	2.15	3	3.25
313	2	19	3.25	3.375	1.63636	1.8	0.333333	0.333333	1.61111	1.18333	2	2.75	2.375
314	2	20	3.5	3.75	1.09091	2.1	0	0.25	1.66667	1.1	2.15	3.125	3.125
315	2	21	3.125	2.625	1.45455	2	0.5	0.5	1.94444	1.33333	2.2	2.375	2.375
316	2	21	3.125	2.875	0.909091	1.1	1.16667	1.08333	1.38889	1.1	2.8	2.5	4.5
317	2	20	2.25	2	1.36364	0.7	1.16667	0	0.944444	0.766667	2.8	3.25	2.375
318	2	21	2.625	2.375	1.36364	0.7	0.5	1.16667	1.72222	1.16667	2.25	1.375	2.17764
319	2	19	3.625	1.875	3	2.3	3	0.5	1.22222	1.7	2.15	1	2
320	2	18	3.375	2.625	2.63636	1.2	2.33333	4	1.88889	2.28333	2.1	2	2.25
321	2	22	2.375	2	1.63636	0.8	0	0	0.777778	0.666667	1.95	1.875	1
322	2	21	3.375	4.625	1.81818	2.2	1.16667	0.666667	1.55556	1.41667	2.3	3.75	3.5
323	2	22	4	3.75	1.45455	2.3	0.833333	0.666667	2.16667	1.51667	2.6	3.5	4.125
324	2	19	2.875	3.75	1.81818	2.1	1.83333	0.666667	2	1.6	2.4	3.125	3.25
326	2	19	2.125	1.875	0.181818	1	0	0.166667	0.833333	0.483333	2.1	2.375	1.125
327	2	21	4.75	5	1.90909	3.6	1.16667	1.08333	3.05556	2.2	2.85	1.375	3.625
328	2	19	3.625	2.75	1.27273	1.8	0.833333	0	1.5	1.06667	1.75	3	1.125
329	2	21	2.875	2.5	0.909091	2.2	0.666667	0.5	2.88889	1.56667	2.6	3	4.125
331	2	19	3.625	2.75	1.18182	2.3	1.16667	0	1.38889	1.13333	2.65	3	4.625
332	2	20	4.75	3.25	1.90909	2.5	1.16667	0.666667	2.44444	1.75	2.95	1.875	2
333	2	18	1.625	1.5	1.72727	1.9	2.16667	2	2.11111	1.88333	1.75	2.25	1.125
334	2	19	4.25	3.875	1	3.1	3.16667	1.08333	3.16667	2.18333	2.85	2.75	4.5
335	2	20	2.625	1.625	0.818182	1	0.166667	0.166667	1.11111	0.7	2.3	2.75	2.25
336	2	18	2.625	2.125	1.18182	1.4	0.833333	0	0.888889	0.8	1.85	2.25	1.625
337	2	19	3.125	3.5	1.81818	1.7	1.66667	1	1.66667	1.48333	2.95	1.75	2.25
338	2	19	4.625	3.375	2.63636	1.4	0.666667	0.416667	2.05556	1.48333	2.8	1	2.375
339	2	19	2	2.5	0.727273	1.8	0.166667	0.0833333	0.611111	0.65	1.95	3.375	1.875
340	2	19	2.625	1.875	0.272727	0.7	1.66667	0.166667	1.05556	0.683333	2.2	2.125	1.5
341	2	21	3.75	2.625	1.27273	2.2	0.833333	0.25	1.72222	1.25	1.45	2.75	1.75
342	2	19	3.5	1.625	0.545455	2.7	0.166667	0	1.38889	0.983333	1.9	3	1.375
343	2	20	4	3.625	0.454545	1	0.333333	0.666667	1.33333	0.816667	1.8	2.5	1.5
344	2	20	3.625	4.125	1.45455	0.5	0.666667	1.91667	2.5	1.55	1.65	2.875	2.125
345	2	20	2.5	2	0.636364	1.2	0	0	1.33333	0.716667	1.6	3	2
346	2	18	3.25	2.375	0.545455	1.9	0.666667	0.0833333	1.27778	0.883333	2	2.875	1.875
347	2	18	4.125	2.375	1.72727	1.3	0.5	0.166667	2.11111	1.25	3.35	2.5	4.25
349	1	19	2.875	3	1.90909	2.9	0.166667	0	2.55556	1.61667	2.7	3.625	2.375
350	2	18	2.25	2.125	1	2.1	0.833333	0	0.888889	0.883333	2.4	2	2.125
351	2	20	3.5	2.25	0.727273	0.2	0	1.08333	0.333333	0.483333	1.6	1.75	1
352	2	20	3.125	2.25	0.454545	0.6	0	0	0.0555556	0.2	2.3	2.875	1.625
353	1	18	2.375	2	0.727273	0.3	0	0.666667	0.388889	0.433333	1.9	2.25	1.125
354	2	19	1.625	2	0.0909091	0.1	0	0	0	0.0333333	1.85	3.625	2.125
355	2	19	2.875	2.875	1.54545	1.8	1.33333	0.333333	1.33333	1.18333	2.25	1.25	1.625
356	2	19	1.625	1.375	0.181818	0	0	0	0	0.0333333	1.7	2.125	1
357	2	20	3.625	4.125	2.09091	1.2	0.833333	0.833333	1.77778	1.36667	1.9	1.875	2.625
358	2	19	2.75	1.375	0.545455	1	0.333333	0.333333	1	0.666667	1.8	2.25	1
360	2	19	3.125	3.5	2.27273	2.9	1.66667	0.833333	2.72222	2.05	2.2	3.5	2.25
361	2	21	3.875	2.75	1.09091	1.4	0.333333	0.416667	2.55556	1.31667	2.05	1.75	1.875
362	2	20	3.875	4.375	1.90909	1.8	1	0.25	2.05556	1.41667	2.9	1.875	2.5
363	2	20	4	2.625	2.54545	1.7	0.666667	0.0833333	1.77778	1.36667	2.85	3.5	4.25
364	2	20	2.25	1.875	0.727273	0.1	0	0	0.444444	0.283333	1.6	3.375	1.5
365	2	19	3.875	2.75	2.09091	1.1	1.66667	1.58333	1.72222	1.56667	1.8	4.25	1.5
366	2	18	2	1.625	1.18182	1.2	0	0.25	1.38889	0.883333	1.95	3.125	1.375
367	2	20	1.375	1.625	0.636364	0.2	0.166667	0	0	0.166667	1.3	4.25	1
368	2	20	3	2.25	1	1.1	0.5	1.33333	1.55556	1.15	2.05	1	1
369	1	19	1.875	2.25	1.27273	0.1	0	0	0.555556	0.416667	2.2	1.25	1.25
371	2	19	3	2	1.27273	0.8	0	0.25	0.833333	0.666667	2	4.125	1.75
372	2	19	2.75	2.5	1.54545	1.3	1.16667	0.833333	1	1.08333	1.65	3.5	2.625
374	2	20	4.375	3	2.18182	2.6	1.5	2.25	2.5	2.18333	2.2	1.375	1.5
375	2	19	3.5	3	0.545455	2.4	1.16667	0.583333	2.05556	1.35	1.6	3.375	1.375
376	2	20	4	4.625	1.90909	1.7	2	2	2.11111	1.86667	2.55	3.625	3.375
377	2	19	2.75	2.625	0.727273	1.6	0	0.166667	1.5	0.883333	1.75	1.625	1
378	2	22	2.625	1.625	1.81818	1.8	2.16667	1.83333	2.05556	1.83333	1.9	3.125	1
379	2	21	3.25	2.75	1.18182	0.2	0.5	1	0.944444	0.783333	3.05	2.125	3.125
380	2	20	3.625	2.75	0.363636	2	1.66667	0.25	1.83333	1.16667	2.45	3.5	4
381	2	18	3.75	1.875	0.909091	1.4	0.333333	0.0833333	1.44444	0.883333	1.9	3.25	1.875
382	2	20	1.875	1.375	0.454545	0.2	0	0	0.0555556	0.133333	1.85	1.5	1
383	2	21	2.75	1.875	1.36364	2.4	1.5	0.333333	1.27778	1.25	2.4	3.25	1.75
384	2	20	3.125	1.75	0.727273	0.5	0	0.25	1.27778	0.65	2.2	1.5	1.625
385	1	19	1.875	1.5	0.0909091	0	0	0.416667	0.444444	0.233333	1.9	1	1
387	2	20	3	2.25	1.63636	1.9	1.5	2.08333	1.72222	1.7	2.5	3.125	3.625
388	2	19	3.375	1.625	1.63636	1.8	2.66667	1.58333	2.16667	1.83333	2.1	4.625	2.875
389	2	20	2.375	2.375	1.18182	2.2	2.5	2.33333	2.27778	1.98333	1.35	3.875	1.875
390	2	19	4.75	2.25	0.818182	3.7	1.33333	0.416667	3.22222	1.95	2.35	1.25	2
391	2	19	3.625	2.125	1.36364	1.9	0	0.583333	2.22222	1.35	2.45	2.875	3.125
392	2	20	5.125	3.75	2.90909	1.7	0.833333	2.33333	2.44444	2.1	2.45	2.375	3.75
393	2	18	4.5	2	1.36364	2.8	1.33333	0.25	2.44444	1.63333	1.6	1.625	1
394	2	18	2.375	2.375	1.72727	1.6	1	0.0833333	1.11111	1.03333	1.95	3.75	2.5
395	2	21	4.125	2.125	0.636364	2.9	0.333333	0	2.22222	1.3	1.6	1.875	1.125
396	2	19	3	2.25	1.72727	2	0	0.25	1.55556	1.16667	1.8	2.875	1.875
397	2	20	2.625	2	1.36364	1	0.166667	0.75	0.611111	0.766667	1.75	1.625	1.375
398	2	20	2.125	2.375	1.63636	0.9	0.833333	0	0.444444	0.666667	1.95	2.125	2.25
399	2	20	1.5	1.375	1.36364	1.4	1.33333	0	0.277778	0.7	2.25	1.25	1
400	2	20	4.125	3.25	1.09091	1.9	0.166667	1.83333	2.38889	1.61667	1.85	1.625	1.25
401	2	19	4.125	3.625	2.45455	2.5	2.83333	2.5	2.61111	2.43333	2.5	2.375	3.75
402	2	18	2.375	3	1.36364	2.1	1.33333	0.833333	2	1.5	1.7	3.125	2
403	2	19	3.875	3.25	1.90909	0.8	0	0	1.16667	0.833333	2.4	3	3.625
404	2	20	2.625	2.375	0.818182	0.1	0.166667	0.416667	0.833333	0.516667	2.05	1	1
405	2	18	3.875	3.125	2.81818	1.4	0	1	1.5	1.4	2.35	2.125	2.875
406	2	21	4.125	2.625	1.36364	1.7	1.83333	2	1.55556	1.58333	2.2	2.5	2.375
407	2	18	3	2.75	0.181818	0.7	0	0	1.61111	0.633333	1.9	3.875	2.875
408	2	20	2	1.5	0.818182	0.2	0	0	0.888889	0.45	2.15	1.5	1.5
409	2	20	2.625	1.875	0.818182	1.7	1	0	1	0.833333	1.95	2.625	1
410	2	23	2.75	3.25	1.90909	2	2	2	2	1.88333	1.85	2	2
411	2	18	2.375	1.875	1.63636	1.3	0.666667	0	1.05556	0.9	1.85	2.125	1.5
412	2	21	4.375	2.125	2.54545	1.3	1.66667	0.5	3.27778	1.93333	2.2	1	1.125
413	2	19	2.5	1.875	0.545455	0.3	0	0	0.0555556	0.166667	1.95	3.125	1
414	2	18	4	3.125	2.27273	3.2	1.66667	1	2.5	2.06667	2.25	3.25	3.625
416	2	23	2	1.875	1.27273	1.8	0	0.5	0.777778	0.866667	2.25	1	1.875
417	1	20	2.375	1.875	1.45455	1.5	1.83333	0.166667	1.55556	1.2	2.5	2.125	2.875
418	2	22	2.75	1.5	0.545455	0.4	0.166667	0.166667	1.05556	0.533333	2.05	2.25	1.625
419	1	19	1.625	1.625	0.909091	0	0	0	0.666667	0.366667	1.85	2	1
420	2	20	2.75	1.875	1.45455	1.5	0.333333	1	1.33333	1.15	2.35	2	2
421	2	20	2.5	2.375	0.727273	1.6	1.5	1.08333	1.61111	1.25	2.05	4	1.875
422	2	18	2.375	3	0.545455	1.8	0.166667	0.0833333	0.944444	0.716667	2.05	2.75	2.375
423	2	18	1.75	1.5	1	0.2	0	0	0.944444	0.5	1.65	2.25	1.5
424	2	19	1.625	1.625	0.181818	0.1	0	0.0833333	0.222222	0.133333	2.05	1	1.03312
425	2	18	2.125	1.875	0.545455	1.2	0	0.416667	0.944444	0.666667	1.7	3.125	1
426	2	19	2.75	3	1.72727	1.2	0.333333	0.25	1.5	1.05	1.75	2.875	2
427	2	19	3.75	3.5	1.90909	2	0	0.583333	1.94444	1.38333	2.6	2	2.25
428	2	20	1.625	1.875	1	1	0.833333	0	1.05556	0.75	2.05	2.25	2
429	1	19	3.375	4	0.727273	1.8	1.66667	0.916667	2.44444	1.51667	2.45	4.25	3.125
430	2	19	4.125	2.875	1.27273	1.2	1	1.08333	1.27778	1.13333	2.4	2.375	2
431	1	19	2.5	4.25	1.36364	1.8	0.166667	0.0833333	1.66667	1.08333	2.4	1.25	1.125
432	2	19	3.25	2.625	1.36364	1.2	0.166667	0.75	0.5	0.766667	2.55	2.875	2
433	2	18	1.625	1.5	1.63636	2.5	1	0	1.61111	1.3	2.15	1	1
434	2	19	1.875	2	0.363636	0	0	0.0833333	0.5	0.233333	1.9	3.25	2.125
435	2	19	1.75	2	0.363636	0.5	0	0	0.111111	0.183333	1.6	2.875	1.125
436	1	18	1.625	1.625	0.909091	0.8	0.166667	0	1.16667	0.666667	1.95	2.625	1.125
437	2	19	2.625	2.25	0.545455	0.8	0.166667	0	0.333333	0.35	1.75	1.375	1
438	1	18	3.5	1.5	0.454545	0.2	0	0	0.777778	0.35	2.3	2.125	3.5
439	2	20	3.75	5	2.36364	2.5	1.66667	1.25	2.83333	2.11667	3	1	3.75
441	2	19	3.125	2.5	1.18182	2	0.5	0.333333	1.72222	1.18333	1.8	3	2.125
442	2	20	3.5	1.875	1.18182	0.1	0	0.25	0.277778	0.366667	1.75	2.875	1.875
443	1	19	2	2	0.818182	1	3	0.0833333	1.44444	1.06667	1.95	1.5	1
444	2	19	1.875	1.875	1.81818	2.2	1.83333	2.66667	2.5	2.16667	2.4	3.25	4
446	2	19	1.625	1.375	1.36364	0.4	0	0.333333	0.777778	0.616667	1.75	1	1
447	2	19	2.75	2.125	0.272727	1.4	0.333333	0.416667	1.94444	0.983333	2.55	1.5	2.125
448	2	19	3.625	2	0.545455	1.4	0	0	1.33333	0.733333	1.95	3	2.375
449	2	18	2.375	1.75	0.454545	0.7	0.333333	0.25	0.5	0.433333	2.55	2	2.75
450	2	19	3.375	2.5	1.27273	1.2	0.166667	1.08333	1.38889	1.08333	2.95	2.75	4.625
451	1	19	5.125	3.5	2.36364	2.7	1.83333	0.166667	2.22222	1.76667	1.9	3.875	1.875
452	2	19	2.25	1.625	0.272727	0	0	0	0.222222	0.116667	1.9	1.625	1
453	2	20	4.375	2.125	0.636364	0.2	0.166667	1.58333	1.33333	0.883333	2.45	3.125	3.375
455	2	20	3.125	2.375	1	1	0.333333	0.25	2	1.03333	2.6	1.375	2.75
456	2	20	2.875	2.125	2.45455	0.3	1.33333	2.25	1.33333	1.48333	1.9	1.25	1
457	2	19	2.625	2	1.36364	0.6	0.5	0.5	0.555556	0.666667	2	1.875	1.625
458	2	19	2.625	2.125	2.36364	2.5	2.33333	2.58333	2.33333	2.3	2.35	3.75	4
459	2	19	2.25	2.125	0	1.2	0	0	0.277778	0.283333	1.6	4.375	1.25
460	2	20	3.625	3.25	0.636364	2.6	0.5	0	2.88889	1.46667	3.1	2	2.875
461	2	20	3.875	1.75	1	0.7	0.166667	0.0833333	1.27778	0.716667	2.6	3	3.625
462	1	18	2.625	1.875	0.545455	0.9	0.5	0.5	1.83333	0.95	2.2	3.125	3.125
464	1	19	2.75	2.375	2.36364	1.9	1.33333	1	1.44444	1.51667	2.3	1	1
465	2	19	2.25	1.625	1.09091	1.4	0.5	0.75	1.05556	0.95	2.45	2	2.5
466	2	22	3.5	2.25	1.72727	1.1	1.16667	1	1.05556	1.13333	2.55	2	2.25
467	2	18	2.75	2.125	0.818182	0.6	0.166667	0.25	0.5	0.466667	2.65	2.375	3.5
468	2	19	2.5	1.75	0.545455	0.3	0	0	0.722222	0.366667	1.85	3.125	2
469	2	19	1.75	1.625	3.09091	1.5	2.66667	3.25	2.22222	2.4	2.6	3.875	3.25
470	2	18	2.625	2.625	1.81818	1.3	1.16667	0.666667	1.33333	1.2	2	3.125	1.125
471	1	18	3.75	2.625	1.90909	2.1	1.5	2	2.11111	1.88333	2.7	1.25	2
472	2	19	3	2.875	2.63636	1.1	0	0.166667	1.27778	1.08333	2.4	1.125	1.5
473	2	20	2.625	2.5	1	0.2	0	0	1.05556	0.533333	2.35	1.625	1.25
474	2	19	2.375	1.875	1	0.2	0	0	0.111111	0.25	1.8	2.5	1
475	2	19	1.75	2.125	1.18182	1	1	1.08333	1.11111	1.03333	1.8	2.5	2.25
476	2	19	2.5	3.25	1	1	1.33333	1.41667	1.27778	1.15	2.35	1	1.625
477	2	19	3.25	2.625	0.363636	0.5	0.833333	0	0.5	0.383333	2.25	1.125	1
478	2	20	3	2.875	0.545455	0.9	0.833333	1	1.72222	1.05	1.8	1.375	1
479	2	19	3.5	3.375	2	2	2	2	2	1.9	2.5	4	4
480	2	19	2.625	2.5	0.454545	1.1	1.33333	0	0.944444	0.683333	1.9	1.375	1.375
481	2	18	3.125	1.375	1	1.4	0.333333	0.0833333	1.27778	0.85	1.5	3.375	1
482	2	19	2.375	2.875	1.72727	1.5	1.33333	0.583333	1	1.11667	2.3	3.125	2.875
483	2	18	5	2.625	2	1.2	0.666667	0.583333	1.44444	1.18333	2.15	1	1
484	2	18	3.625	2.875	0.272727	0.4	0.5	0.583333	1.55556	0.75	2.65	2.625	2.75
485	2	18	4.75	3.625	1.45455	1	0	1.33333	2.66667	1.5	2.75	2.5	3.125
487	2	24	3.75	2.375	1.72727	0.2	0	0.583333	0.944444	0.75	2.1	1	1.125
488	2	20	2.5	2	1.18182	0	0	0	0.111111	0.25	2.55	3	2.25
489	2	19	2.75	2.25	0.272727	1	0	0	0.777778	0.45	1.6	3.375	2.25
490	1	19	2	2.375	0.454545	0	0	0	0.833333	0.333333	1.4	4	1
491	1	20	2.875	3.625	1.27273	0.7	0.833333	0	1.38889	0.85	2.55	1.375	2.375
492	2	18	3.75	3.25	1.81818	3.3	2.66667	1.16667	3.27778	2.36667	2.8	2	2.625
493	2	19	5.125	2.75	1.63636	1.8	1.33333	0.5	0.666667	1.03333	2.3	2.375	2
494	2	18	4.25	2.875	2.27273	1.4	0	0	1.88889	1.21667	2.7	2.625	3
495	2	19	3.25	3.5	1.81818	3	1.16667	0.5	2.22222	1.71667	2.3	2.75	1.875
496	2	20	3	2.125	1.09091	1.5	0	0.0833333	0.777778	0.7	1.55	3.625	1.25
498	2	21	2	1.75	0.909091	1.6	0	0.166667	0.833333	0.716667	2.25	1.875	2
499	2	20	2.25	2	0.181818	1.2	1	0.25	0.944444	0.666667	1.65	2.125	2
500	2	20	2.25	2.125	0.0909091	0.6	0	0.0833333	0.666667	0.333333	1.95	2.75	1.875
501	2	19	3.125	2	0.272727	2.4	0.666667	0.166667	2.44444	1.28333	3.05	2.375	3.625
502	1	18	3.375	3.125	2.18182	1.5	0.5	0.166667	2.27778	1.41667	2.3	1.5	1.5
503	2	19	2.625	2.625	1.09091	1.5	0.333333	0.0833333	0.666667	0.7	2.25	1.625	1
504	2	19	2	1.625	0.909091	0	0	0	1.38889	0.583333	2.1	4.5	3.5
505	2	19	2.25	1.375	0.0909091	0.3	0.166667	0.0833333	0.722222	0.316667	1.95	2	1.375
506	2	18	2.5	2.5	0.545455	0.8	1.16667	0.583333	0.833333	0.716667	1.7	2.625	1
507	2	20	3	3.25	1.90909	2.3	0	0.416667	1.88889	1.38333	1.85	2.75	1.75
508	1	19	3.25	3.75	1	1.1	1.33333	1.75	1.88889	1.41667	1.95	2.25	2
510	2	19	3.875	2.875	1.18182	0.3	0.666667	0.666667	0.944444	0.75	2.6	1	2.25
511	2	19	3.875	3.5	1.63636	0.6	0	2	1.77778	1.33333	2.9	2.875	3.75
512	2	19	3.625	2.625	1.81818	2	2.66667	2.25	1.94444	1.96667	2.25	4	2.5
513	2	19	3.25	1.625	2	2	2	2	2	1.9	2.3	3	3
514	2	19	2.625	3	1	1.3	0.166667	0	0.833333	0.666667	1.9	2.375	2.25
515	1	19	2.375	1.625	0.818182	0	0	0	0.222222	0.216667	1.85	1.125	1
516	1	19	3.25	2.875	1.90909	3.6	2.66667	2.08333	3.55556	2.7	2.65	1	1.125
517	2	18	2.5	1.75	1.18182	2	0.5	0.916667	2	1.38333	2.2	1.375	1.25
518	2	18	3.25	2.5	1.63636	2	1.66667	0.416667	2.27778	1.56667	2.15	3	2.125
519	2	19	4	3.125	1.09091	1.5	1.16667	1.5	1.66667	1.36667	2	3.75	2.5
521	2	18	3	2.25	1.27273	1	0	0	1.11111	0.733333	2.35	3	2.5
522	2	18	2.25	2	2.09091	2.1	2.33333	1.66667	2.05556	1.91667	2.4	3.5	2.875
524	2	18	4.25	3.125	1.54545	2.3	1.33333	2.5	1.88889	1.86667	2.4	2.625	3.625
525	1	18	2.75	2.75	0.636364	1.3	1.5	0.666667	1.83333	1.16667	2.5	2.125	2.875
526	2	20	2.25	2.625	0.818182	1.2	0.333333	0	1.38889	0.8	1.95	2.375	2.875
527	2	20	2.625	2.875	0.727273	0.7	0	0.0833333	0.888889	0.533333	2.1	1.75	1.5
528	1	23	1.875	1.875	0.363636	1.3	0	0	0.611111	0.466667	1.8	2.375	1
529	1	26	2.375	2.75	2.72727	1.7	1	1.41667	1.66667	1.66667	2.05	3.125	3.375
530	1	19	2.375	2.25	2.63636	3.1	2	1.5	2.66667	2.3	2.1	1	1
531	1	56	2.625	2.25	1.54545	1.3	0.666667	0.916667	1.16667	1.1	1.8	3	1.75
532	1	21	2.375	2.125	0.727273	1.2	0.666667	0.416667	1.5	0.933333	1.95	2.875	1.625
533	1	21	3.125	3.75	2.45455	2.1	0	2	1.44444	1.63333	2	2.25	1.875
534	1	19	3.5	3.125	1	1.6	1.83333	0.5	2.44444	1.46667	2.7	3	4.25
535	1	19	1.5	2	0.636364	0.1	0	0	0.111111	0.166667	2	1.25	1.125
536	1	20	2.75	2.5	1.90909	1.9	0.666667	0.75	1.44444	1.31667	1.95	1.75	1.75
537	1	19	3	2.125	0.909091	1.1	0	0	0.833333	0.6	2.25	1	1.5
	243	20.2947
	725	3.63278

## Sheet: sample3
	sex	age	time1																time2
id			dpss01	dpss02	dpss03	dpss04	dpss05	dpss06	dpss07	dpss08	dpss09	dpss10	dpss11	dpss12	dpss13	dpss14	dpss15	dpss16	dpss01	dpss02	dpss03	dpss04	dpss05	dpss06	dpss07	dpss08	dpss09	dpss10	dpss11	dpss12	dpss13	dpss14	dpss15	dpss16	dp_time1	dp_time2	ds_time1	ds_time2
1	1	20	3	3	2	2	2	3	2	2	2	2	1	1	1	2	2	2	2	1	3	3	3	4	3	2	2	1	2	2	1	2	2	2	2.125	2.375	1.875	2
2	2	20	4	1	4	2	2	3	4	3	3	4	1	2	1	3	3	4	3	2	3	2	2	3	3	4	3	3	2	2	3	2	2	3	3.125	2.625	2.375	2.625
3	1	19	3	1	2	1	1	1	2	1	1	1	3	1	1	1	1	1	3	1	3	1	1	2	1	1	1	2	2	2	1	1	1	1	1.375	1.625	1.375	1.375
4	1	19	3	3	5	1	4	2	2	5	5	3	2	5	2	1	1	1	4	2	5	3	3	3	1	5	3	3	5	2	4	2	2	3	3.125	2.625	2.5	3.625
5	2	19	4	2	4	4	3	3	2	2	3	4	2	1	2	2	4	4	5	3	2	2	2	2	2	4	3	5	3	2	3	2	4	5	2.75	2.875	3	3.25
6	1	21	5	4	3	2	2	3	3	4	3	3	3	3	2	4	2	2	4	3	3	4	2	3	3	3	4	2	2	2	2	4	2	2	3.25	3	2.75	2.625
7	1	20	4	2	2	1	2	3	2	3	2	3	3	2	2	3	3	1	3	2	2	2	3	3	4	3	2	3	2	3	4	2	3	1	2.625	2.875	2.125	2.375
8	1	21	4	2	2	4	3	1	5	4	2	2	1	2	4	5	5	4	5	4	4	4	3	3	4	3	4	3	1	3	4	3	4	4	3	3.5	3.25	3.5
9	1	21	4	1	2	1	1	2	2	3	2	2	3	2	1	2	1	1	4	2	2	2	2	2	2	3	3	2	2	2	1	2	2	1	2.125	2.375	1.625	1.875
10	1	20	4	1	2	1	1	2	1	2	1	1	2	1	1	2	2	1	4	2	2	2	1	2	2	2	2	2	1	1	1	2	2	1	1.625	2	1.5	1.625
11	1	21	4	2	1	2	1	1	3	1	1	1	3	1	2	1	1	2	4	2	1	1	1	2	3	2	2	1	2	1	3	1	1	1	1.625	1.875	1.75	1.625
12	2	21	4	1	2	3	1	2	1	3	3	1	1	1	1	1	2	3	3	2	2	2	3	2	3	3	3	3	2	2	2	2	2	3	1.75	2.625	2	2.25
13	1	29	4	2	1	2	3	2	3	3	3	2	3	4	2	3	3	2	5	3	3	3	2	3	4	2	4	2	3	3	3	4	4	3	3	3.375	2.25	3
14	2	21	4	2	3	3	1	1	3	5	5	5	1	2	1	3	1	3	3	1	3	2	1	2	4	5	4	3	1	1	1	3	2	4	3	2.625	2.375	2.375
15	1	20	3	2	2	2	1	2	2	3	2	2	2	1	1	1	1	3	3	2	2	2	2	2	2	2	2	2	2	2	2	2	2	3	1.75	2.125	2	2.125
16	2	23	4	1	1	2	2	2	2	1	2	3	2	1	1	2	1	4	4	1	1	3	3	4	3	2	2	4	2	1	1	2	2	4	2.25	2.875	1.625	2
17	1	20	5	1	3	1	4	4	4	1	4	4	1	3	1	4	1	1	5	1	1	1	1	2	4	1	4	2	2	1	1	4	2	4	4	2.875	1.25	1.625
18	1	20	4	1	2	1	1	2	5	1	1	2	1	1	2	3	2	4	4	1	3	4	3	2	5	2	2	4	1	2	3	1	1	4	2.375	2.875	1.75	2.375
19	1	20	3	1	1	1	1	2	4	3	3	2	2	3	1	3	2	2	4	2	2	1	2	2	4	2	3	2	4	3	3	4	2	2	2.625	3	1.625	2.25
20	1	19	5	1	1	1	1	3	4	1	3	1	1	1	3	2	1	1	5	1	1	2	1	2	3	1	3	2	2	1	5	2	2	1	2.5	2.375	1.25	1.875
21	1	18	4	2	4	2	2	3	4	4	3	2	3	2	1	1	1	2	3	3	4	3	3	3	3	4	3	3	3	2	2	2	2	2	2.625	2.75	2.375	2.875
22	1	21	5	1	1	1	1	1	3	3	4	2	4	1	1	4	1	1	3	1	1	1	3	2	2	3	3	3	1	1	1	3	1	1	2.625	2.5	1.625	1.25
23	1	19	5	1	2	1	3	1	4	3	4	4	4	4	2	1	1	1	5	1	2	1	3	3	4	4	3	3	3	3	3	2	1	2	3.25	3.25	1.875	2.125
24	2	19	4	1	1	1	1	1	4	1	3	1	1	1	2	1	1	1	4	1	1	2	2	1	2	1	3	3	1	1	1	1	2	2	2	2.125	1.125	1.375
25	1	19	4	1	1	1	2	2	3	1	1	3	3	1	4	2	2	2	4	1	1	2	4	2	3	2	2	3	2	1	4	3	1	1	2.25	2.75	1.875	1.75
26	1	18	4	2	2	3	2	2	2	2	2	2	2	2	2	2	2	2	4	2	2	2	2	3	2	2	2	2	2	2	2	2	2	2	2.25	2.375	2.125	2
27	2	19	4	4	5	3	2	3	3	5	4	3	3	2	2	2	2	4	4	5	5	4	4	5	4	5	5	4	5	4	4	2	4	5	2.875	4	3.5	4.625
28	1	19	4	1	2	1	1	2	4	3	3	1	3	1	1	1	1	1	5	2	3	2	2	3	3	3	2	2	3	2	2	2	2	2	2.125	2.625	1.625	2.375
29	1	19	2	5	4	1	3	1	3	1	2	2	4	2	1	1	4	3	2	5	3	2	2	3	2	4	2	3	2	3	3	3	3	3	2	2.5	2.875	3.125
30	1	19	4	1	1	2	1	4	4	1	2	2	3	2	1	1	1	4	4	1	4	3	3	3	3	2	2	3	4	1	1	2	3	3	2.5	2.625	1.75	2.625
31	1	19	3	1	2	2	2	3	3	2	1	4	2	3	2	2	1	1	4	1	2	3	2	3	4	1	3	3	2	4	2	2	1	1	2.625	3.125	1.625	1.625
32	1	23	2	1	2	1	1	2	4	2	1	2	2	1	1	1	1	1	3	1	2	1	1	2	3	3	2	1	1	1	1	1	1	1	1.75	1.75	1.375	1.375
33	1	18	3	1	2	1	3	2	2	1	1	2	2	1	1	2	2	2	4	3	4	3	2	2	3	3	2	2	2	2	1	2	2	2	2	2.375	1.5	2.5
34	1	19	4	4	2	3	2	2	3	4	2	2	2	1	2	2	1	3	3	3	3	3	2	3	3	3	2	2	2	1	2	2	1	2	2.25	2.25	2.625	2.375
35	1	18	3	1	1	1	1	1	2	2	1	1	1	1	1	1	2	2	2	1	1	1	1	1	2	1	1	1	1	1	1	1	1	1	1.375	1.25	1.375	1
36	1	18	5	3	2	1	1	1	2	1	2	2	1	1	1	1	1	1	5	3	2	1	2	2	3	1	5	2	2	1	1	1	1	1	1.875	2.625	1.375	1.5
37	1	19	3	2	4	1	2	3	2	3	2	4	3	1	1	4	1	1	3	1	3	1	2	3	2	4	3	3	3	1	1	3	1	1	2.625	2.5	2	1.875
38	1	19	5	1	2	1	1	1	3	2	2	2	1	1	1	1	1	1	3	1	2	1	1	1	2	2	1	1	1	1	3	2	1	1	2	1.5	1.25	1.5
39	1	19	3	2	3	1	2	2	2	3	3	3	3	2	2	2	2	3	4	1	3	1	2	2	2	4	3	3	3	2	2	2	3	3	2.375	2.5	2.375	2.5
40	1	18	3	2	2	2	2	3	3	1	2	1	1	1	3	3	3	4	4	4	3	4	4	4	4	4	4	4	3	3	3	3	3	3	2.25	3.75	2.25	3.375
41	2	19	4	2	3	1	1	2	4	2	2	2	4	4	1	4	1	4	4	3	5	1	3	2	4	5	3	3	3	3	2	3	2	2	2.875	3.125	2.25	2.875
42	1	19	4	1	4	1	1	3	2	4	3	2	2	2	1	1	1	2	3	1	2	1	1	4	2	2	3	2	1	1	1	1	1	2	2.25	2.125	2	1.375
43	2	19	4	2	2	2	3	4	5	2	3	5	1	3	2	3	2	4	4	2	2	3	3	3	3	2	3	3	1	1	1	2	1	2	3.75	2.75	2.125	1.75
44	2	19	3	1	1	1	3	2	5	1	4	5	1	3	1	5	1	1	3	1	1	1	3	1	5	4	5	3	1	2	2	5	1	1	3.75	3.375	1	1.5
45	2	18	3	4	2	4	2	4	4	2	3	2	4	3	5	4	2	1	4	4	3	5	2	5	5	5	5	5	5	5	5	5	5	5	4.25	4.5	4.5	4.625
46	1	19	4	1	1	3	3	4	2	5	4	4	1	2	3	3	2	4	5	2	1	2	3	3	2	4	2	3	3	2	2	3	1	5	3.25	2.875	2.5	2.5
47	1	18	5	1	2	1	1	1	2	2	1	1	2	1	3	2	1	4	5	3	3	3	3	3	3	4	4	5	2	3	3	4	4	5	4.125	3.75	4	3.375
48	1	19	3	1	2	2	1	3	3	3	2	2	3	1	1	1	1	1	2	2	2	2	2	3	3	2	2	2	3	2	1	2	2	3	2	2.25	1.75	2.125
49	2	19	4	1	3	2	1	2	3	3	4	3	3	3	2	3	2	3	4	2	4	4	4	2	4	2	3	3	3	3	4	3	3	4	2.875	3.25	2.375	3.25
50	1	18	3	1	1	1	1	1	2	2	1	3	1	1	1	2	1	1	3	2	1	2	2	3	3	1	2	2	1	2	1	2	2	1	1.75	2.375	1.125	1.375
51	1	19	3	2	3	2	3	2	3	3	2	3	2	2	2	3	3	4	3	2	2	2	2	2	2	2	2	3	3	2	2	3	3	3	2.625	2.375	2.625	2.375
52	1	18	4	3	1	1	1	1	2	2	2	2	1	1	1	2	1	1	3	2	1	1	2	2	2	1	3	2	1	1	1	3	1	1	1.875	2.25	1.375	1.125
53	1	19	4	1	2	1	2	2	4	2	3	3	3	4	1	2	2	4	4	1	3	2	3	3	4	2	3	4	4	3	2	4	4	4	3	3.5	2	2.75
54	1	19	5	1	3	2	3	2	4	4	3	3	1	2	2	4	2	3	5	1	3	3	4	3	5	3	3	4	2	3	2	3	2	3	3.25	3.75	2.25	2.375
55	1	19	5	1	1	2	3	4	4	3	3	3	3	3	3	2	3	2	5	2	1	1	2	3	4	4	4	4	2	1	1	1	1	2	3.375	3	2.25	1.75
56	1	26	4	3	2	2	2	2	4	2	1	3	2	1	1	1	2	4	4	3	3	4	3	3	3	3	3	3	3	3	3	3	3	3	2.25	3.125	2.25	3.125
57	1	19	3	1	2	1	1	1	1	1	1	1	2	1	1	1	1	2	5	3	3	1	2	2	4	4	2	2	2	2	1	1	1	4	1.25	2.5	1.375	2.375
58	1	56	3	2	2	2	2	1	2	1	3	3	2	2	1	2	2	2	3	2	2	2	2	2	2	2	2	2	2	2	1	2	2	2	2.25	2.125	1.75	1.875
59	2	32	4	2	4	4	4	4	3	5	4	4	3	3	2	3	3	4	4	3	4	4	4	4	3	4	4	4	3	4	4	4	3	4	3.625	3.875	3.375	3.625
60	2	29	3	1	1	1	1	1	3	1	1	2	1	1	1	1	1	1	1	1	1	1	1	1	1	1	1	2	1	2	1	2	1	4	1.625	1.375	1	1.375
61	2	28	3	1	1	1	2	1	2	2	1	2	1	1	1	1	1	1	3	1	2	2	1	2	2	3	3	3	3	2	2	3	2	2	1.625	2.375	1.125	2.125
62	2	23	3	1	2	2	3	1	2	3	2	2	1	2	1	2	1	1	2	1	1	1	1	1	2	1	1	2	1	1	1	1	1	1	2.125	1.375	1.5	1
63	2	33	4	1	1	1	1	1	1	2	1	2	1	2	1	2	1	1	3	1	1	1	2	3	3	2	2	2	1	1	1	1	1	3	1.75	2.125	1.125	1.375
64	2	23	3	1	1	3	2	2	2	4	3	3	2	2	2	2	2	2	3	1	2	2	2	2	2	3	3	3	1	1	1	2	1	1	2.375	2.25	2.125	1.5
65	2	33	2	1	1	1	2	1	2	1	3	3	1	1	1	1	1	3	2	1	1	1	1	2	1	1	1	2	1	1	1	1	1	1	1.875	1.375	1.25	1
66	2	32	2	1	1	1	1	2	2	1	1	2	1	1	1	2	1	2	2	1	1	1	1	1	2	1	1	2	1	1	1	1	1	1	1.625	1.375	1.125	1
67	1	28	4	1	3	1	2	2	2	2	2	3	2	2	1	2	3	2	4	1	2	2	2	2	4	4	3	3	3	2	2	2	3	4	2.375	2.75	1.875	2.625
68	1	30	4	1	2	1	2	2	2	2	2	2	1	1	1	2	1	1	2	2	1	2	2	1	1	2	3	2	2	2	1	2	2	2	2.125	1.875	1.25	1.75
69	1	21	3	1	2	2	2	2	2	2	2	3	2	2	2	2	2	1	2	1	1	1	2	1	2	2	1	2	1	1	1	1	1	1	2.25	1.5	1.75	1.125
70	2	34	4	1	3	1	1	2	3	1	1	3	2	1	1	3	1	3	3	1	2	2	1	2	2	2	1	2	2	1	2	2	2	2	2.25	1.75	1.625	1.875
71	2	38	4	1	2	2	3	2	3	3	3	3	2	3	3	3	2	3	4	1	1	1	3	3	4	3	2	3	1	1	1	3	1	1	3	2.875	2.25	1.25
72	2	38	2	1	1	1	2	1	2	3	3	2	2	1	1	1	1	2	2	1	1	2	2	2	2	2	2	2	1	1	2	1	1	2	1.75	1.75	1.5	1.5
73	1	21	3	1	1	1	2	1	1	4	2	2	1	1	1	1	1	4	3	1	1	1	1	2	2	2	1	1	2	1	1	1	2	2	1.625	1.5	1.75	1.5
74	2	21	3	1	2	3	2	3	3	3	2	2	2	1	2	2	2	2	2	1	1	1	1	1	2	1	1	2	1	1	1	1	1	1	2.25	1.375	2.125	1
75	2	21	4	1	2	3	5	2	4	3	3	5	1	1	3	3	3	4	2	1	1	2	1	2	2	1	2	2	1	1	1	2	1	2	3.375	1.75	2.5	1.25
76	2	33	4	1	3	1	2	2	2	3	2	2	2	2	2	1	2	3	2	1	3	2	2	1	2	1	1	2	1	2	1	1	1	2	2.125	1.625	2.125	1.5
77	2	30	2	1	1	3	2	1	3	2	2	3	3	2	2	3	1	2	3	1	2	2	3	3	2	2	2	2	1	1	1	2	1	1	2.25	2.25	1.875	1.375
78	1	21	4	1	2	1	2	1	2	2	3	2	2	2	1	2	2	3	2	1	3	1	2	2	2	1	1	2	1	1	1	1	1	3	2.25	1.625	1.75	1.5
79	2	22	3	2	2	1	3	2	3	1	2	4	2	2	1	3	1	1	2	1	2	1	3	2	2	1	1	2	2	1	1	2	1	2	2.75	1.875	1.375	1.375
80	1	21	3	1	1	2	2	2	4	2	2	3	2	2	1	2	1	2	3	1	2	3	2	3	3	3	3	3	1	1	2	1	1	2	2.5	2.375	1.5	1.875
81	1	21	4	1	1	1	1	3	4	3	2	3	4	2	2	4	1	2	4	2	2	2	2	3	3	2	3	3	2	2	1	2	2	2	2.875	2.75	1.875	1.875
82	1	21	3	1	4	1	2	1	2	4	2	2	1	1	1	2	1	1	3	1	3	2	3	3	4	4	3	3	2	2	1	2	3	2	1.875	2.875	1.75	2.25
83	2	24	5	1	2	4	4	2	4	1	4	5	1	5	1	5	1	5	5	1	2	5	4	2	4	1	5	5	1	4	1	5	1	5	4.25	4.25	2	2.125
84	2	26	4	1	3	2	2	3	4	4	3	3	2	2	1	2	1	3	4	1	1	2	2	3	3	4	3	3	2	3	1	2	2	2	2.875	2.875	2.125	1.875
85	2	20	3	1	1	1	2	2	2	2	2	2	1	1	2	2	2	1	3	1	3	2	2	3	3	4	3	3	4	2	1	3	1	2	2	2.75	1.375	2.25
86	2	26	2	1	3	2	2	1	3	4	2	3	3	3	1	3	2	2	2	2	2	2	2	2	2	2	2	2	2	2	1	2	2	2	2.375	2	2.25	1.875
87	1	54	3	1	1	1	2	1	1	1	2	1	1	2	1	1	1	2	1	1	1	1	1	1	1	1	1	1	1	1	1	1	1	1	1.625	1	1.125	1
88	1	21	4	3	2	1	3	4	5	4	1	2	4	3	2	1	2	3	4	3	3	2	3	4	4	4	2	2	3	3	2	2	2	3	2.875	3	2.625	2.75
89	2	22	3	3	1	2	4	5	3	3	2	1	1	3	3	3	4	5	3	2	1	3	4	3	2	3	1	2	1	3	2	3	4	4	3	2.625	2.75	2.5
90	2	23	2	3	2	2	1	4	3	2	1	1	2	3	2	1	2	3	1	2	3	2	2	4	3	4	1	2	2	3	2	2	2	1	2	2.25	2.25	2.25
91	1	21	5	4	3	4	4	5	4	3	2	2	3	4	4	2	3	2	4	4	4	4	4	4	4	4	3	3	3	3	3	3	2	2	3.5	3.5	3.25	3.25
92	1	19	2	2	2	2	1	1	1	1	3	3	3	1	2	2	2	2	1	2	3	3	2	2	2	1	3	2	2	1	3	1	1	2	1.75	1.75	2	2.125
93	2	23	2	3	4	3	2	1	1	1	2	3	3	4	5	3	3	3	3	2	3	2	2	1	1	1	1	3	4	4	5	3	4	3	2.25	2.25	3.125	3

## Sheet: combined
id	sex	age	dpss01	dpss02	dpss03	dpss04	dpss05	dpss06	dpss07	dpss08	dpss09	dpss10	dpss11	dpss12	dpss13	dpss14	dpss15	dpss16	pi01	pi02	pi03	pi04	pi05	pi06	pi07	pi08	pi09	pi10	pi11	pi12	pi13	pi14	pi15	pi16	pi17	pi18	pi19	pi20	pi21	pi22	pi23	pi24	pi25	pi26	pi27	pi28	pi29	pi30	pi31
1	2	20	3	1	1	1	2	2	1	1	2	3	2	1	1	2	1	1	2	2	3	2	1	0	0	0	0	0	1	0	1	0	0	0	1	1	0	0	0	1	0	0	0	1	0	0	1	0	0
2	1	28	4	2	2	1	3	1	2	2	3	3	2	3	3	4	2	2	2	2	2	3	2	0	0	0	0	0	0	0	0	0	0	0	0	0	0	0	0	0	0	0	0	0	0	0	1	0	1
3	1	19	5	1	4	2	2	4	4	4	4	3	4	2	2	2	3	3	0	2	1	1	3	1	1	3	2	2	3	4	3	0	0	0	0	2	1	1	3	1	1	1	1	3	3	3	3	1	2
4	1	18	3	1	1	1	1	1	1	1	4	2	1	3	1	1	1	1	0	0	4	2	0	0	0	0	0	0	0	3	3	3	3	0	0	3	0	0	0	0	0	4	0	3	4	4	4	0	4
5	1	19	5	2	3	3	3	3	4	3	2	4	4	3	2	3	2	2	2	2	1	4	1	0	2	2	2	1	0	1	0	2	1	1	2	2	2	2	2	1	1	1	0	2	2	2	2	0	1
6	1	19	3	1	1	1	1	1	1	1	1	1	1	1	1	1	1	1	0	0	0	0	0	0	0	0	0	0	1	3	2	0	0	0	0	0	0	0	0	0	0	0	0	4	3	4	3	0	2
7	1	21	2	1	1	2	2	1	3	1	3	3	1	1	1	3	2	1	2	3	2	4	3	0	0	1	2	2	2	1	2	0	0	0	0	1	0	0	0	1	0	1	1	0	1	1	1	0	0
8	1	18	5	1	5	5	3	5	5	5	3	3	5	4	4	4	4	4	0	4	4	4	3	3	0	2	3	0	2	0	1	1	1	0	0	0	0	0	0	0	0	0	0	0	0	0	0	0	0
9	2	20	5	2	1	2	3	2	2	4	3	2	4	1	1	2	1	3	1	1	1	3	1	0	0	2	1	2	1	2	1	0	0	0	0	1	1	1	0	1	0	2	3	2	3	3	2	0	2
10	1	29	5	1	1	1	2	1	4	1	4	3	1	2	1	3	1	4	1	3	2	2	2	0	0	0	0	0	0	1	0	0	0	0	0	0	0	0	0	0	0	0	0	0	1	0	1	0	0
11	1	23	4	2	2	1	2	2	2	1	2	2	2	2	1	4	2	2	0	1	0	2	1	0	0	0	0	0	2	1	0	0	0	0	0	0	0	0	0	1	0	1	1	2	2	3	3	0	2
12	1	21	4	3	4	2	3	2	2	3	1	3	2	1	1	2	1	2	2	2	0	3	0	0	0	0	0	1	1	0	0	1	1	0	1	0	0	0	0	1	0	0	0	0	0	0	0	0	0
13	1	19	4	1	3	1	3	2	5	2	4	5	1	2	4	4	4	1	2	3	2	3	2	0	4	4	3	2	4	4	3	4	4	4	4	4	4	3	4	3	4	2	1	2	1	4	4	4	3
14	1	21	4	2	3	2	1	3	3	4	3	1	1	3	2	1	3	2	1	2	2	2	3	0	1	2	2	1	2	2	2	0	0	0	0	1	1	0	0	0	0	1	2	0	0	0	0	0	0
15	1	38	4	1	1	3	1	2	2	1	4	2	1	3	1	2	1	1	1	1	2	2	2	1	0	0	0	1	2	0	0	0	0	0	0	0	2	2	0	2	0	0	1	2	0	0	2	1	0
16	1	21	4	2	2	4	1	1	1	2	2	1	3	1	1	2	2	3	1	4	0	3	3	2	1	1	1	0	1	1	1	1	1	0	0	0	0	0	0	0	0	0	0	0	0	0	0	0	0
17	1	21	3	3	2	1	2	3	3	5	3	3	4	3	1	3	1	1	3	1	1	2	1	0	0	2	1	0	3	1	2	2	1	0	1	2	1	1	0	1	0	2	1	2	2	1	2	0	1
18	1	20	4	2	2	2	2	2	3	3	3	3	4	3	2	2	3	3	0	1	1	0	0	1	0	0	0	2	2	2	3	2	3	2	3	3	4	2	3	2	2	4	4	3	2	3	3	2	3
19	1	20	4	3	2	1	3	4	2	3	3	4	4	1	3	4	1	2	2	1	2	3	2	0	0	2	2	3	0	3	2	0	0	0	0	2	4	4	2	3	2	1	1	1	3	3	2	3	1
20	2	21	5	1	1	1	2	2	4	5	2	2	1	4	1	1	1	1	0	0	0	4	0	0	1	3	3	1	4	2	1	0	0	0	1	3	0	1	2	2	2	1	0	0	2	3	2	2	0
21	1	44	4	1	2	2	4	3	4	4	4	5	5	4	2	4	1	1	3	2	2	2	2	2	0	2	3	2	0	2	0	0	0	0	0	0	0	0	0	0	0	0	0	1	2	2	2	0	0
22	2	38	4	1	2	3	1	2	3	1	1	1	2	2	1	1	1	3	1	2	1	2	1	1	0	1	1	0	1	2	1	0	0	0	0	0	0	0	2	1	0	1	1	1	2	2	2	0	1
23	1	19	4	1	5	1	3	2	3	5	5	3	3	2	3	2	2	2	4	4	2	3	2	0	0	2	2	1	3	1	1	2	0	0	0	2	3	1	0	1	0	1	1	1	1	4	2	0	1
24	2	20	3	5	5	1	5	3	5	5	5	5	5	3	3	1	5	3	0	2	0	0	0	0	0	4	4	0	4	4	4	0	0	0	4	4	4	4	4	2	4	4	4	2	4	4	4	4	4
25	1	20	4	2	2	3	3	2	3	1	3	3	3	1	1	3	1	2	1	2	2	3	0	0	0	0	0	1	0	0	0	1	0	1	0	0	0	0	0	2	0	0	2	0	0	3	1	0	1
26	1	19	3	2	2	1	1	2	2	3	2	2	2	1	1	1	1	1	2	2	1	2	0	0	0	0	0	0	3	1	1	2	0	0	0	0	2	2	3	3	3	1	3	1	3	1	3	2	3
27	1	19	5	3	2	2	3	5	5	3	3	5	3	3	3	5	3	1	1	2	2	1	1	0	0	2	1	0	2	4	4	0	0	0	0	3	3	1	2	3	2	4	4	4	4	4	4	2	3
28	2	20	4	1	3	2	3	4	4	3	3	3	1	1	2	3	3	3	1	2	2	3	1	0	0	0	1	1	3	3	2	0	0	0	0	1	0	0	0	1	0	0	1	3	2	2	2	0	1
29	2	20	3	2	3	3	2	2	3	4	3	3	2	3	2	3	2	4	1	3	2	2	1	1	1	2	3	1	2	2	2	0	0	0	2	2	1	1	1	1	1	2	1	1	2	2	2	1	1
30	2	22	4	1	2	2	1	3	2	4	4	2	3	2	2	2	1	5	3	3	2	4	3	0	0	0	3	2	1	1	1	3	3	2	3	3	2	2	2	2	3	1	1	2	3	3	1	2	1
31	1	28	4	2	4	1	3	4	3	3	4	2	2	3	1	2	3	3	1	1	1	2	0	0	0	0	2	1	1	0	1	1	0	0	0	0	1	1	0	1	0	1	1	0	1	1	1	1	2
32	1	20	4	1	3	1	1	1	2	1	2	2	3	1	1	2	2	1	2	0	1	1	1	1	0	0	1	0	0	2	0	3	1	0	1	0	0	0	0	0	0	2	0	0	0	4	0	0	1
33	1	20	5	5	5	5	4	4	5	4	5	5	5	5	2	5	5	4	2	2	0	3	0	0	1	3	3	0	4	2	1	0	0	0	0	1	0	0	0	0	0	0	0	1	1	1	2	2	1
34	1	20	4	1	2	2	2	2	2	2	2	2	1	2	2	2	1	1	2	3	2	3	2	1	2	2	2	2	1	1	1	1	1	1	2	2	2	2	1	2	1	1	1	3	3	3	3	2	1
35	1	20	1	2	1	1	1	2	1	1	1	1	1	1	1	1	1	1	0	1	0	0	0	0	0	0	0	0	2	1	0	0	0	0	1	2	4	1	0	4	0	0	0	0	0	0	0	0	0
36	1	20	4	1	1	3	2	2	3	2	2	2	1	2	2	4	3	3	2	3	2	3	2	1	2	1	1	2	0	1	2	0	0	0	0	1	0	0	2	2	1	2	2	2	2	1	2	0	0
37	1	20	3	1	3	1	3	2	4	2	2	2	2	2	2	1	1	1	0	0	0	2	2	3	3	2	2	2	1	0	3	2	2	2	2	0	1	2	2	2	4	3	0	3	3	3	0	3	3
38	2	21	4	1	2	2	2	2	3	2	2	3	1	2	2	2	1	3	0	2	0	2	1	1	0	1	2	0	1	1	0	0	0	0	0	1	0	0	0	1	0	2	1	0	0	0	0	0	0
39	1	20	5	3	4	4	2	4	3	4	3	3	3	2	2	2	3	3	2	3	2	3	4	1	0	3	3	3	3	3	4	4	2	2	0	3	1	3	3	3	3	1	3	3	4	2	3	3	1
40	1	29	2	1	1	3	1	2	3	1	1	1	1	1	1	2	1	2	1	2	1	2	1	1	0	1	2	2	1	1	2	0	0	0	0	0	0	0	1	1	0	1	1	1	1	0	0	0	0
41	1	21	5	1	3	1	5	5	5	5	4	5	1	1	1	3	4	1	2	3	2	1	2	0	0	2	2	0	0	0	0	0	0	0	0	0	0	0	0	0	0	0	0	0	0	0	0	0	0
42	1	40	4	1	1	1	3	4	4	4	3	3	2	2	1	1	2	3	0	1	2	2	0	0	0	1	2	0	0	0	0	0	0	0	0	0	1	1	1	1	0	1	0	0	1	1	2	0	2
43	1	20	3	1	1	2	1	3	3	4	2	3	1	1	1	3	1	1	2	2	0	2	2	0	0	0	0	0	0	0	0	0	0	0	0	0	2	0	0	0	0	0	0	0	0	0	0	0	0
44	2	20	5	2	5	3	4	5	5	5	5	5	2	5	3	5	2	2	0	2	0	4	2	0	0	0	2	0	0	0	0	3	0	0	0	2	2	2	1	1	0	0	4	3	0	0	1	3	2
45	2	20	5	1	1	1	1	1	3	1	1	3	1	1	1	1	1	1	1	2	0	2	0	0	0	0	0	0	0	0	0	0	0	0	0	0	0	0	1	1	1	0	0	0	0	0	0	0	0
46	1	27	4	1	1	2	1	2	1	1	2	2	1	1	1	3	1	1	1	4	0	4	1	0	0	0	1	0	2	2	1	1	0	0	0	0	0	1	0	0	0	0	0	0	0	0	2	0	1
47	1	21	4	1	5	2	2	2	5	1	2	5	5	1	1	5	1	2	2	4	1	4	3	0	0	2	2	3	3	0	0	3	1	0	0	0	0	0	0	0	0	0	0	0	2	0	1	0	0
48	1	20	4	2	2	3	1	2	3	3	2	1	2	1	1	2	1	3	2	1	0	2	1	0	0	2	2	0	1	0	0	0	0	0	0	0	0	2	2	1	1	2	0	1	1	3	0	0	0
49	1	45	4	1	2	3	2	1	3	2	2	2	3	3	2	3	3	2	2	2	1	2	2	1	1	0	0	1	1	2	1	0	0	0	0	0	1	0	1	1	0	0	2	2	1	2	2	1	1
50	2	20	5	1	4	2	3	5	4	5	4	4	2	3	4	4	4	2	1	1	1	3	1	0	0	1	0	0	0	3	0	3	3	1	0	0	1	2	1	1	2	3	2	3	3	3	2	0	2
51	2	20	5	3	4	4	3	2	2	3	3	2	4	3	3	3	3	3	2	2	3	3	2	3	4	3	3	1	2	3	2	2	2	3	3	2	4	2	3	1	3	3	4	4	2	3	2	3	3
52	1	20	4	1	2	1	1	1	2	1	1	4	4	3	1	1	1	1	0	0	0	0	0	0	0	0	0	0	0	1	2	3	4	3	2	1	0	1	2	3	4	3	2	1	0	0	0	1	2
53	2	21	3	2	3	2	1	2	3	2	3	2	2	1	1	3	2	2	2	1	3	2	4	1	1	0	1	2	1	0	0	1	2	2	1	0	3	2	1	2	1	3	2	1	0	0	0	1	3
54	1	20	4	2	2	2	2	3	4	3	3	3	2	2	1	2	3	3	2	2	3	4	3	2	1	1	2	1	1	2	3	1	1	1	1	2	1	2	1	1	1	2	2	1	2	3	2	2	3
55	2	20	4	2	4	4	4	4	4	4	4	4	4	4	4	4	4	4	3	3	3	3	3	3	3	3	2	3	3	3	3	3	2	3	3	3	3	3	2	3	3	2	3	3	3	3	3	3	3
56	2	20	5	1	1	1	3	3	3	3	4	4	3	3	4	4	2	3	0	1	2	4	4	0	0	0	0	0	0	2	0	0	0	0	0	0	2	0	0	0	0	0	0	0	1	1	3	0	3
57	1	21	4	2	4	1	2	2	2	2	2	2	2	2	1	2	2	1	2	4	4	4	4	1	0	0	0	0	2	2	2	2	0	0	0	0	0	0	1	1	1	1	1	1	1	1	1	2	1
58	1	20	4	1	2	1	2	2	4	1	1	4	2	4	1	2	1	1	1	3	1	4	2	0	0	0	3	3	0	3	3	1	3	1	1	1	1	0	0	0	0	0	0	1	0	0	1	1	2
59	1	20	3	1	1	1	1	2	2	2	1	1	1	1	1	1	1	2	2	2	2	1	2	0	0	0	0	0	0	0	0	0	0	0	0	0	0	0	0	0	0	0	0	0	0	0	1	1	1
60	1	21	4	5	2	3	4	3	4	3	5	5	4	5	2	3	2	1	3	2	2	3	4	4	0	2	2	1	1	3	2	4	2	2	1	3	1	3	4	2	1	3	1	1	3	3	4	0	0
61	2	20	4	1	5	2	2	3	3	4	2	2	4	1	1	1	2	4	1	2	1	2	0	0	0	0	0	0	4	3	1	0	0	0	0	2	3	1	0	2	0	2	2	3	3	2	3	0	2
62	1	21	4	2	2	2	3	5	4	3	5	2	4	3	1	2	4	4	1	1	1	3	1	0	2	3	3	2	4	2	0	0	0	0	0	3	4	0	0	2	0	0	1	4	4	4	4	2	3
63	1	21	4	1	3	2	1	2	2	3	4	3	1	2	1	3	3	2	1	2	1	1	1	1	0	0	0	2	2	0	0	0	2	0	0	2	2	3	1	1	0	0	1	0	3	0	1	1	0
64	2	21	3	3	2	4	1	1	2	1	2	1	1	1	1	2	1	2	1	0	0	0	0	0	0	0	1	0	0	2	0	0	0	0	0	0	0	0	0	0	0	0	3	4	2	3	4	2	3
65	2	21	4	2	3	1	2	2	2	4	2	2	4	1	2	2	2	3	1	2	1	3	1	1	2	2	3	3	3	2	2	2	1	1	1	1	2	1	1	2	1	3	1	1	1	1	2	3	3
66	2	20	4	2	3	2	2	4	1	2	2	2	3	1	2	2	1	3	0	2	1	3	0	0	1	1	2	1	1	1	1	0	0	0	0	0	1	2	0	1	1	3	1	0	2	1	2	0	1
67	2	20	3	1	1	1	1	1	2	2	2	2	1	1	1	1	1	1	0	1	1	3	1	1	1	1	1	1	1	1	1	1	1	1	1	1	1	1	1	1	1	1	1	1	1	1	1	1	1
68	2	20	5	1	1	1	2	4	4	5	5	4	2	2	1	5	4	5	2	2	0	4	4	0	0	0	0	0	0	3	0	0	0	0	0	0	0	0	0	0	0	0	0	0	0	0	0	2	0
69	1	20	5	2	4	1	5	5	5	4	5	5	1	4	5	5	5	5	0	1	0	0	0	0	0	0	0	0	4	4	0	0	0	0	0	1	3	3	0	3	0	0	4	4	4	4	4	0	4
70	1	21	5	2	4	2	3	3	2	2	3	3	4	2	1	2	2	3	0	4	2	3	2	1	0	2	1	0	1	0	0	0	0	0	0	0	0	2	1	2	0	2	1	0	0	0	1	0	0
71	1	20	2	1	1	2	2	4	4	2	2	2	1	1	1	2	2	2	2	4	1	4	4	2	1	4	4	4	3	3	1	0	0	0	0	0	2	0	0	2	0	1	0	3	3	3	3	0	3
72	1	21	4	2	1	3	4	3	4	2	4	4	2	4	4	4	2	3	2	3	3	2	1	0	1	1	1	1	1	1	1	1	1	1	1	1	2	2	1	1	2	1	1	2	2	2	3	1	2
73	1	20	4	1	2	4	2	1	3	1	3	2	3	2	1	3	2	3	2	3	0	4	1	0	0	2	2	2	3	1	0	0	0	0	0	0	0	1	2	3	0	2	0	2	0	3	3	0	0
74	1	21	5	1	2	1	2	2	3	2	1	2	2	1	1	2	2	2	2	4	4	4	0	0	0	0	1	0	1	2	0	0	0	0	0	0	0	0	0	0	0	0	0	0	2	0	2	0	0
75	1	20	5	1	4	1	1	2	4	5	4	2	4	2	1	2	4	4	0	2	1	4	0	0	0	0	1	0	2	0	0	0	0	0	0	0	0	2	0	2	0	2	0	0	3	0	0	0	0
76	1	21	4	2	4	2	2	2	4	2	2	2	2	2	1	2	2	2	2	2	1	3	1	1	0	0	0	1	3	2	2	1	3	1	1	1	1	0	0	1	0	1	1	3	3	3	3	1	3
77	1	20	5	1	5	3	3	3	4	4	3	3	3	2	1	3	3	4	2	2	1	2	2	1	0	1	1	0	2	1	2	2	0	0	0	0	0	0	0	1	0	0	0	0	2	2	2	0	2
78	1	22	4	2	5	4	2	4	4	3	4	2	5	4	2	3	4	4	1	2	2	3	2	1	0	0	1	1	0	2	0	0	0	0	0	0	0	0	0	1	0	1	0	1	0	1	1	0	0
79	1	20	4	2	3	2	3	4	3	3	4	4	3	3	2	3	3	4	1	1	1	3	2	1	0	2	2	0	2	1	1	0	0	0	0	0	1	1	1	1	1	1	1	0	1	1	1	1	1
80	1	21	4	2	5	2	2	2	2	3	2	2	2	1	1	2	1	2	1	3	1	3	0	0	0	2	2	1	2	4	4	4	4	2	2	2	1	0	0	0	0	0	0	2	4	4	4	1	4
81	1	21	4	3	2	3	2	4	5	4	3	2	4	1	2	2	2	2	1	2	2	2	3	1	0	1	1	2	2	2	1	1	0	0	0	0	0	0	0	0	0	0	1	0	0	1	1	0	0
82	1	20	4	1	1	1	2	1	3	3	1	1	2	1	1	2	1	2	0	2	2	4	2	0	0	1	2	0	3	3	3	0	0	0	0	0	0	0	0	0	0	1	0	1	1	1	1	4	0
83	2	21	4	1	4	2	2	2	4	5	3	2	2	1	2	2	4	4	0	0	0	3	2	0	0	0	1	0	0	0	0	0	0	0	0	0	0	0	0	0	0	3	0	1	0	0	1	0	0
84	1	20	4	2	2	1	2	2	4	4	2	2	2	2	2	3	2	3	4	4	2	4	4	0	0	2	3	2	1	1	1	1	2	0	1	0	0	2	1	1	2	1	1	1	2	1	2	1	0
85	1	21	5	1	1	4	2	2	2	1	5	2	1	2	1	2	1	4	2	2	1	0	2	0	0	2	2	2	1	1	2	2	1	0	1	1	1	2	2	0	0	2	0	2	2	0	1	2	2
86	1	20	4	1	1	1	1	1	1	1	1	1	1	1	1	1	1	1	1	1	1	2	1	1	0	0	0	0	1	2	1	0	0	0	0	0	0	0	0	0	0	1	0	0	1	3	0	0	1
87	1	20	4	1	2	3	2	2	2	2	2	3	4	2	2	3	1	2	1	2	2	1	1	1	0	0	0	1	1	3	1	0	0	0	1	1	1	0	0	1	1	1	0	1	0	2	2	1	2
88	1	20	5	1	4	1	2	4	4	4	4	4	3	4	2	4	2	3	1	1	3	3	3	0	0	0	1	0	0	0	0	2	0	0	0	0	0	0	0	0	1	0	0	0	2	0	2	1	0
89	1	20	5	3	3	1	3	3	4	3	2	3	3	2	1	4	3	2	2	2	1	3	1	0	2	3	3	1	4	3	1	1	1	0	2	3	4	3	3	3	0	3	2	2	2	2	2	1	2
90	1	20	5	4	4	4	5	5	5	5	5	5	4	5	5	4	2	5	3	4	1	4	2	0	0	2	3	2	2	3	4	2	0	0	0	1	4	1	1	2	1	1	2	3	3	2	4	1	2
91	2	20	5	4	5	4	5	5	5	4	5	5	4	5	5	5	5	5	2	4	4	4	1	3	4	4	4	2	3	1	1	0	0	0	0	3	3	3	0	3	0	0	2	3	4	4	4	0	3
92	1	20	5	5	5	4	4	5	4	5	2	4	5	5	5	4	5	4	3	4	4	4	1	1	1	3	4	3	4	4	3	3	1	0	3	4	4	4	4	4	4	4	4	4	4	4	4	4	4
93	2	21	3	1	1	1	1	5	5	1	3	3	1	2	1	3	1	3	2	3	1	3	0	0	0	2	2	0	0	1	0	0	0	0	0	2	0	0	0	0	0	0	2	0	0	0	0	1	0
94	1	22	2	5	3	3	5	2	5	5	3	1	4	2	4	3	3	3	4	4	4	4	3	4	3	3	3	4	3	3	3	0	2	0	2	2	4	3	3	2	4	1	3	3	1	3	3	3	2
95	2	20	5	3	3	4	4	4	5	2	4	4	2	3	4	5	3	4	3	4	2	4	3	0	2	3	3	2	1	2	1	0	2	0	2	1	2	1	0	2	0	0	0	1	0	0	0	2	1
96	1	20	5	1	2	4	5	5	5	3	4	5	1	3	4	5	4	3	2	3	2	4	2	1	0	1	1	2	3	2	2	2	3	1	0	0	1	2	2	3	1	1	3	3	3	0	4	1	2
97	1	20	4	1	3	2	3	2	3	2	3	3	2	2	2	2	3	3	1	1	2	3	1	0	0	0	1	0	2	2	2	0	0	0	1	2	2	1	1	0	1	0	0	0	2	2	2	1	0
98	1	21	4	1	1	1	1	3	3	4	2	2	1	1	1	1	1	1	0	2	0	2	3	0	0	0	0	0	0	2	4	1	0	0	0	1	3	2	0	1	0	2	2	2	3	3	3	2	2
99	1	20	4	2	4	3	2	3	4	4	4	4	3	4	2	4	4	4	2	2	1	3	2	1	1	1	2	2	3	3	3	1	1	2	1	3	3	3	3	3	3	1	2	3	3	3	3	3	3
100	1	20	4	2	2	1	1	2	2	2	2	2	3	2	1	2	2	1	1	2	1	3	1	0	0	0	1	1	1	1	0	0	0	0	0	1	1	1	1	0	0	1	2	1	2	1	1	0	0
101	2	21	4	1	1	2	2	4	3	1	2	2	1	2	2	2	1	4	0	3	1	4	0	0	0	0	0	0	1	2	1	0	0	0	1	1	2	0	0	1	0	0	1	2	1	1	1	0	0
102	1	21	5	1	3	1	1	4	5	5	5	5	3	4	5	5	3	5	4	4	2	4	2	0	0	1	4	4	3	4	3	0	0	0	0	4	1	0	0	1	0	3	3	3	3	3	4	4	3
103	1	21	5	2	4	2	3	4	2	3	2	3	2	3	1	3	3	2	1	2	2	4	4	3	1	2	2	1	4	2	1	4	4	4	4	4	4	4	4	2	3	1	2	4	4	2	4	4	4
104	1	20	4	2	4	3	3	4	2	2	3	3	4	4	2	3	3	2	1	4	1	2	2	1	1	2	2	3	1	4	3	2	3	2	4	2	3	1	4	3	2	4	1	1	1	1	1	2	3
105	1	20	4	1	4	3	3	3	4	4	4	3	3	3	2	4	4	3	1	3	3	3	1	1	0	2	3	1	2	1	0	0	0	0	0	1	0	0	0	1	0	1	0	1	1	1	2	0	1
106	1	20	5	2	4	1	2	3	4	3	4	2	5	2	2	3	1	4	1	3	1	2	0	0	0	2	2	0	1	2	1	0	0	0	1	0	0	0	0	2	0	0	1	0	3	1	2	0	0
107	1	20	4	1	1	1	3	1	5	1	3	3	1	4	1	4	4	1	2	1	1	2	3	0	0	0	1	0	2	3	0	4	1	1	3	4	3	3	0	4	0	0	3	3	4	4	4	0	2
108	1	20	4	2	1	2	3	2	5	1	3	4	2	3	4	4	2	3	3	2	2	3	2	0	0	1	1	2	1	0	0	1	1	1	0	1	1	0	0	1	0	1	2	0	0	2	2	0	0
109	1	20	4	4	3	2	4	4	4	4	3	3	2	2	1	3	2	2	2	3	1	3	2	0	0	1	2	1	3	4	4	3	2	3	4	2	3	0	1	1	1	3	2	3	3	4	3	2	1
110	1	20	4	2	3	2	2	3	4	2	2	2	4	2	3	2	2	4	1	2	2	3	1	1	1	1	1	1	1	3	1	0	0	0	0	0	0	0	0	0	0	0	0	0	3	1	2	0	0
111	1	20	5	5	5	1	5	5	5	5	5	5	5	3	3	4	2	2	0	0	0	3	0	0	0	0	0	0	0	0	1	0	0	0	0	0	0	2	0	0	0	0	0	2	2	2	2	0	0
112	1	20	4	1	3	2	3	2	2	2	4	2	1	2	1	3	1	3	0	1	2	2	1	0	0	2	3	2	1	0	0	0	0	0	0	1	0	0	0	0	0	0	0	0	0	1	1	0	0
113	1	20	4	2	3	2	3	3	3	2	3	3	2	4	1	2	2	3	2	4	3	4	4	3	2	2	2	3	2	3	3	1	0	2	1	2	2	2	2	2	2	1	3	3	3	2	2	2	2
114	1	20	4	1	1	2	3	3	3	2	4	4	1	2	1	3	3	1	2	1	1	3	0	0	1	1	3	0	3	3	2	2	0	2	2	2	2	1	1	1	0	2	1	3	1	3	0	0	0
115	2	21	4	1	2	1	1	2	3	4	2	3	1	1	2	2	1	2	0	2	1	2	2	0	0	1	1	1	0	0	0	0	0	0	0	0	0	0	0	0	0	2	1	2	1	1	2	0	0
116	1	20	4	2	3	3	1	2	4	2	3	2	4	1	1	2	3	3	0	2	0	3	1	0	0	1	1	3	0	2	1	0	0	0	0	2	1	1	0	2	1	0	3	3	0	1	3	0	0
117	1	21	4	3	4	1	2	1	2	4	5	2	5	1	1	2	3	5	0	2	1	4	0	0	0	3	3	0	1	3	1	0	0	0	0	0	2	0	0	0	0	1	0	3	3	4	3	0	3
118	1	20	4	1	3	1	1	2	1	3	2	1	4	2	1	1	1	1	0	3	3	3	2	0	0	0	0	0	0	0	0	0	0	0	0	0	1	2	1	2	2	0	1	2	2	2	2	0	0
119	1	20	3	1	2	3	2	1	2	2	2	2	2	1	1	2	1	3	1	2	0	2	2	1	0	1	2	1	1	2	0	1	2	0	1	1	3	4	2	2	2	2	2	1	2	1	2	1	1
120	1	20	5	3	4	2	3	3	4	4	4	4	1	5	2	4	5	4	2	4	4	3	4	2	2	2	1	2	2	4	1	1	1	1	1	1	3	1	0	2	2	3	3	4	4	4	4	2	4
121	2	20	4	1	1	1	4	2	4	2	4	2	2	4	4	2	2	2	1	3	1	2	1	1	1	2	2	2	2	2	3	1	1	1	1	1	3	3	3	3	1	1	3	1	3	2	3	3	1
122	1	20	2	2	3	2	2	2	3	3	3	2	4	2	2	3	2	3	1	3	1	4	3	1	0	3	3	2	3	2	3	3	3	2	2	3	1	2	1	2	4	3	2	3	3	2	3	3	4
123	2	20	4	2	4	2	2	3	4	5	3	3	4	2	2	2	2	4	2	4	0	4	2	0	1	1	3	0	1	2	3	2	0	0	0	1	1	0	0	0	0	2	0	2	3	2	1	1	1
124	1	21	4	1	1	2	2	2	4	2	2	2	2	1	1	2	1	1	2	2	2	2	2	2	2	2	2	2	2	2	2	2	2	2	2	2	2	2	2	2	2	2	2	2	2	2	2	2	2
125	2	21	4	1	1	1	1	1	2	1	1	3	1	1	1	2	1	3	0	0	0	0	0	0	0	0	0	0	0	0	0	0	0	0	0	0	4	4	0	3	4	0	3	3	3	3	3	4	0
126	1	21	4	3	2	1	2	2	1	1	1	2	1	1	1	2	2	1	0	4	2	1	1	0	0	4	4	2	0	3	3	4	4	4	3	3	3	2	4	4	4	2	2	2	2	0	0	4	3
127	1	20	4	1	1	1	1	3	2	3	3	2	1	1	1	2	2	1	2	2	1	4	2	2	0	1	4	0	0	0	0	2	0	0	0	1	0	0	0	0	0	0	1	1	1	2	2	0	0
128	1	20	5	1	1	1	1	1	3	4	2	3	2	1	1	3	2	4	1	2	2	2	0	0	0	1	1	1	0	3	3	2	0	0	0	1	1	1	0	1	1	0	0	0	3	4	2	1	1
129	1	21	4	1	4	1	3	3	3	2	3	3	4	2	2	2	1	3	0	2	0	3	1	0	0	1	1	0	1	2	0	0	0	0	0	0	0	2	2	1	1	1	0	2	2	2	2	1	0
130	1	20	4	1	2	1	3	4	5	3	5	5	2	2	1	2	2	1	1	1	0	1	0	0	0	1	1	0	2	2	1	0	1	1	1	0	0	1	2	1	0	2	1	3	3	4	4	2	3
131	1	20	5	2	3	1	1	3	1	4	2	2	1	1	2	2	2	3	1	3	0	3	0	0	0	0	1	0	0	2	2	1	1	1	1	2	2	1	0	0	1	2	2	2	1	3	2	1	1
132	2	21	5	1	2	2	3	3	4	4	3	3	2	2	2	2	2	2	2	3	2	3	2	1	1	1	1	2	2	2	3	1	1	0	0	2	2	3	3	2	1	1	3	3	3	3	3	2	3
133	1	20	4	1	2	2	2	2	3	4	3	2	2	1	1	2	2	2	1	2	1	3	2	1	0	1	2	1	1	2	1	1	1	0	0	2	2	2	0	1	1	2	2	1	1	1	2	1	1
134	1	22	4	1	2	2	2	2	3	3	2	2	2	1	2	2	2	1	0	2	1	2	2	1	0	0	1	0	0	1	0	0	0	0	0	0	0	0	0	0	0	1	1	2	2	1	2	0	0
135	1	20	5	4	4	2	4	2	5	5	5	5	3	2	1	1	1	5	3	3	2	3	4	0	0	0	0	1	2	3	3	3	0	0	0	3	3	1	1	0	0	2	1	3	2	2	1	2	2
136	1	20	4	3	2	1	1	3	4	3	4	1	3	2	1	2	2	2	0	2	1	1	2	1	1	2	2	2	2	1	2	1	1	1	1	1	1	1	1	1	1	1	1	1	1	1	3	2	3
137	1	21	2	1	1	1	2	1	3	2	3	3	2	2	2	2	2	3	2	3	2	3	2	1	0	1	2	1	0	1	0	0	0	0	0	1	0	1	0	0	0	2	1	1	2	1	1	0	0
138	1	20	4	1	3	2	2	2	2	2	2	3	2	1	1	2	1	1	0	2	1	3	0	0	0	0	2	2	1	1	1	0	0	0	0	2	1	2	0	1	0	1	0	2	2	2	2	0	1
139	1	21	4	1	1	1	1	1	4	2	2	2	1	3	1	3	2	3	3	3	2	4	4	0	0	0	0	0	1	2	0	0	0	0	0	0	4	4	3	3	4	1	1	4	4	4	4	4	4
140	2	22	4	2	2	2	4	2	4	2	3	4	1	4	3	3	2	1	1	2	0	2	1	0	0	1	0	0	2	1	1	1	0	0	0	1	1	0	3	3	0	2	3	3	2	4	3	2	3
141	1	20	4	2	1	1	2	1	3	2	2	2	2	2	1	3	3	1	1	1	0	1	0	0	0	0	1	0	0	2	0	0	0	0	2	3	0	0	0	1	0	2	1	1	1	2	1	0	1
142	1	20	4	2	3	1	2	2	3	3	2	2	2	2	1	2	1	1	1	4	0	2	0	0	0	1	1	0	0	1	1	0	2	1	1	2	1	0	0	1	0	1	0	2	1	2	0	0	0
143	1	21	5	1	1	1	1	4	4	1	1	1	1	1	1	1	1	1	0	4	3	4	3	0	0	0	3	0	0	1	0	0	0	0	0	0	1	1	1	1	1	0	1	2	3	3	2	2	2
144	2	20	3	1	1	1	2	4	1	2	2	2	1	1	1	2	2	1	2	3	1	3	2	1	0	1	2	1	1	1	1	1	1	0	0	1	2	1	1	1	2	1	0	1	1	1	1	2	1
145	1	20	5	1	2	2	2	2	4	4	4	2	4	1	1	1	2	2	0	2	0	3	2	0	0	3	2	0	0	1	1	0	0	0	0	1	1	0	2	2	0	0	0	1	1	1	2	0	0
146	1	21	4	2	1	1	2	2	4	3	3	3	2	2	1	3	1	4	2	2	0	3	2	0	0	1	1	1	2	1	2	2	1	3	1	2	1	1	2	2	2	1	2	2	2	2	2	2	2
147	1	20	4	2	1	3	1	3	4	3	2	3	3	2	2	2	2	2	2	2	1	2	1	1	0	2	3	1	3	2	3	1	1	1	3	3	3	2	3	3	3	3	3	3	3	3	3	2	3
148	1	22	4	3	3	2	4	3	4	4	3	4	3	2	1	2	2	2	2	2	1	4	1	0	0	0	0	0	1	2	1	0	0	0	0	0	0	0	0	2	0	0	2	2	2	1	2	0	1
149	1	20	5	1	4	1	2	2	2	5	1	2	2	1	1	2	1	4	3	2	0	4	1	0	0	0	1	1	3	2	2	0	0	0	0	0	0	0	0	2	0	2	1	2	1	2	3	1	2
150	1	20	4	3	1	1	2	1	4	1	3	3	2	1	1	2	1	1	0	2	0	1	1	0	0	0	0	0	1	2	0	2	0	0	0	0	1	1	0	1	0	0	0	3	1	3	1	0	1
151	2	20	4	1	2	1	1	1	3	4	4	4	1	1	1	4	2	1	0	2	0	1	0	0	0	0	0	0	0	3	3	0	0	0	0	0	4	4	2	2	0	0	1	1	1	1	3	0	1
152	1	20	4	2	2	3	4	2	4	4	4	4	2	4	4	3	4	2	1	2	1	2	0	0	1	2	2	0	2	0	1	0	0	0	0	1	1	1	0	1	0	2	1	2	2	2	2	0	2
153	2	20	5	4	5	5	3	4	2	5	5	5	5	5	5	5	5	5	4	4	2	4	2	1	2	4	4	4	4	4	4	4	4	2	4	4	4	4	4	4	4	4	4	4	4	4	4	4	4
154	2	22	4	1	2	1	1	1	2	2	4	2	1	1	2	1	1	4	2	1	0	1	1	0	0	0	0	0	0	2	0	1	0	0	0	0	1	0	1	0	0	0	0	0	2	0	4	2	2
155	1	21	4	3	3	4	4	5	4	4	4	5	4	3	3	4	3	4	2	2	3	2	2	1	2	2	2	2	2	3	3	2	1	2	3	2	2	1	3	2	2	2	1	2	2	3	2	2	2
156	1	20	4	1	1	1	2	2	2	2	2	3	2	2	1	4	2	2	2	3	0	3	2	1	1	1	1	1	1	1	2	1	1	1	1	1	1	1	1	1	1	1	1	1	1	1	1	2	1
157	1	20	4	1	3	4	3	2	3	1	2	2	3	3	3	1	2	2	2	2	1	1	1	0	0	0	1	0	1	2	1	1	0	0	0	0	1	2	1	1	2	2	1	1	1	1	1	0	1
158	1	21	4	2	3	2	2	2	4	3	2	2	2	1	1	3	2	2	2	3	1	2	1	1	2	2	3	2	2	2	1	0	0	0	1	1	1	0	0	0	3	1	2	1	3	1	2	1	1
159	1	20	4	3	3	2	3	2	5	1	2	2	2	3	4	4	3	3	2	3	3	3	1	1	2	4	4	2	2	3	2	3	3	3	1	2	2	2	2	2	2	3	2	3	2	4	2	1	2
160	1	20	4	1	4	2	2	3	4	2	3	3	2	2	2	2	1	4	1	2	1	3	2	0	0	0	1	2	1	1	1	0	0	0	0	0	0	1	1	1	1	1	2	1	1	1	1	0	0
161	2	22	5	1	1	1	3	2	4	2	5	4	1	2	1	5	1	4	0	2	3	3	2	1	0	1	1	0	2	1	0	0	0	0	0	4	1	0	0	0	0	2	0	0	0	0	0	0	0
162	2	21	2	1	1	1	1	1	1	1	4	1	1	1	1	1	1	1	1	1	1	3	1	1	0	1	2	0	1	1	1	3	3	1	1	2	0	1	1	1	0	1	0	1	1	1	1	0	1
163	1	20	4	2	2	2	1	2	3	3	3	2	4	2	1	2	3	4	1	2	1	3	0	0	0	1	1	1	1	1	3	1	1	1	1	2	1	0	0	0	1	1	1	1	2	1	2	2	1
164	1	22	4	2	2	1	3	4	2	2	3	4	3	1	1	4	3	2	1	3	1	4	0	0	1	0	1	0	0	2	0	0	0	0	0	2	2	2	2	2	1	1	2	2	2	3	2	0	1
165	1	20	4	1	2	4	2	2	4	2	2	3	2	2	1	2	2	3	1	3	2	2	1	1	0	0	2	1	1	1	1	0	0	0	0	0	0	0	0	1	0	1	1	0	0	1	1	0	0
166	2	21	5	1	2	4	3	3	4	3	3	4	2	3	4	4	2	3	2	3	4	3	0	0	1	1	1	1	1	0	0	0	0	0	0	0	1	1	1	0	1	2	3	0	0	1	4	3	1
167	1	20	4	3	3	3	4	4	4	4	4	4	3	4	3	4	4	4	2	3	2	2	1	1	0	2	2	0	3	3	1	2	2	2	3	2	3	3	3	3	1	3	3	2	1	2	2	2	2
168	1	20	3	1	1	1	1	2	3	2	3	3	1	2	2	2	3	1	1	2	1	3	1	1	2	2	2	1	1	2	3	3	1	1	1	2	1	1	1	2	1	2	2	1	1	2	1	1	1
169	1	20	4	2	1	2	2	2	4	3	3	4	1	2	3	5	5	4	1	3	2	3	3	1	0	0	2	0	1	0	0	0	0	0	0	0	0	1	1	2	2	3	1	0	0	1	1	0	0
170	1	20	4	2	3	3	3	3	3	4	2	2	3	2	2	3	3	3	2	4	2	3	2	2	2	2	2	2	2	2	2	1	1	1	0	1	2	2	2	2	2	1	2	2	2	2	2	2	2
171	1	20	4	1	2	1	2	2	2	3	2	3	1	2	2	3	3	4	0	3	2	4	1	0	0	0	0	0	1	1	1	1	0	0	1	1	2	1	0	1	0	1	1	1	1	2	2	1	1
172	1	21	4	1	1	1	3	1	4	1	2	3	1	2	2	3	1	1	2	4	2	2	3	2	1	2	4	2	0	0	3	0	0	0	0	0	3	3	3	0	0	0	0	2	4	2	3	0	1
173	1	21	4	1	1	2	1	3	2	2	2	2	1	2	2	2	2	2	2	3	1	4	3	1	0	2	3	1	2	2	2	1	2	0	1	2	2	1	1	1	2	1	1	3	2	1	1	2	2
174	1	20	4	3	3	4	4	4	4	3	3	2	4	3	3	2	2	2	1	3	2	3	2	2	2	3	3	0	3	2	2	0	0	0	0	1	1	0	3	2	2	2	3	3	3	3	3	2	1
175	1	21	4	2	2	2	1	2	2	1	2	2	1	1	2	2	1	2	1	2	1	2	1	1	1	2	3	2	2	2	2	1	1	1	1	2	3	3	3	2	3	1	3	3	3	2	3	3	3
176	1	20	4	3	4	3	3	3	3	4	3	3	3	3	2	2	3	3	2	2	1	2	1	1	2	2	3	2	4	1	0	0	0	0	0	1	3	2	2	2	2	3	3	2	2	1	2	1	1
177	1	20	4	2	3	1	2	1	2	1	2	2	2	2	2	2	2	2	3	3	2	3	1	1	1	1	2	2	1	2	1	2	1	2	1	1	2	3	2	1	2	1	2	1	2	1	1	2	2
178	1	20	5	1	1	1	2	1	3	3	2	1	1	1	1	1	1	2	1	0	0	1	0	1	0	0	0	0	0	1	1	1	0	0	1	1	1	1	0	0	0	0	0	1	1	1	1	1	0
179	1	21	4	3	3	1	3	2	2	3	3	4	3	3	2	2	2	2	1	2	2	3	2	1	0	0	1	1	2	2	2	1	4	2	2	2	2	2	2	2	2	2	2	1	1	1	1	3	1
180	1	21	5	1	3	4	4	4	3	2	3	4	2	4	1	5	1	4	2	3	3	3	1	1	4	4	4	2	3	3	0	4	4	0	3	3	3	1	4	3	3	1	0	2	3	4	4	3	3
181	1	22	4	1	2	3	3	4	4	5	2	2	1	1	1	1	1	5	0	0	0	2	3	0	0	0	2	2	3	4	2	0	0	0	0	0	0	0	0	3	0	0	3	0	0	3	3	0	0
182	1	20	4	4	3	3	3	2	4	2	2	3	4	3	2	3	3	3	2	4	3	4	4	1	1	2	2	1	2	2	2	4	4	4	3	3	3	3	4	3	3	2	2	3	3	3	3	2	2
183	1	20	4	1	3	2	2	2	4	3	3	3	2	3	2	4	2	2	2	2	2	3	1	1	1	1	2	1	2	1	1	1	0	0	1	2	2	1	1	2	1	2	1	1	2	2	2	2	2
184	1	22	2	2	3	2	3	3	2	2	3	3	2	2	1	3	2	2	1	2	1	3	1	1	0	0	0	0	1	0	2	0	1	0	0	0	0	0	0	0	0	0	0	0	2	1	2	1	1
185	1	20	5	1	2	2	2	5	5	3	2	3	1	3	5	4	2	3	1	2	2	4	0	0	0	1	0	0	0	2	0	0	0	0	0	1	3	0	0	4	0	2	3	3	0	4	4	0	3
186	1	20	5	2	1	1	4	1	4	4	3	3	1	1	1	3	3	1	2	3	1	3	0	0	0	2	3	2	0	3	1	0	1	0	2	2	3	1	2	3	3	2	2	2	3	2	2	1	1
187	1	20	4	2	2	3	2	4	3	3	3	2	2	2	1	3	1	2	1	3	1	3	2	1	0	1	1	1	2	3	3	0	0	0	0	1	2	0	0	1	0	0	3	2	1	1	2	1	1
188	1	21	4	1	2	1	1	5	3	5	1	1	2	1	1	3	1	5	1	2	2	2	1	1	1	2	1	2	2	2	2	0	0	0	0	0	0	0	1	2	2	3	3	3	2	3	2	2	1
189	2	22	4	1	1	2	4	1	5	3	3	3	2	1	4	3	3	4	0	1	1	3	2	0	2	2	3	0	1	0	0	0	0	0	1	2	3	1	0	4	0	3	2	2	3	2	3	1	1
190	2	21	2	1	2	1	2	2	3	3	4	3	1	2	2	3	3	4	0	1	1	3	1	0	0	0	0	0	1	2	1	1	0	0	0	0	2	2	2	2	1	2	2	2	2	2	2	2	2
191	2	20	5	2	2	4	1	5	4	2	3	2	1	3	4	4	2	3	1	4	2	4	1	1	1	3	3	1	1	4	3	4	1	1	1	3	4	4	4	3	3	2	3	3	4	3	3	3	1
192	1	20	5	2	5	4	4	4	3	2	5	4	5	3	3	5	5	4	3	4	2	4	4	1	1	2	3	2	4	1	1	1	1	1	1	1	1	1	2	2	2	4	4	4	4	2	4	1	2
193	1	20	4	1	3	2	2	4	4	2	3	3	2	1	1	3	1	2	2	3	2	3	0	0	2	0	3	2	0	1	0	0	0	0	0	2	2	2	1	3	1	2	2	1	2	1	2	1	1
194	1	20	5	1	2	1	4	4	5	5	4	4	5	2	5	4	1	1	0	3	0	3	0	0	0	0	0	2	0	3	3	0	0	0	0	0	4	3	0	3	0	3	3	3	2	0	4	0	3
195	2	20	4	2	2	3	2	2	3	2	3	3	1	2	2	2	1	2	1	2	1	3	2	0	0	1	2	1	0	1	1	0	0	0	0	3	3	1	1	2	1	1	2	2	1	2	2	0	0
196	1	20	5	1	4	2	2	3	3	3	3	2	4	2	3	3	1	2	3	3	1	4	3	0	0	2	4	2	1	2	1	0	0	0	0	0	0	0	0	0	0	0	1	3	2	2	2	1	1
197	1	21	4	2	4	2	4	4	4	4	3	4	3	3	2	2	3	3	1	2	1	2	2	1	0	1	1	0	2	1	0	0	0	0	0	0	0	1	0	0	0	1	1	1	1	1	2	1	2
198	2	21	4	1	2	2	2	5	4	4	4	4	2	4	3	4	4	4	1	3	3	4	2	0	1	3	3	3	2	1	2	4	1	3	3	3	3	1	1	3	1	0	3	3	3	1	1	1	0
199	1	20	4	1	1	2	2	3	3	2	2	2	1	1	1	1	1	1	4	4	2	4	1	1	1	3	3	1	3	1	1	2	0	4	0	1	1	0	2	1	0	1	0	0	1	1	0	0	2
200	1	20	4	1	1	1	2	1	3	1	2	2	1	1	1	1	1	2	0	1	0	2	0	0	0	0	1	0	0	2	0	0	0	0	0	0	0	0	0	1	0	1	1	0	0	1	1	0	0
201	1	20	2	1	1	2	2	3	2	2	3	2	1	1	1	2	2	1	0	1	0	1	0	0	0	0	0	0	0	0	0	0	0	0	0	0	0	0	0	2	0	2	0	2	1	1	2	0	0
202	1	21	4	1	2	3	3	2	5	4	4	4	2	3	4	4	2	5	4	2	2	3	4	0	2	0	2	2	1	4	1	1	1	0	0	0	2	1	0	0	0	0	0	4	4	4	4	1	2
203	1	20	5	3	4	2	1	4	2	4	3	3	5	3	3	5	5	5	1	2	1	4	0	0	0	1	1	1	0	2	2	0	0	0	0	0	1	1	1	1	0	1	1	2	1	3	2	0	3
204	2	18	3	1	2	1	2	1	1	5	2	2	3	3	3	3	1	1	2	1	0	1	3	0	0	0	0	0	2	2	2	1	3	1	0	3	3	4	4	4	3	3	4	2	3	3	3	0	0
205	1	20	4	1	1	4	2	1	5	3	4	2	1	1	2	3	3	4	0	3	2	3	1	0	0	0	0	0	0	2	0	0	0	0	0	1	3	2	0	3	0	1	3	2	3	4	1	0	1
206	1	20	4	1	3	1	1	2	2	3	4	3	2	1	1	2	1	1	2	2	0	3	0	0	0	0	0	0	0	0	0	1	1	1	0	0	0	0	1	1	0	0	1	0	0	1	0	0	0
207	1	21	3	3	2	2	2	3	3	2	3	3	3	3	3	5	5	4	1	1	1	2	1	1	1	2	1	2	1	2	1	1	1	1	1	1	1	2	2	2	2	2	2	2	2	2	3	2	3
208	1	21	4	1	2	1	1	2	2	4	2	2	2	1	1	2	1	1	0	1	0	1	0	0	0	0	0	0	0	0	0	0	0	0	0	0	0	0	0	0	0	0	0	1	0	0	0	0	0
209	1	21	4	4	5	1	3	1	4	5	4	3	5	3	1	4	1	1	2	4	0	2	0	0	4	4	4	0	4	4	4	0	0	0	0	1	1	0	0	0	0	0	1	0	4	4	4	1	1
210	2	20	4	1	1	3	2	2	2	1	4	3	1	2	2	4	1	1	1	2	1	4	3	0	0	0	0	1	0	0	0	0	0	0	0	0	0	0	0	1	0	0	0	0	1	0	0	0	0
211	1	20	4	1	2	1	3	2	4	1	3	2	1	2	2	2	1	2	0	2	1	3	1	1	1	2	3	2	2	2	3	0	1	0	1	1	2	1	1	2	0	2	1	1	1	2	3	0	2
212	1	21	4	1	2	2	2	3	1	5	2	3	2	2	1	2	5	4	0	3	2	1	0	0	0	1	1	0	1	2	2	0	0	0	0	1	0	1	1	1	1	1	1	3	2	2	2	1	1
213	1	64	3	2	2	2	2	2	2	1	3	3	2	2	1	2	2	2	2	1	1	1	1	1	0	0	2	1	1	1	2	2	2	2	1	2	2	2	2	2	1	1	1	1	0	0	1	0	0
214	1	20	4	1	1	1	2	1	3	1	2	2	1	1	1	1	1	2	0	1	0	2	0	0	0	0	1	0	0	2	0	0	0	0	0	0	0	0	0	1	0	1	1	0	0	1	1	0	0
215	1	20	2	1	1	2	2	3	2	2	3	2	1	1	1	2	2	1	0	1	0	1	0	0	0	0	0	0	0	0	0	0	0	0	0	0	0	0	0	2	0	2	0	2	1	1	2	0	0
216	1	21	4	1	2	3	3	2	5	4	4	4	2	3	4	4	2	5	4	2	2	3	4	0	2	0	2	2	1	4	1	1	1	0	0	0	2	1	0	0	0	0	0	4	4	4	4	1	2
217	1	20	5	3	4	2	1	4	2	4	3	3	5	3	3	5	5	5	1	2	1	4	0	0	0	1	1	1	0	2	2	0	0	0	0	0	1	1	1	1	0	1	1	2	1	3	2	0	3
218	2	19	4	1	3	2	1	2	3	3	4	3	3	3	2	3	2	3	0	2	1	2	1	1	0	2	2	0	4	2	1	2	1	1	2	3	3	1	1	2	2	1	1	3	2	3	4	1	4
219	2	19	3	1	1	1	3	2	5	1	4	5	1	3	1	5	1	1	0	0	0	4	0	0	0	4	4	0	1	0	4	0	0	0	0	4	4	4	4	4	4	4	4	0	3	3	4	0	4
220	2	18	3	4	2	4	2	4	4	2	3	2	4	3	5	4	2	1	4	4	4	4	4	0	2	3	4	4	0	1	0	0	0	0	0	2	4	2	0	4	0	0	0	2	4	0	0	0	3
221	2	19	4	1	1	1	1	1	4	1	3	1	1	1	2	1	1	1	1	1	0	2	2	0	0	0	0	0	0	2	1	0	0	0	0	0	0	0	0	0	0	0	0	0	0	0	0	0	0
222	2	19	4	4	5	3	2	3	3	5	4	3	3	2	2	2	2	4	0	1	1	3	1	0	0	2	2	0	3	3	1	1	0	0	2	3	3	2	2	3	1	3	3	3	3	4	3	0	3
223	2	19	4	2	2	2	3	4	5	2	3	5	1	3	2	3	2	4	0	2	3	4	1	0	0	1	1	0	1	2	2	1	0	2	3	2	1	1	1	0	1	3	2	3	3	2	2	1	2
224	1	21	4	2	1	2	1	1	3	1	1	1	3	1	2	1	1	2	2	2	1	2	0	1	1	2	2	1	3	3	2	1	0	0	2	2	2	0	0	3	1	1	1	3	1	1	2	0	0
225	2	19	4	2	3	1	1	2	4	2	2	2	4	4	1	4	1	4	0	2	2	1	0	0	0	1	0	0	0	3	0	3	0	0	0	3	2	0	0	1	0	0	0	0	0	0	1	0	0
226	1	19	4	1	2	1	2	2	4	2	3	3	3	4	1	2	2	4	0	2	0	2	0	0	0	0	0	0	1	2	1	1	2	0	0	3	3	1	1	3	1	1	1	1	1	0	1	2	1
227	1	19	5	1	1	1	1	3	4	1	3	1	1	1	3	2	1	1	4	2	4	4	4	2	0	2	3	0	3	4	3	3	4	4	0	1	4	0	1	3	2	0	0	0	2	2	1	0	0
228	1	19	4	1	4	1	1	3	2	4	3	2	2	2	1	1	1	2	1	2	3	3	3	1	0	0	1	1	0	0	0	1	1	0	0	0	1	2	2	1	1	1	1	0	0	0	1	0	0
229	1	19	3	1	2	2	1	3	3	3	2	2	3	1	1	1	1	1	2	2	1	3	3	0	0	0	0	0	0	2	1	0	0	0	0	1	0	0	0	1	0	0	1	1	0	1	1	0	0
230	1	19	5	1	2	1	3	1	4	3	4	4	4	4	2	1	1	1	2	0	2	2	0	0	0	0	2	0	2	2	0	0	0	0	0	0	0	0	0	0	0	0	0	1	2	2	2	2	3
231	2	21	4	1	2	3	1	2	1	3	3	1	1	1	1	1	2	3	2	2	0	3	1	1	0	0	2	0	3	3	3	0	0	0	0	2	2	1	0	0	0	0	0	1	1	1	1	2	1
232	1	19	5	1	4	1	3	3	4	5	2	3	2	1	1	3	1	1	2	2	0	4	1	0	0	0	0	0	3	3	0	2	2	1	0	4	3	2	2	3	0	3	3	1	1	1	3	3	1
233	1	18	3	1	1	1	1	1	2	2	1	1	1	1	1	1	2	2	0	0	0	2	0	0	0	0	1	0	1	0	0	0	0	0	0	0	0	0	0	0	0	1	0	0	0	0	0	0	0
234	1	19	4	1	1	3	3	4	2	5	4	4	1	2	3	3	2	4	2	3	3	4	2	2	1	2	2	1	3	1	1	0	2	1	1	2	2	2	2	1	1	1	2	2	2	2	2	1	2
235	1	20	3	1	1	1	1	2	4	3	3	2	2	3	1	3	2	2	1	2	1	1	1	1	2	1	2	0	2	2	1	0	0	1	0	0	2	2	2	2	1	1	2	2	2	2	2	1	1
236	1	19	4	4	2	3	2	2	3	4	2	2	2	1	2	2	1	3	1	1	0	2	0	0	0	2	2	0	1	1	0	1	1	1	1	1	0	0	0	0	0	0	0	1	2	2	1	0	1
237	1	18	3	1	2	1	3	2	2	1	1	2	2	1	1	2	2	2	0	0	0	2	2	2	0	1	1	1	2	2	1	0	0	0	0	1	1	0	0	1	0	0	0	2	2	1	1	0	1
238	2	21	4	2	3	3	1	1	3	5	5	5	1	2	1	3	1	3	2	0	0	2	0	0	0	0	0	1	0	3	2	0	0	0	0	0	0	0	1	0	1	0	0	1	0	2	2	0	3
239	2	23	4	1	1	2	2	2	2	1	2	3	2	1	1	2	1	4	2	2	1	4	1	0	0	1	2	1	0	2	0	0	0	0	0	1	1	0	0	0	0	0	0	0	1	0	1	0	3
240	1	20	4	1	2	1	1	2	1	2	1	1	2	1	1	2	2	1	1	3	2	2	1	1	1	1	1	1	2	1	1	1	1	1	1	2	1	2	1	1	1	1	1	1	1	1	1	2	1
241	1	20	3	2	2	2	1	2	2	3	2	2	2	1	1	1	1	3	1	1	1	2	1	1	1	1	2	1	4	4	3	2	2	2	2	2	2	2	2	2	2	2	2	2	3	3	2	1	1
242	2	21	4	2	2	1	1	3	2	2	1	1	3	1	1	1	1	2	0	0	0	2	0	0	0	0	0	0	1	0	0	0	0	0	0	0	0	0	0	0	0	0	0	0	0	0	0	0	0
243	1	20	3	3	2	2	2	3	2	2	2	2	1	1	1	2	2	2	1	2	1	2	0	0	0	0	0	0	1	1	0	0	0	0	0	0	0	0	0	0	0	1	2	2	2	2	3	1	2
244	1	21	5	4	3	2	2	3	3	4	3	3	3	3	2	4	2	2	1	2	1	2	1	1	0	1	2	2	3	1	1	1	1	1	1	2	1	1	2	2	2	1	1	1	1	1	1	1	1
245	1	20	4	1	2	1	1	2	5	1	1	2	1	1	2	3	2	4	1	4	0	2	0	0	1	0	0	0	4	0	0	0	0	0	0	0	2	0	0	1	0	1	0	2	3	4	3	0	1
246	1	20	5	1	3	1	4	4	4	1	4	4	1	3	1	4	1	1	1	4	3	4	3	0	0	3	3	0	1	1	3	1	0	0	0	2	1	0	0	1	0	2	1	1	0	3	1	0	0
247	1	20	4	1	4	3	2	3	2	5	2	2	4	2	2	1	4	3	0	3	2	4	2	1	0	3	3	3	1	1	0	2	1	0	0	1	0	0	1	0	1	1	0	1	2	1	2	0	1
248	1	29	4	2	1	2	3	2	3	3	3	2	3	4	2	3	3	2	2	3	3	4	2	1	4	4	4	1	4	2	2	1	2	1	1	3	4	4	2	4	4	2	3	4	4	3	4	4	3
249	1	18	3	1	2	1	3	5	2	5	2	3	1	3	1	4	3	4	1	0	1	1	0	0	0	0	0	0	2	1	1	0	0	0	0	1	0	0	0	0	0	1	0	2	1	2	1	0	2
250	2	21	4	3	3	3	2	2	2	2	3	3	2	2	4	3	2	4	2	2	1	2	1	1	1	3	3	2	2	2	3	1	1	1	1	2	1	1	1	1	1	3	2	4	3	2	2	1	2
251	1	19	3	2	4	1	2	3	2	3	2	4	3	1	1	4	1	1	0	2	2	3	1	0	0	0	0	0	2	3	2	2	1	1	0	0	0	1	0	1	0	0	0	1	0	1	1	0	0
252	2	21	4	1	2	1	3	1	4	1	4	3	4	2	1	3	1	3	2	2	3	3	4	1	1	2	4	1	0	2	1	3	2	0	3	3	3	3	3	3	1	3	1	3	3	2	3	1	3
253	1	19	5	1	3	2	3	2	4	4	3	3	1	2	2	4	2	3	2	2	4	4	1	0	0	0	0	0	2	3	0	0	0	0	0	0	0	0	0	0	0	0	0	0	1	2	3	0	3
254	2	20	4	1	4	2	2	3	4	3	3	4	1	2	1	3	3	4	1	2	2	1	1	0	1	2	2	1	2	1	1	0	0	0	1	1	1	1	1	1	1	1	1	1	1	1	1	1	1
255	1	18	5	1	2	1	1	1	2	2	1	1	2	1	3	2	1	4	0	3	0	1	0	0	0	0	0	0	1	1	0	0	0	0	0	0	0	0	0	0	0	0	0	0	0	0	1	0	0
256	1	18	4	3	1	1	1	1	2	2	2	2	1	1	1	2	1	1	0	0	0	2	1	0	0	0	1	0	0	2	2	0	0	2	0	2	2	2	2	1	0	1	1	0	2	2	1	0	0
257	1	19	4	1	2	1	1	2	4	3	3	1	3	1	1	1	1	1	0	0	0	2	0	0	0	1	1	0	1	1	1	1	1	1	0	2	2	2	2	2	1	0	0	0	0	0	0	0	0
258	1	21	5	1	1	1	1	1	3	3	4	2	4	1	1	4	1	1	0	1	3	4	4	1	0	0	3	0	1	1	2	0	1	0	0	0	0	0	0	0	0	4	0	0	1	2	0	0	0
259	1	18	4	2	4	2	2	3	4	4	3	2	3	2	1	1	1	2	0	4	1	4	1	1	0	0	0	0	1	2	2	4	4	3	4	4	4	3	2	3	2	2	3	1	4	3	4	2	1
260	1	19	3	2	3	1	2	2	2	3	3	3	3	2	2	2	2	3	2	2	1	3	2	0	0	1	2	1	2	2	2	1	1	0	2	2	2	1	0	1	1	2	1	1	2	2	2	1	1
261	2	19	4	2	4	4	3	3	2	2	3	4	2	1	2	2	4	4	0	2	1	4	2	1	1	1	0	1	1	2	2	0	0	0	0	1	1	1	0	0	0	2	2	2	2	2	3	0	2
262	1	18	3	2	2	2	2	3	3	1	2	1	1	1	3	3	3	4	0	4	0	2	0	0	0	0	0	0	0	0	0	0	0	0	0	0	0	0	1	0	1	1	1	1	0	0	0	0	0
263	1	19	5	1	1	2	3	4	4	3	3	3	3	3	3	2	3	2	0	1	0	3	2	0	0	1	1	0	3	2	1	2	0	0	0	0	0	0	1	0	0	0	1	0	1	1	1	0	0
264	1	19	4	1	1	2	1	4	4	1	2	2	3	2	1	1	1	4	1	3	2	3	1	0	0	2	1	1	0	0	0	0	0	1	0	2	0	3	3	1	1	0	0	3	3	0	3	1	0
265	1	18	5	3	2	1	1	1	2	1	2	2	1	1	1	1	1	1	0	1	0	2	0	0	0	0	0	0	3	2	0	0	0	0	0	0	0	0	0	1	0	0	2	1	0	0	0	0	0
266	1	19	2	5	4	1	3	1	3	1	2	2	4	2	1	1	4	3	0	2	2	4	1	0	1	2	2	1	2	3	3	3	3	3	1	1	4	4	0	2	4	1	1	0	0	0	2	1	0
267	1	18	4	2	2	3	2	2	2	2	2	2	2	2	2	2	2	2	2	3	2	4	2	1	1	1	2	1	3	2	2	2	1	1	1	2	3	3	3	3	2	1	2	2	2	2	2	2	1
268	1	19	5	1	2	1	1	1	3	2	2	2	1	1	1	1	1	1	0	4	2	3	0	0	0	0	1	0	2	3	1	0	1	1	0	1	1	1	0	1	0	0	1	3	2	3	2	1	1
269	1	18	3	1	1	1	1	1	2	2	1	3	1	1	1	2	1	1	0	2	0	3	2	0	0	1	2	0	0	0	1	0	0	0	0	0	0	0	0	1	0	0	0	0	1	0	0	0	0
270	1	18	4	2	5	1	4	5	2	4	4	4	1	3	3	5	2	3	1	3	1	2	1	0	0	0	0	0	2	2	2	3	3	3	3	3	1	1	1	1	1	1	1	3	3	3	3	0	3
271	2	20	4	1	1	1	2	3	3	1	1	3	1	2	3	3	1	3	2	2	3	3	2	0	0	1	1	0	0	1	2	0	3	2	0	1	2	2	1	1	0	0	0	1	2	2	2	1	2
272	1	18	3	2	2	1	2	1	2	2	1	2	1	1	1	2	2	1	2	2	1	4	1	1	1	2	1	1	2	2	2	2	2	2	2	1	1	1	2	1	1	1	2	3	2	3	3	1	2
273	2	21	3	1	2	1	1	2	3	3	4	3	1	1	1	3	2	4	2	2	3	3	3	0	0	2	1	0	1	2	1	0	0	0	0	1	1	1	1	1	0	1	1	0	2	2	2	2	1
274	2	23	4	1	1	1	2	3	4	2	3	3	1	3	2	3	2	4	0	1	2	1	0	0	0	1	1	1	2	3	2	2	1	1	1	2	0	1	1	0	1	2	0	0	1	0	2	1	1
275	2	20	3	1	1	3	3	3	3	1	4	3	1	3	2	3	3	3	1	4	3	4	1	1	1	1	2	1	0	2	0	0	0	0	0	0	0	1	0	0	1	1	0	1	0	2	0	0	0
276	1	19	3	2	2	2	3	3	2	3	2	3	2	2	2	2	2	2	1	3	2	3	2	1	1	2	2	2	2	2	2	1	1	1	1	2	1	1	1	1	1	2	1	2	2	3	2	2	2
277	1	19	4	3	1	2	3	1	3	1	3	4	2	3	1	3	1	2	2	2	2	4	2	1	2	2	2	1	2	3	2	2	2	1	2	2	2	3	3	2	3	3	3	2	2	2	2	1	1
278	2	19	4	1	1	1	2	2	1	1	1	2	1	1	1	2	1	1	0	2	2	3	0	0	0	1	2	0	0	0	1	0	0	0	1	0	1	0	0	1	0	1	1	3	2	2	1	0	0
279	2	19	4	2	1	2	1	2	4	5	4	2	2	1	2	3	3	3	1	3	4	3	0	0	0	3	1	1	0	4	3	1	0	0	1	2	3	0	0	1	1	2	0	1	3	4	2	3	2
280	2	20	3	1	2	1	2	3	3	4	2	3	2	2	2	3	2	4	0	1	2	1	0	0	0	0	2	1	0	2	1	0	0	0	0	0	0	0	0	3	1	2	3	1	1	3	4	0	3
281	2	21	3	1	2	1	2	2	2	2	1	2	3	1	1	2	2	1	2	1	1	3	1	0	0	0	2	2	0	1	1	1	1	0	0	1	2	1	2	3	2	1	2	3	1	2	3	1	2
282	2	20	3	2	3	2	1	4	3	4	2	2	3	2	3	5	3	2	0	1	3	3	0	0	0	2	2	1	3	3	4	2	2	0	2	3	4	2	0	0	0	0	2	4	4	3	4	4	3
283	2	20	4	2	2	2	2	2	3	3	2	3	2	1	2	3	2	2	0	2	0	2	0	0	0	1	0	0	2	2	1	0	0	0	0	0	2	2	1	2	0	0	2	3	2	4	3	3	3
284	2	19	4	2	2	3	3	4	3	5	3	3	4	2	4	3	2	3	1	2	2	4	2	0	1	2	2	1	3	2	2	0	0	1	0	2	3	2	1	2	1	2	2	2	1	3	2	1	2
285	2	20	4	2	4	4	1	4	4	3	5	3	4	2	1	1	4	4	3	2	0	3	0	0	0	0	1	3	2	2	3	0	0	0	0	2	3	4	3	1	1	1	3	2	1	2	2	0	2
286	2	21	5	2	2	1	3	1	4	4	3	3	4	3	2	2	1	3	1	2	1	3	1	1	0	2	2	2	3	2	1	0	0	0	2	2	3	2	1	3	1	2	3	3	3	1	4	3	3
287	2	21	4	4	2	1	4	4	1	3	2	3	3	1	2	4	2	1	0	3	0	1	1	1	0	0	2	1	1	2	1	1	0	0	0	1	0	0	2	1	3	0	2	2	2	1	2	1	1
288	2	20	4	1	1	1	1	1	3	3	2	2	1	2	2	2	2	2	1	4	0	2	1	1	1	2	2	1	2	2	2	1	2	1	1	1	1	1	0	1	0	0	1	1	1	2	1	1	1
289	2	21	3	1	2	3	2	1	4	2	2	3	1	1	1	2	1	4	2	2	2	2	1	0	0	2	2	1	1	3	1	1	0	0	2	2	2	0	1	1	0	0	0	3	3	1	2	1	3
290	2	19	4	1	1	5	2	1	3	1	5	5	1	1	1	5	3	1	4	4	2	4	2	2	0	4	4	4	0	0	2	4	4	4	2	3	4	4	0	3	0	3	0	4	0	0	0	0	4
291	2	18	3	2	1	2	4	2	2	2	3	4	4	2	2	2	1	4	3	2	3	1	3	3	4	2	2	2	2	2	3	3	2	3	3	3	1	0	1	1	1	1	1	0	0	0	2	2	2
292	2	22	4	1	1	1	2	1	2	2	2	2	2	2	2	3	2	2	1	3	3	4	2	0	0	0	3	1	1	1	1	0	0	0	0	0	2	1	0	1	0	1	1	1	1	2	2	1	1
293	2	21	4	3	4	5	3	2	4	5	3	2	4	2	4	4	4	5	1	3	2	4	1	1	1	3	2	1	2	3	3	2	2	0	1	3	3	1	1	3	1	2	3	2	1	1	1	1	2
294	2	22	4	2	4	4	3	2	4	5	4	4	3	4	2	4	4	4	2	3	1	3	0	0	0	3	3	1	3	2	1	0	0	0	0	3	3	3	3	1	1	3	1	2	3	0	1	3	3
295	2	19	4	2	4	2	1	2	3	4	5	2	1	1	5	3	2	5	0	2	2	3	2	0	1	4	3	1	4	0	3	0	4	3	3	1	3	2	3	1	3	1	3	1	1	2	1	1	3
296	2	19	4	1	1	3	1	3	1	2	1	2	1	1	1	3	1	2	0	0	1	0	1	0	0	0	0	0	0	1	2	0	0	0	0	2	2	0	0	1	0	1	0	0	1	2	0	0	2
297	2	21	5	5	5	5	4	5	4	5	5	4	4	4	4	3	4	4	0	2	2	3	1	0	1	3	3	3	4	4	3	0	0	0	3	2	4	4	4	4	4	4	4	3	4	3	4	3	3
298	2	19	5	1	2	1	2	3	4	5	5	3	1	2	1	4	3	3	2	3	0	4	0	0	0	1	2	2	1	4	2	2	1	1	1	3	2	0	0	4	3	2	1	1	2	3	2	3	1
299	2	21	4	1	1	2	3	2	3	4	2	3	2	1	1	3	2	4	0	2	1	3	2	0	1	0	0	0	2	3	2	1	0	0	1	2	2	1	1	3	2	3	3	4	4	4	4	3	4
300	2	19	4	1	1	4	3	4	3	3	3	4	3	2	3	4	1	5	2	0	2	4	0	1	0	0	0	0	1	3	2	2	3	1	1	3	2	2	2	3	1	4	4	3	3	3	2	0	0
301	2	20	5	2	2	2	5	3	4	4	4	5	2	4	4	5	2	4	1	3	3	3	3	2	1	1	2	1	1	1	1	1	1	1	2	2	2	3	3	3	3	3	3	3	4	3	4	3	3
302	2	18	2	1	1	1	1	1	2	2	1	3	1	1	1	1	1	1	0	2	1	2	2	2	2	2	2	2	2	2	2	2	2	2	2	2	2	2	2	2	2	2	2	2	2	2	4	2	1
303	2	19	5	2	4	3	4	3	4	5	5	4	2	1	3	4	3	5	0	0	1	3	1	1	0	2	2	0	4	3	3	3	3	4	2	3	3	2	3	4	4	3	4	3	2	3	2	3	3
304	2	20	4	1	1	1	2	4	3	2	1	2	1	2	1	2	1	1	1	1	0	4	1	0	0	0	2	0	0	1	0	0	0	0	0	2	1	1	0	2	0	1	1	1	2	2	3	1	0
305	2	18	3	1	1	1	2	1	2	1	2	2	3	2	1	3	1	4	1	1	2	2	3	2	1	0	0	1	1	1	1	1	1	1	1	2	2	2	2	1	1	1	1	1	2	2	2	1	1
306	2	19	4	2	2	3	3	4	5	4	1	3	2	3	4	1	3	4	0	4	1	4	1	0	1	3	2	2	2	3	2	2	2	2	2	2	2	1	3	3	0	1	1	2	2	2	2	2	1
307	2	19	5	1	3	1	4	5	2	3	4	4	4	3	4	5	4	2	3	4	4	4	3	1	1	0	4	4	1	3	0	0	0	0	1	2	1	1	0	3	0	2	2	3	3	4	2	0	2
308	2	19	3	1	2	3	1	1	2	4	1	2	2	2	2	2	1	1	1	1	0	1	0	0	1	1	2	0	2	1	2	0	0	0	1	1	2	2	2	2	2	2	2	1	2	0	1	1	0
309	2	19	2	1	1	1	2	3	3	2	1	2	1	1	1	2	2	3	0	1	1	1	0	0	0	0	0	0	1	1	0	0	3	3	3	0	3	0	1	1	0	0	1	4	1	2	0	2	1
310	2	21	5	1	3	1	3	3	5	5	3	5	2	2	1	3	2	2	2	2	1	3	2	0	0	0	1	2	1	4	2	2	0	0	1	1	4	3	2	2	2	2	2	2	2	2	1	4	3
311	2	19	5	1	1	1	2	3	3	1	2	3	1	2	2	3	2	1	0	0	1	3	1	0	0	0	1	0	2	0	0	0	0	0	1	2	4	4	3	4	3	4	3	3	1	1	3	2	2
312	2	20	5	1	2	3	4	3	4	4	4	3	2	4	5	3	3	4	0	0	2	1	0	0	0	0	1	0	0	1	1	0	0	1	1	1	2	0	0	2	0	0	2	3	3	2	2	0	2
313	2	20	5	4	1	3	2	3	3	5	2	4	5	4	1	4	5	5	0	3	2	4	1	0	0	2	4	0	0	3	4	1	0	0	0	0	0	0	1	0	0	0	0	4	2	4	1	0	4
314	2	20	4	1	2	2	1	2	4	3	2	1	1	3	1	2	2	1	0	1	1	2	0	0	0	0	2	0	2	2	0	0	0	0	0	3	3	2	0	2	1	1	0	1	2	2	3	0	2
315	2	18	3	1	1	2	3	3	3	2	4	2	2	2	2	2	2	3	1	1	1	2	1	0	0	0	0	0	2	2	1	1	1	0	0	1	1	3	2	3	1	3	3	1	2	1	1	1	2
316	2	18	4	1	1	4	4	2	5	4	4	4	1	1	2	5	1	2	1	3	3	3	2	1	1	1	1	1	0	2	2	0	0	0	0	0	3	0	2	2	1	0	0	2	3	2	3	0	2
317	1	19	5	1	3	3	1	3	4	4	2	2	1	2	1	3	3	4	2	3	2	4	2	0	0	3	3	2	4	4	2	0	0	1	0	2	3	2	3	4	3	4	3	2	3	4	4	0	2
318	2	18	4	1	3	2	1	1	3	1	1	2	2	2	2	2	1	2	1	2	0	2	1	0	1	1	1	2	1	2	1	2	1	0	2	2	2	3	3	3	3	2	1	2	1	1	1	0	1
319	2	20	5	1	1	1	2	3	4	4	5	2	2	1	3	2	1	1	0	1	2	4	1	0	0	0	0	0	0	0	0	0	0	0	0	0	0	0	0	2	0	0	0	0	0	0	3	3	0
320	2	20	4	2	2	1	2	3	4	2	2	3	2	1	1	4	1	2	0	1	1	3	0	0	0	0	0	0	0	1	0	0	0	0	0	0	2	2	0	1	0	1	0	1	0	0	0	0	0
321	1	18	3	2	1	2	1	1	2	1	2	2	1	2	2	2	1	1	0	2	1	3	0	0	0	1	1	0	0	2	1	0	0	0	0	0	0	0	0	0	0	2	0	0	1	0	1	0	0
322	2	19	2	1	1	1	1	2	1	2	1	1	1	1	2	3	1	3	0	0	0	1	0	0	0	0	0	0	0	2	0	0	0	0	0	0	1	0	0	0	0	0	0	0	0	0	0	0	0
323	2	19	4	4	2	2	3	1	2	1	1	3	1	2	3	2	2	3	0	0	3	3	2	3	4	2	0	0	0	0	0	1	2	0	2	1	1	0	4	4	3	4	0	0	2	2	2	0	2
324	2	19	5	1	1	1	1	1	1	1	1	1	1	1	1	1	1	1	0	0	0	2	0	0	0	0	0	0	0	2	0	0	0	0	0	0	0	0	0	0	0	0	0	0	0	0	0	0	0
325	2	20	5	1	5	1	5	1	2	5	3	5	3	2	5	2	3	5	3	3	1	3	1	1	3	3	3	1	2	1	2	1	1	1	1	2	1	1	1	1	1	1	2	1	1	2	3	1	3
326	2	19	5	1	1	1	3	2	2	1	1	3	1	2	1	1	1	1	0	0	0	4	2	0	0	0	0	0	2	2	2	0	0	0	2	1	2	1	1	2	0	1	0	2	2	3	3	1	1
327	2	19	4	2	2	3	2	3	3	3	2	3	2	3	4	3	3	5	0	4	3	4	1	1	1	4	4	0	1	2	1	1	1	1	2	4	4	2	1	4	4	3	2	1	2	2	4	2	2
328	2	21	4	1	2	1	3	3	4	2	3	4	2	3	1	4	4	4	1	3	0	4	1	1	0	0	1	1	4	1	1	0	0	0	0	0	1	1	2	3	2	1	1	1	4	4	4	2	4
329	2	20	4	1	4	4	4	4	3	5	3	3	5	3	4	4	3	5	1	2	2	2	1	1	3	3	3	1	1	0	2	0	0	1	2	2	2	1	1	2	2	2	2	3	3	3	3	1	3
330	2	20	4	1	2	4	3	2	5	2	4	5	2	3	5	4	2	1	3	4	2	4	2	2	3	2	4	1	2	2	3	1	1	0	2	3	2	1	0	2	1	2	3	2	3	4	3	0	3
331	2	20	4	1	1	1	1	2	2	3	2	2	1	1	1	2	2	1	0	2	2	2	0	0	0	0	0	0	1	1	0	0	0	0	0	0	0	0	0	0	0	1	0	0	0	1	2	0	0
332	2	19	5	1	1	4	4	2	1	2	4	4	1	4	4	4	2	4	3	3	2	3	1	0	0	3	3	3	2	2	2	3	2	2	1	1	1	2	1	1	0	0	2	2	3	3	2	1	2
333	2	18	3	1	1	1	2	1	3	1	1	2	1	1	1	2	1	2	0	1	2	3	0	0	3	1	1	1	1	2	2	0	0	0	0	1	3	2	1	1	0	0	1	3	3	3	3	3	3
334	2	20	3	1	1	1	1	1	1	2	1	1	1	1	1	1	1	1	1	1	0	2	1	1	1	0	0	0	0	0	0	0	0	0	0	0	0	0	0	1	0	0	1	0	0	0	0	0	0
335	2	20	4	1	2	2	2	2	2	3	4	3	2	3	1	3	2	3	0	3	2	3	1	0	0	1	0	0	2	2	1	0	0	2	1	0	1	1	2	1	1	1	1	1	1	1	1	2	3
336	1	19	4	1	3	1	1	1	2	3	1	2	1	1	1	2	2	2	3	2	1	3	2	0	0	1	2	0	1	1	1	0	0	0	0	0	0	0	0	0	0	0	0	1	2	2	1	0	1
337	2	19	5	1	1	1	3	1	3	1	2	3	1	1	2	2	1	4	2	3	2	3	0	0	0	2	2	0	1	3	0	0	0	0	0	1	1	0	2	1	0	0	1	0	2	1	2	0	1
338	2	19	3	1	2	2	2	2	2	2	3	3	3	2	1	3	2	3	1	2	2	3	2	1	0	2	2	0	0	1	1	1	1	1	2	2	1	1	0	2	1	2	2	1	2	1	1	1	1
339	2	20	5	1	3	4	4	4	4	1	3	4	3	4	4	4	2	2	3	3	3	3	2	2	1	2	2	1	3	3	2	1	1	2	1	2	3	3	3	2	3	2	3	3	2	2	2	3	2
340	2	19	2	3	1	2	4	3	5	4	3	3	4	3	3	4	2	3	1	1	2	1	0	0	0	0	1	0	1	3	4	0	0	2	2	2	3	4	2	3	2	1	3	3	3	2	3	1	3
341	2	20	4	2	5	2	3	4	3	5	5	3	5	3	5	4	5	5	1	2	3	2	2	2	2	1	2	2	3	1	2	2	2	2	1	3	1	3	1	2	2	1	2	1	3	3	2	2	3
342	2	19	5	1	1	1	2	2	2	3	3	2	1	1	4	4	2	5	0	2	1	4	1	0	0	0	0	0	0	0	0	0	0	0	0	0	3	3	3	3	3	1	0	0	3	0	4	0	2
343	2	22	4	1	1	1	2	2	2	1	2	2	1	1	1	1	1	1	1	2	1	3	2	1	3	1	3	2	1	2	3	2	1	2	3	2	1	2	3	2	1	1	2	3	2	3	3	1	3
344	2	21	4	1	3	1	4	1	3	2	4	3	3	3	3	3	3	4	1	1	1	3	1	1	0	0	2	2	0	2	1	1	0	0	0	0	0	0	0	0	0	0	0	0	0	0	0	2	0
345	2	20	5	1	1	1	4	4	4	3	3	3	2	2	2	2	3	4	0	0	1	2	0	0	0	0	0	1	0	1	2	1	2	3	0	4	4	3	1	2	0	2	1	0	4	4	4	3	2
346	2	18	5	1	1	2	4	1	4	1	3	4	2	4	2	4	1	2	1	2	0	3	0	0	0	0	2	2	1	2	3	0	0	0	0	0	3	0	0	2	2	1	2	2	3	3	3	0	3
347	2	20	5	1	1	1	1	1	2	2	2	1	1	1	1	1	1	1	1	2	0	0	1	0	1	0	0	0	0	0	0	0	0	0	0	1	1	0	0	0	0	0	0	0	0	0	0	0	0
348	2	21	4	1	1	1	2	2	1	3	3	1	1	1	1	3	1	1	0	3	0	4	0	0	2	2	2	1	1	2	2	2	2	1	3	3	4	2	3	3	1	2	1	3	1	2	3	3	2
349	2	20	3	1	1	1	3	2	3	2	3	3	1	3	1	3	1	2	0	1	2	2	0	0	0	0	2	1	0	1	1	0	0	0	0	0	1	2	0	0	1	0	0	1	2	3	3	2	2
350	1	19	4	1	1	1	1	1	1	1	1	1	1	1	1	1	1	1	0	0	0	1	0	0	0	0	0	0	0	0	0	0	0	0	0	0	0	0	0	0	0	0	0	0	0	2	1	0	0
351	2	20	4	1	3	2	4	2	3	2	2	2	1	2	1	3	3	2	0	2	1	3	1	3	2	2	0	3	1	2	2	1	3	3	1	2	1	3	1	2	2	1	3	2	1	2	0	2	0
352	2	19	4	1	1	1	1	1	4	1	4	2	1	3	1	5	1	1	0	0	2	3	3	0	2	1	2	2	2	3	3	3	3	2	3	1	2	2	1	3	2	1	2	2	1	2	2	1	3
353	2	20	5	1	1	1	1	1	2	3	1	1	2	1	1	3	1	5	2	1	1	0	0	0	2	3	1	1	4	1	3	2	1	4	4	4	3	0	2	4	0	3	1	2	2	1	0	4	3
354	2	19	5	2	1	3	4	5	5	1	5	5	1	4	1	4	1	3	1	4	0	4	0	0	0	0	0	0	2	3	4	0	0	0	1	3	4	4	4	3	3	4	4	4	4	4	4	4	4
355	2	19	4	1	1	1	2	3	4	3	3	4	1	3	2	4	3	2	0	2	2	3	3	0	0	2	2	0	1	3	3	0	0	0	0	3	3	1	0	3	0	2	3	4	4	2	4	0	2
356	2	20	4	1	4	5	5	4	5	3	5	5	2	3	5	5	3	4	3	4	4	3	3	1	1	3	4	2	1	2	1	0	0	0	1	1	1	4	4	3	3	0	0	2	4	3	4	2	4
357	2	18	5	1	1	1	3	5	3	5	2	5	1	5	1	3	1	1	0	4	0	4	0	0	0	3	4	0	1	4	0	0	0	0	0	4	4	4	3	3	3	4	3	3	4	4	4	0	3
358	2	18	4	2	3	1	1	3	2	2	2	2	2	1	1	3	2	4	1	2	2	2	3	3	1	2	1	1	1	2	3	1	1	1	1	1	2	1	1	1	1	3	2	2	2	2	1	1	1
359	2	21	4	1	1	1	4	1	5	1	5	4	3	4	2	4	2	5	1	0	0	4	0	0	0	2	0	0	2	0	0	2	0	0	0	3	3	4	1	4	4	4	4	4	4	4	4	2	3
360	2	19	5	4	2	3	2	2	3	1	1	2	1	2	1	2	2	1	2	4	1	4	1	0	0	0	2	3	0	2	1	0	0	0	0	2	4	2	1	2	1	1	3	4	2	3	2	3	1
361	2	20	4	3	3	2	2	2	2	1	3	3	1	2	1	1	1	1	1	3	3	3	3	2	0	0	0	0	0	1	1	1	0	0	0	1	1	1	2	1	0	2	1	0	2	1	2	2	1
362	2	20	3	1	2	1	1	1	2	3	3	2	1	2	2	2	2	2	0	2	2	3	2	2	1	2	2	2	1	1	1	2	1	1	1	1	1	1	1	1	1	1	1	1	1	1	1	0	0
363	2	20	3	1	1	1	1	1	1	1	2	1	1	1	1	1	1	1	2	1	1	3	1	0	1	2	2	2	2	2	2	2	2	2	2	3	3	0	1	1	1	2	1	1	1	1	0	0	0
364	2	20	4	1	4	1	3	3	4	5	5	4	3	3	2	2	3	5	0	4	2	4	0	0	0	0	2	0	0	1	3	0	0	0	0	3	3	1	0	2	1	1	3	4	4	3	3	3	3
365	2	19	4	3	4	4	3	3	4	3	4	4	2	4	4	3	3	3	3	3	4	4	2	2	1	2	2	1	3	1	3	3	3	2	3	1	3	3	2	3	2	1	4	2	3	2	3	2	3
366	2	18	4	2	2	2	1	1	3	3	2	2	2	1	3	2	4	4	0	1	1	3	1	1	1	2	2	1	2	1	1	2	1	1	1	3	3	2	2	3	2	1	1	2	3	2	2	1	2
367	2	19	3	1	4	2	3	4	5	5	3	3	1	2	3	4	4	4	2	2	2	4	0	0	0	4	4	1	1	2	0	0	0	0	0	0	4	0	0	0	0	0	4	2	0	1	3	1	3
368	2	20	4	1	2	3	2	2	2	2	2	2	2	1	2	2	1	2	0	2	2	2	1	0	0	1	0	1	0	0	1	1	0	0	0	0	0	0	0	0	0	0	0	1	2	0	2	0	0
369	2	18	4	5	2	2	4	2	3	4	5	3	2	3	2	3	2	4	3	4	3	4	4	3	2	1	3	3	2	1	1	0	0	0	0	1	2	2	3	2	0	1	1	2	2	1	2	3	2
370	2	21	3	1	3	1	4	5	4	3	4	4	3	3	2	5	2	3	0	2	3	4	1	0	0	1	1	1	2	3	1	1	1	3	2	3	3	1	0	2	2	2	1	2	2	2	1	1	2
371	2	18	4	1	4	1	3	3	2	5	2	3	1	1	3	4	2	1	0	0	0	2	0	0	0	0	0	0	0	3	1	0	0	0	0	0	3	0	0	3	0	0	0	1	2	4	4	0	4
372	2	20	4	1	1	1	1	1	2	3	1	3	1	1	1	2	1	2	1	0	2	2	1	1	0	0	1	1	0	1	0	0	0	0	0	0	0	0	0	1	1	0	0	2	2	3	2	0	1
373	2	20	2	1	2	2	1	3	3	5	3	2	1	2	1	1	1	1	0	0	0	2	0	0	0	2	2	3	0	1	2	0	0	4	2	2	1	4	4	0	0	0	1	0	0	1	1	2	2
374	2	23	4	1	3	3	2	2	3	4	3	2	2	2	2	3	2	5	2	2	1	3	3	2	0	2	2	2	2	2	2	2	2	2	2	2	2	2	2	2	2	2	2	2	2	2	2	2	2
375	2	18	4	1	1	1	1	3	2	3	2	1	1	2	1	3	2	3	2	3	1	4	1	1	1	2	2	1	3	2	2	1	1	1	1	2	2	1	0	2	0	1	3	2	1	3	3	1	0
376	2	21	5	1	4	1	5	2	3	1	5	5	1	4	2	4	2	2	2	4	2	3	4	3	1	4	4	1	1	3	1	2	1	1	1	1	1	1	3	3	0	0	2	3	4	4	4	3	3
377	2	19	4	1	2	1	2	1	3	3	2	2	1	1	1	1	1	1	0	2	0	2	0	0	0	0	2	0	0	0	0	0	0	0	0	0	0	0	0	0	0	0	2	0	1	0	0	0	0
378	2	18	4	1	2	2	2	2	4	3	4	4	1	5	4	5	3	5	3	3	4	4	1	1	1	1	3	1	2	3	2	3	1	3	2	3	4	4	3	4	3	4	4	2	3	3	3	1	3
379	2	23	4	1	1	1	1	2	2	2	2	1	1	1	3	1	2	2	1	1	1	4	0	0	1	2	2	2	0	2	4	0	0	0	0	3	2	2	1	0	3	1	1	1	2	4	2	0	0
380	1	20	3	3	1	1	2	1	2	1	2	2	2	2	1	3	1	1	2	3	2	3	1	0	1	2	2	0	3	3	3	3	2	1	2	2	2	0	2	0	0	3	0	2	2	2	2	0	2
381	2	22	4	1	1	2	2	2	2	1	3	3	1	1	1	3	1	1	0	2	1	2	0	0	0	0	0	0	0	1	0	0	0	0	0	1	0	0	1	1	0	0	0	1	1	1	2	1	1
382	1	19	2	1	1	1	1	1	2	1	2	2	1	1	1	1	1	1	0	3	0	3	1	0	1	1	1	0	1	2	0	0	0	0	0	0	0	0	0	0	0	0	0	1	2	2	1	0	1
383	2	20	4	1	1	1	2	2	4	2	1	3	1	2	2	2	1	1	1	2	2	4	0	0	0	3	3	0	1	2	1	0	0	0	1	2	2	2	1	2	2	1	2	0	2	3	2	1	0
384	2	20	5	2	2	3	2	2	2	3	2	2	1	2	1	2	2	1	1	1	0	1	1	0	0	0	2	1	1	2	1	2	1	2	2	2	2	1	2	2	2	2	2	2	2	2	2	1	3
385	2	18	4	1	4	2	1	2	2	4	3	2	2	2	3	2	1	4	1	1	0	3	0	0	0	0	1	0	0	1	2	0	0	0	1	1	3	3	3	3	1	1	1	3	2	3	3	1	1
386	2	18	2	1	1	1	1	1	1	2	1	1	1	1	2	3	1	1	0	2	1	4	0	0	0	0	2	1	0	0	0	0	0	0	0	0	0	0	0	1	0	1	0	2	0	2	2	0	0
387	2	19	2	1	1	1	1	1	2	1	1	2	1	1	1	1	1	2	0	0	0	2	0	0	0	0	0	0	0	0	1	0	0	0	0	0	0	0	0	0	0	0	0	0	1	1	0	0	0
388	2	18	4	1	1	4	1	1	1	1	1	2	1	1	1	2	1	1	1	1	1	1	0	0	0	0	1	0	1	3	3	0	0	0	0	3	1	0	0	3	0	1	1	1	2	2	2	0	1
389	2	19	3	1	2	2	2	2	2	3	2	2	3	2	2	3	2	4	2	2	1	1	2	0	1	3	3	2	2	1	1	0	0	0	0	1	2	2	1	2	1	1	1	3	1	3	3	1	2
390	2	19	3	2	1	1	2	4	4	5	2	3	2	3	5	5	5	3	2	2	3	3	3	1	1	2	2	2	2	3	3	0	0	0	0	3	2	2	2	2	2	1	3	1	2	3	2	1	3
391	2	20	4	1	1	1	1	1	1	2	1	1	2	1	1	2	1	2	2	1	1	1	1	1	1	1	1	1	1	1	1	1	1	1	1	1	2	1	1	1	1	1	1	2	2	2	2	1	1
392	1	19	5	4	4	1	3	2	5	5	1	3	5	2	3	2	1	5	0	0	0	2	0	0	1	1	1	0	3	3	3	1	2	1	2	2	3	3	1	2	1	2	1	2	4	4	4	0	0
393	2	19	4	1	1	3	4	2	4	5	4	4	2	5	2	4	2	4	3	3	2	3	0	0	0	1	1	0	1	3	1	1	1	1	1	1	2	1	1	1	1	1	1	2	2	2	2	1	1
394	1	19	4	4	4	3	2	2	2	5	2	2	5	2	2	2	2	5	2	2	1	3	1	1	0	0	1	1	1	0	0	1	0	0	0	1	2	2	2	3	2	2	3	3	3	4	4	1	2
395	2	19	4	1	3	1	1	1	3	1	1	4	4	4	1	5	1	4	2	3	3	4	1	0	0	0	2	0	0	2	3	0	0	0	0	3	2	0	0	3	0	0	1	2	0	1	0	0	0
396	2	18	4	1	1	1	1	1	1	1	1	1	1	1	1	1	1	1	2	3	0	4	2	0	2	2	2	1	0	2	3	0	0	0	3	2	4	4	3	3	0	3	3	0	3	2	3	1	3
397	2	19	4	1	1	1	1	2	2	2	1	1	1	1	1	1	2	2	1	1	0	2	0	0	0	0	0	0	0	1	0	0	0	0	0	0	0	0	0	0	0	0	0	0	1	2	1	0	1
398	2	19	3	1	1	2	1	1	1	2	1	1	1	1	2	1	1	3	0	1	0	1	0	0	0	1	1	0	0	2	1	0	0	0	0	0	1	0	0	1	0	1	1	1	0	0	1	2	0
399	1	18	2	1	1	1	1	1	3	2	1	2	1	1	1	1	1	3	2	2	1	3	0	0	0	0	1	1	2	1	0	1	0	0	0	1	2	1	0	1	1	1	1	2	1	1	3	1	1
400	2	19	4	1	1	2	2	2	3	3	2	2	2	2	2	2	2	3	0	2	1	1	0	0	0	1	1	0	0	1	1	1	0	0	0	0	0	0	1	2	0	2	1	1	2	1	1	0	0
401	1	18	5	1	1	1	3	2	3	1	2	4	1	2	3	5	1	1	0	1	1	3	0	0	0	0	0	0	2	1	0	0	0	0	0	0	0	0	0	1	0	0	1	2	1	2	2	0	1
402	2	20	3	5	5	4	3	3	3	4	4	3	4	2	5	5	5	4	3	3	2	3	2	1	1	3	4	1	2	1	2	2	1	1	2	2	3	2	2	3	2	2	4	3	3	3	3	2	3
403	2	19	2	1	2	2	3	4	2	1	4	2	2	2	2	2	3	3	0	2	1	3	1	1	1	1	2	0	0	3	1	0	0	0	1	2	3	3	2	3	1	1	3	2	3	3	2	2	2
404	2	20	4	1	1	1	3	3	3	2	3	3	1	2	1	4	1	3	2	3	1	3	1	0	0	0	2	1	0	0	0	0	0	0	0	0	0	0	0	0	0	0	0	0	0	0	2	0	0
405	1	19	5	1	3	1	1	1	1	5	4	1	1	1	1	1	1	1	0	3	0	4	0	0	0	0	2	0	1	2	0	4	4	4	4	2	2	0	1	0	1	2	2	0	1	3	1	0	2
406	2	19	4	1	1	5	1	1	3	1	1	1	1	1	1	2	1	1	0	1	2	4	2	3	2	0	1	2	4	3	2	3	2	1	2	1	1	1	3	3	3	3	3	2	2	1	4	2	3
407	2	19	2	1	1	1	1	1	1	1	2	2	1	1	1	1	1	1	3	3	2	3	2	0	0	1	1	0	1	1	0	0	0	0	0	1	1	1	0	0	0	1	0	2	2	3	2	0	1
408	2	19	4	1	2	3	2	1	1	1	2	4	1	1	2	3	1	1	0	1	0	1	0	0	0	0	1	0	0	2	3	0	2	0	0	2	1	0	0	1	1	4	2	4	4	4	4	2	4
409	2	19	5	1	1	1	3	1	4	4	4	3	1	3	2	5	1	4	0	1	0	4	1	0	0	0	0	0	0	0	0	0	0	0	0	0	4	4	4	2	0	0	0	1	3	3	3	0	3
410	2	18	3	1	1	1	1	1	2	2	2	2	1	2	2	3	1	1	0	2	1	1	0	0	0	0	1	0	0	0	0	2	0	0	0	1	2	0	0	1	0	1	1	1	0	0	2	2	1
411	2	19	4	2	3	1	4	4	2	3	2	4	2	3	1	3	4	3	3	4	1	3	1	0	0	0	1	1	2	4	3	0	0	0	1	1	0	1	1	1	1	1	2	0	3	0	2	0	0
412	1	19	5	4	3	1	4	5	5	5	5	5	3	2	5	5	2	1	3	4	4	4	2	3	0	2	3	1	3	3	4	4	2	1	1	2	3	1	2	3	3	2	3	3	3	3	3	3	3
413	2	19	3	1	1	1	2	1	2	3	2	2	1	2	1	1	1	1	0	0	1	2	0	0	0	0	0	0	0	0	0	0	0	0	0	0	0	0	0	0	0	0	0	0	1	0	0	0	1
414	2	20	4	1	1	1	1	5	5	4	3	5	1	3	3	5	1	1	0	0	1	4	2	0	0	0	0	0	0	1	0	1	0	0	0	1	0	0	0	0	0	0	0	0	1	0	0	0	0
415	2	20	4	1	1	2	3	1	3	4	2	3	1	3	3	4	1	4	0	3	2	4	0	0	0	0	2	0	4	1	0	0	0	0	2	3	2	1	1	1	1	0	1	2	3	4	4	2	2
416	2	20	3	1	1	2	2	1	3	3	2	3	1	4	1	4	4	1	0	3	3	4	3	3	0	2	3	2	3	0	0	0	1	2	1	1	0	0	0	0	0	0	0	0	0	0	0	0	0
417	2	19	4	1	2	1	2	1	3	1	2	3	1	1	3	3	1	1	3	2	2	3	2	0	0	0	1	1	0	0	0	0	0	1	1	1	1	1	0	2	0	0	0	1	2	1	2	1	0
418	2	19	4	1	1	2	2	3	2	2	1	3	1	2	1	2	2	4	1	3	3	3	2	2	2	2	3	2	3	3	3	2	3	2	2	3	2	3	2	3	2	3	2	2	3	2	1	3	3
419	2	19	3	1	2	1	1	1	2	2	2	2	2	2	2	2	1	1	0	0	0	0	0	0	0	0	0	0	0	0	0	0	0	0	0	1	0	2	1	2	2	2	2	1	0	0	0	1	0
420	2	20	4	3	2	1	4	3	3	5	3	4	4	4	2	3	2	4	0	2	0	4	0	0	1	0	0	0	3	4	4	0	0	0	0	1	4	3	2	3	3	2	3	4	4	4	4	2	4
421	2	20	5	2	1	1	3	3	4	2	3	4	1	4	1	4	3	2	2	2	2	4	0	0	0	0	0	1	0	2	2	0	0	0	1	1	1	1	0	1	0	1	0	2	2	2	2	0	2
422	1	18	2	1	2	1	3	3	3	3	2	2	2	2	1	1	1	1	2	1	1	2	0	0	0	0	0	0	0	1	1	1	0	0	0	0	0	0	2	0	2	2	0	2	2	2	1	1	1
423	1	19	4	4	1	1	1	3	4	4	3	1	1	2	1	2	2	2	2	3	1	4	2	0	2	3	2	4	2	3	3	3	0	0	0	1	0	1	2	2	3	3	1	2	3	1	2	1	0
424	2	19	3	1	1	1	2	2	2	2	1	2	1	1	1	2	1	1	2	2	0	3	1	0	0	1	1	0	0	1	1	1	0	1	1	1	2	1	1	2	1	2	2	3	2	1	1	1	1
425	2	22	4	1	1	2	4	3	4	3	3	3	2	4	2	2	2	2	1	2	3	3	3	2	0	1	2	1	1	1	1	2	1	1	1	1	1	1	1	2	1	1	1	1	1	1	1	1	1
426	2	18	3	1	1	1	2	3	3	3	3	2	1	2	1	3	1	3	0	2	3	3	1	0	0	0	0	0	0	0	0	0	1	0	0	1	0	1	2	0	0	2	0	0	0	0	1	0	0
427	2	19	4	1	1	1	3	2	2	3	3	2	1	2	1	1	2	2	0	2	1	2	0	0	0	0	1	0	1	1	1	0	0	0	0	1	1	0	0	0	0	0	0	1	0	2	1	0	1
428	2	19	4	1	1	1	1	1	2	2	1	1	1	1	1	1	1	1	2	1	3	2	4	4	4	4	4	4	4	2	2	4	3	2	2	2	2	2	2	1	0	0	2	2	0	1	1	2	2
429	2	18	4	2	1	3	3	2	3	1	3	3	2	1	3	1	2	3	2	2	1	2	1	1	2	3	3	1	1	2	2	1	1	1	2	1	2	1	0	1	1	2	1	2	1	0	2	1	1
430	1	18	4	2	3	2	3	3	4	3	4	4	2	4	1	3	2	2	2	2	2	3	1	1	1	3	3	1	2	3	3	2	1	1	1	3	3	2	1	1	1	3	2	2	2	2	2	1	2
431	2	19	4	1	1	4	2	1	1	4	3	3	2	4	3	4	2	2	3	4	1	4	2	0	3	3	3	2	0	1	0	0	0	0	0	0	2	3	0	1	1	2	1	3	3	2	2	1	3
432	2	20	4	1	2	3	2	2	2	3	2	3	2	2	2	2	2	2	1	2	1	3	2	0	0	0	1	1	1	1	1	0	0	0	0	0	0	0	0	0	0	1	0	1	2	2	2	0	1
433	2	19	5	1	1	2	2	3	2	4	2	2	1	1	1	1	1	1	1	1	0	4	1	0	0	1	2	1	1	0	0	0	0	0	0	0	0	0	0	1	0	1	0	0	1	0	0	0	0
434	2	19	3	1	1	2	1	1	2	2	1	2	1	1	2	2	1	4	0	2	1	3	1	1	1	1	1	1	1	1	1	1	1	1	1	1	1	1	1	1	1	1	1	1	2	1	2	1	1
435	2	19	4	1	2	4	2	1	1	4	1	1	2	2	3	5	2	5	0	0	1	0	0	2	3	0	2	0	1	1	2	0	2	3	0	2	0	1	1	0	1	1	2	1	2	1	1	2	0
436	2	19	3	1	1	1	2	4	3	4	4	3	2	2	2	2	3	4	0	0	0	1	0	0	0	0	1	2	0	0	1	0	2	0	0	0	0	0	1	0	1	0	2	0	0	0	0	0	0
437	2	20	4	1	2	1	2	4	1	4	4	3	2	3	1	2	4	5	0	2	0	1	0	0	0	1	2	0	1	2	0	0	0	0	0	0	1	1	0	1	0	2	2	1	3	0	3	0	1
438	2	19	3	3	3	3	3	3	3	3	3	3	3	3	3	3	3	3	2	2	2	2	2	2	2	2	2	2	2	2	2	2	2	2	2	2	2	2	2	2	2	2	2	2	2	2	2	2	2
439	2	19	2	1	2	3	3	2	2	3	1	2	1	2	1	2	1	3	0	2	0	3	0	0	0	0	0	0	0	2	2	2	2	2	2	2	1	2	2	2	0	0	0	1	2	2	2	2	2
440	2	18	4	1	1	1	3	1	3	1	3	3	1	1	1	3	1	1	0	2	2	3	1	0	0	0	0	2	0	0	0	2	0	0	0	1	1	2	1	3	3	1	1	1	0	0	3	0	1
441	2	19	3	3	2	2	1	2	2	4	2	2	2	3	2	2	3	1	1	1	1	3	2	2	2	3	3	1	1	1	1	3	1	1	1	1	2	1	1	3	1	1	3	0	1	1	1	1	1
442	2	18	5	1	3	3	5	5	5	1	5	5	1	3	1	5	5	3	0	4	4	4	2	0	0	2	3	1	0	0	0	0	0	0	0	0	2	1	0	3	0	3	3	0	0	0	4	0	2
443	2	18	5	2	2	1	4	3	2	2	3	4	3	4	2	3	3	4	0	0	1	2	0	0	0	0	0	0	1	2	2	1	0	0	0	1	0	0	0	0	0	1	0	3	2	3	3	1	1
444	2	18	2	1	5	1	5	3	5	5	5	5	5	5	4	5	1	3	2	4	2	4	2	0	0	0	0	2	3	3	2	0	0	0	0	0	0	0	0	0	0	4	2	3	3	4	4	2	4
445	2	24	5	1	1	3	3	3	3	1	4	3	1	3	2	2	2	3	3	3	3	3	1	0	1	1	2	1	1	1	1	0	0	0	0	0	0	0	0	0	0	0	0	2	0	0	0	3	1
446	2	20	3	1	1	3	1	3	2	3	3	2	1	3	1	1	1	2	1	2	1	3	2	2	2	0	0	0	0	2	0	0	0	0	0	0	0	0	0	0	0	0	0	0	0	0	0	0	0
447	2	19	4	1	3	1	1	2	3	2	1	1	2	2	1	4	1	2	0	1	0	2	0	0	0	0	0	0	1	2	0	0	0	0	0	1	2	2	0	2	0	0	2	2	2	0	2	0	1
448	1	19	5	1	1	1	1	1	1	3	1	1	1	1	1	2	1	5	0	1	0	2	2	0	0	0	0	0	0	1	0	0	0	0	0	0	0	0	0	0	0	0	0	0	2	4	2	0	2
449	1	20	4	3	3	2	2	2	2	4	2	3	4	3	2	2	4	4	2	2	1	2	1	1	0	1	1	2	0	2	2	2	0	0	1	0	0	1	1	1	0	0	0	2	2	2	2	1	2
450	2	18	5	4	4	2	3	4	4	4	2	3	2	4	4	4	3	2	1	3	4	4	2	1	1	0	0	1	3	4	2	4	1	0	4	4	4	4	4	4	3	1	4	4	4	4	4	4	4
451	2	19	5	1	2	2	5	5	5	3	5	5	3	5	2	3	3	3	0	4	2	4	2	1	0	1	2	2	1	2	3	2	1	2	2	1	2	3	2	1	2	2	1	2	2	2	1	1	1
452	2	18	4	2	4	1	4	4	5	2	3	4	2	4	2	5	4	5	1	3	1	4	4	4	2	3	3	0	0	0	0	0	0	0	0	2	4	1	4	2	0	1	0	3	3	4	3	3	2
453	2	19	4	1	3	4	2	1	4	5	3	3	2	4	5	4	2	3	0	1	2	3	1	0	1	3	3	2	1	2	1	3	1	0	2	3	4	3	3	4	2	3	4	3	3	3	4	0	1
454	2	20	5	3	1	1	1	2	3	2	3	3	3	3	1	2	2	2	0	1	1	3	2	0	1	1	2	0	0	1	1	0	0	0	0	0	1	2	0	2	2	3	4	2	3	2	3	1	1
455	2	21	4	1	1	1	1	1	2	3	1	2	1	1	1	2	1	1	1	1	1	3	0	0	1	0	2	1	0	1	2	0	0	0	0	0	3	3	3	3	0	0	1	3	3	3	3	1	1
456	2	20	3	1	2	2	1	2	2	2	2	2	2	1	1	3	2	2	0	0	0	1	0	0	0	0	1	0	0	1	1	1	1	0	2	2	1	1	1	1	1	1	1	2	1	1	1	1	1
457	2	20	4	1	1	1	1	1	2	2	1	3	1	1	1	1	1	5	0	0	0	0	0	0	0	0	1	0	0	0	0	0	0	0	0	2	0	0	0	1	1	1	1	3	2	0	3	0	0
458	2	19	4	1	3	1	2	2	2	1	4	3	1	3	1	2	1	4	0	0	0	2	0	0	0	0	1	0	0	1	1	1	0	0	0	4	3	1	3	3	0	3	3	3	3	3	3	3	4
459	1	18	4	1	4	3	2	3	4	3	4	3	3	2	3	4	2	2	3	3	2	2	2	1	1	2	3	3	3	2	2	0	0	0	2	3	2	1	1	1	2	1	1	1	2	3	3	1	3
460	2	19	4	1	2	2	1	1	2	4	2	2	1	2	4	4	2	2	0	1	2	3	1	0	0	1	1	1	1	2	2	0	0	1	1	2	2	1	1	2	0	1	1	1	1	1	1	1	0
461	2	19	3	1	1	1	2	2	2	2	2	2	1	1	1	1	1	2	1	1	1	1	1	1	1	1	1	1	1	1	0	0	0	0	0	0	0	0	0	0	0	0	0	4	0	0	3	0	1
462	2	19	2	1	1	1	2	2	2	1	2	2	1	1	1	1	2	1	0	0	0	0	0	0	0	0	0	0	0	0	0	0	0	0	0	1	1	0	0	1	0	0	0	1	2	3	2	0	1
463	2	18	4	3	2	1	2	2	2	4	2	2	2	2	1	1	1	2	0	2	0	2	0	0	0	0	0	2	0	0	1	2	1	2	1	0	1	1	1	1	1	1	0	0	1	0	0	0	2
464	2	20	5	3	2	3	2	4	1	4	3	2	1	1	3	3	2	5	0	3	2	3	3	0	0	2	3	2	0	2	2	0	0	0	0	2	4	0	2	1	1	4	4	2	1	2	4	2	3
465	1	19	5	4	4	3	3	3	3	2	2	3	4	3	3	2	2	3	0	0	1	1	1	1	2	1	1	1	1	2	2	1	1	1	1	1	1	1	1	1	1	1	1	1	1	2	2	2	2
466	2	19	3	1	2	4	4	4	5	2	3	4	1	3	1	4	4	4	1	2	1	2	1	1	0	1	3	1	1	1	0	0	0	0	3	0	1	1	0	0	0	1	0	1	1	1	2	1	1
467	2	19	5	2	3	3	3	4	3	4	4	4	3	3	2	4	3	4	2	3	2	3	1	1	1	1	1	0	0	1	0	0	0	0	0	0	0	0	0	0	0	2	1	3	3	3	1	1	1
468	2	19	5	1	2	1	2	2	4	1	5	3	1	2	4	5	1	5	0	0	1	2	3	2	3	1	3	1	2	1	3	3	2	4	2	1	0	2	1	3	4	0	3	1	2	4	0	3	1
469	2	19	5	1	1	1	3	1	4	1	2	3	1	2	1	5	1	1	2	2	2	2	2	2	2	2	2	2	2	2	2	2	2	2	2	2	2	2	2	2	2	2	2	2	2	2	2	2	2
470	2	19	4	2	4	3	2	3	2	4	2	2	2	2	1	2	2	3	1	1	1	4	1	0	0	1	2	0	2	3	2	0	0	0	0	0	3	2	0	2	2	1	1	1	1	1	2	0	1
471	1	19	4	1	1	1	1	2	4	1	1	1	1	1	1	2	2	1	2	2	1	3	1	0	0	0	0	0	0	0	0	0	0	0	0	0	0	0	0	0	0	0	0	1	1	1	0	0	0
472	1	19	4	3	4	1	4	2	3	2	4	3	4	2	1	3	2	2	0	3	1	3	2	1	1	2	3	2	4	4	4	3	2	2	1	3	4	4	2	4	4	4	4	3	4	4	4	3	4
473	2	18	3	2	1	1	2	1	2	1	2	2	1	1	2	3	1	1	1	2	2	2	2	0	1	1	1	1	3	0	2	0	0	0	2	1	3	3	2	3	2	1	2	2	3	3	2	1	2
474	2	18	4	1	2	3	2	1	4	2	2	4	3	3	2	2	2	3	1	2	2	3	1	1	1	2	2	1	2	2	2	1	1	1	3	3	2	1	0	3	2	3	2	3	3	3	3	2	3
475	2	19	4	1	2	2	3	4	3	3	3	4	3	4	3	4	3	4	0	1	0	2	1	1	1	1	2	1	3	1	2	1	0	2	1	2	0	1	2	1	2	1	2	3	0	1	2	1	3
476	2	18	5	1	1	1	2	3	1	5	5	5	1	1	1	1	1	4	0	3	0	4	0	0	0	2	4	1	0	3	0	0	0	0	0	3	0	0	0	3	0	0	4	0	4	4	4	0	0
477	2	18	3	1	1	1	1	3	1	1	1	3	1	4	4	1	1	1	1	2	1	0	4	1	4	3	1	2	0	3	2	4	2	4	1	2	3	2	1	2	3	1	2	4	1	4	1	2	2
478	2	18	4	4	1	2	5	2	5	5	5	5	2	4	3	3	3	2	0	2	0	3	2	0	0	3	3	2	2	4	3	1	0	1	2	1	2	3	2	3	1	3	2	1	2	2	2	3	1
479	1	18	4	1	4	1	2	2	2	4	3	3	2	2	1	3	2	4	0	1	1	1	1	1	0	0	1	0	1	2	2	3	1	0	0	0	1	0	0	2	0	3	2	2	1	3	2	0	2
480	2	20	2	1	3	1	1	1	2	4	4	2	2	1	2	2	2	1	2	2	1	3	0	0	0	0	1	0	0	1	2	2	0	0	0	1	2	1	1	1	1	1	1	1	2	2	2	1	1
481	2	20	4	1	1	2	2	1	2	4	2	3	2	2	3	3	3	3	0	1	1	2	2	1	0	0	1	0	0	0	2	0	0	0	0	0	3	1	0	0	0	0	1	1	0	2	2	1	1
482	1	23	2	1	2	1	1	2	4	2	1	2	2	1	1	1	1	1	0	0	1	0	0	0	0	0	3	0	2	2	1	0	0	0	0	1	2	2	1	3	0	0	1	0	1	0	2	2	1
483	1	26	4	3	2	2	2	2	4	2	1	3	2	1	1	1	2	4	4	3	2	4	2	1	3	3	3	3	1	1	0	1	2	1	1	1	2	1	2	2	1	2	3	3	2	3	3	1	2
484	1	19	4	1	1	1	2	2	3	1	1	3	3	1	4	2	2	2	3	4	2	4	3	0	2	3	4	4	0	2	0	3	0	0	3	2	4	4	4	4	4	2	4	4	4	4	4	4	3
485	1	56	3	2	2	2	2	1	2	1	3	3	2	2	1	2	2	2	1	2	2	2	1	1	1	1	2	2	1	1	2	1	1	1	1	1	1	1	1	2	1	1	1	2	1	1	2	1	1
486	1	21	4	1	2	1	1	2	2	3	2	2	3	2	1	2	1	1	0	0	1	2	2	0	0	1	1	0	3	2	0	2	0	0	1	1	1	2	2	2	0	2	1	2	1	2	3	2	1
487	1	21	4	2	2	4	3	1	5	4	2	2	1	2	4	5	5	4	0	3	4	4	1	1	0	3	3	4	0	4	3	0	0	0	0	0	3	3	3	3	2	2	2	2	4	4	4	4	3
488	1	19	3	3	5	1	4	2	2	5	5	3	2	5	2	1	1	1	3	1	2	1	0	0	0	2	1	1	2	2	1	2	2	3	3	1	2	1	1	2	3	2	3	4	4	4	4	1	4
489	1	19	3	1	2	1	1	1	2	1	1	1	3	1	1	1	1	1	0	3	0	2	1	1	0	0	0	0	0	2	1	0	0	0	0	0	0	0	0	0	0	0	0	0	0	0	0	0	2
490	1	20	4	2	2	1	2	3	2	3	2	3	3	2	2	3	3	1	1	2	2	3	3	1	0	1	3	3	3	3	2	0	0	0	0	1	2	3	2	1	2	2	3	2	3	1	3	2	1
491	1	19	3	1	2	2	2	3	3	2	1	4	2	3	2	2	1	1	2	1	0	2	1	0	0	2	2	0	0	0	0	0	0	0	0	1	2	0	2	1	0	1	2	3	2	2	2	1	0
492	2	19	5	1	2	1	4	1	2	4	3	4	1	3	2	4	2	5	1	1	1	1	1	0	0	0	0	0	0	0	1	1	0	1	1	1	2	2	0	2	0	1	2	2	1	1	2	0	3
493	2	21	3	1	2	3	3	4	4	3	2	3	2	2	4	3	3	4	2	1	1	3	1	0	0	0	1	0	4	1	0	0	0	0	0	0	0	2	0	1	0	0	1	0	1	0	1	0	0
494	1	21	4	1	5	1	1	1	1	5	1	1	1	1	1	2	2	2	0	2	2	4	2	0	0	2	2	2	0	0	0	0	0	0	0	0	0	0	0	0	0	0	0	0	0	0	3	0	0
495	1	23	4	1	1	2	3	4	4	2	4	3	4	2	4	4	2	3	1	1	1	2	0	0	0	0	0	2	2	3	1	0	0	0	0	0	2	0	0	1	0	0	0	2	0	0	2	2	0
496	2	22	3	1	2	4	1	3	5	3	2	3	1	2	2	3	3	2	0	0	0	2	0	0	0	0	0	0	1	3	0	0	0	0	0	0	3	3	3	1	3	2	1	2	3	2	3	2	3
497	2	20	1	1	3	3	1	3	3	3	3	4	3	3	4	3	2	4	0	1	0	2	0	0	0	2	0	0	1	0	0	0	0	0	0	0	0	0	0	0	0	0	0	2	0	0	0	0	1
498	2	19	4	1	3	2	3	2	3	2	4	3	3	2	2	2	2	3	0	1	2	2	0	0	0	2	2	1	3	2	4	0	0	0	0	1	1	1	0	2	1	0	1	4	3	4	2	1	4
499	1	19	2	3	2	4	2	2	3	4	2	2	4	1	3	2	3	4	1	0	1	4	0	0	0	0	0	0	3	1	0	1	0	0	0	0	0	0	0	0	0	0	0	0	0	3	1	0	0
500	1	36	4	1	2	1	2	4	4	1	2	2	2	1	1	2	1	1	0	0	0	0	1	0	0	2	3	0	1	0	0	0	0	0	0	0	1	1	1	1	0	0	1	0	0	2	0	0	0
501	2	20	3	1	2	1	1	1	3	1	1	1	2	1	1	1	1	1	1	2	2	2	1	0	0	0	0	0	0	1	0	0	0	0	0	0	0	0	0	0	0	0	0	3	2	1	2	0	0
502	1	19	4	3	2	4	2	3	3	3	2	2	1	1	3	3	3	3	0	3	1	4	4	2	1	2	2	0	1	1	0	3	3	2	2	3	3	1	1	0	0	0	0	1	3	1	3	4	4
503	1	20	4	1	2	2	1	2	3	2	3	2	3	2	1	2	2	2	1	2	2	3	2	1	0	0	1	1	0	4	1	2	2	3	3	3	3	4	4	4	4	4	4	3	2	2	3	0	2
504	2	48	2	1	1	1	1	2	2	1	1	1	1	1	1	1	1	2	2	2	0	2	0	0	0	1	2	0	3	0	0	0	0	0	0	0	3	1	0	3	0	0	1	0	3	0	3	0	3
505	1	20	4	1	2	2	1	3	3	1	2	1	2	1	3	4	2	2	0	1	0	2	0	0	0	0	1	2	1	1	0	0	0	0	0	0	1	0	0	1	0	1	1	2	2	2	1	0	0
506	1	22	5	1	2	1	1	3	1	4	2	2	1	4	1	4	2	1	4	3	2	4	4	4	0	2	2	0	2	0	0	0	0	0	0	4	0	0	0	0	1	0	0	2	2	3	3	3	0
507	1	20	4	1	3	2	2	2	2	4	3	4	2	4	2	3	3	2	1	1	2	2	0	0	0	1	1	1	0	0	0	0	0	0	0	2	2	0	0	2	0	0	0	0	2	1	2	0	0
508	1	21	3	1	1	1	2	1	2	2	2	2	2	1	1	2	1	1	2	2	0	2	2	1	0	1	1	0	0	1	0	0	0	0	0	1	0	0	0	0	0	0	0	0	0	1	0	0	0
509	2	20	2	1	1	1	1	3	2	1	1	1	1	1	1	1	1	1	1	0	0	1	0	0	0	0	0	0	1	0	0	1	0	0	0	0	2	0	0	3	0	0	0	1	3	2	2	1	0
510	1	20	4	1	1	1	2	1	1	1	1	2	1	2	1	1	1	1	0	1	0	0	0	0	0	0	0	0	2	4	2	2	0	0	0	0	4	1	3	3	0	2	1	3	0	0	4	0	2
511	1	48	4	1	2	2	2	1	2	2	2	2	2	1	1	2	1	2	1	2	1	2	1	0	1	1	1	2	2	1	0	1	1	0	0	1	1	1	1	1	1	1	1	2	1	1	1	1	1
512	2	70	4	1	1	1	3	1	1	5	3	3	5	3	1	3	3	5	1	1	0	3	0	0	0	2	2	0	0	1	0	0	0	0	0	0	0	0	0	0	0	0	0	2	0	0	1	0	1
513	1	20	5	1	1	3	1	2	4	1	3	4	1	1	3	1	1	5	1	1	2	2	2	1	0	0	3	1	0	0	0	0	0	0	0	0	0	0	0	0	0	1	0	0	0	0	0	0	0
514	2	21	4	2	3	1	4	3	5	2	5	5	2	4	1	4	3	2	0	0	0	2	0	0	0	0	0	1	2	3	2	0	4	0	3	1	2	2	0	0	3	2	1	1	2	1	2	0	3
515	1	23	3	1	2	1	1	2	3	3	2	2	2	2	2	2	2	1	1	2	1	2	1	1	0	1	1	1	2	2	2	2	2	1	0	0	0	1	1	1	0	0	0	1	1	2	1	1	1
516	2	21	4	3	4	4	3	2	4	4	4	3	3	5	2	3	3	4	1	1	1	3	2	1	1	2	3	1	3	3	1	1	0	0	1	2	2	2	2	2	2	1	3	2	3	3	1	0	2
517	1	20	4	1	1	1	1	2	2	3	2	2	2	2	2	2	2	1	1	2	0	2	0	0	0	0	2	1	0	0	0	0	0	0	0	0	0	0	0	0	0	0	0	0	0	0	2	0	1
518	1	19	4	1	1	2	3	2	2	2	4	4	1	2	1	3	1	1	3	3	2	4	2	1	1	1	2	2	1	0	0	0	0	0	0	0	1	1	0	0	0	0	0	0	1	2	0	0	0
519	1	19	4	1	2	1	2	2	3	1	2	3	1	2	1	1	2	3	2	2	2	2	3	1	0	1	2	0	2	1	1	0	0	0	0	2	1	0	0	1	0	0	0	2	1	2	2	1	2
520	1	18	3	1	1	1	1	2	2	2	1	1	1	1	1	2	1	1	1	1	1	2	2	0	0	0	2	1	0	2	0	0	0	0	0	0	1	2	0	2	0	1	1	0	0	0	1	0	0
521	1	19	5	5	5	5	5	5	5	4	4	4	4	4	4	4	4	4	3	3	4	3	0	0	1	1	0	2	3	2	0	2	1	3	1	1	3	2	2	2	2	3	3	2	2	2	2	0	4
522	1	20	2	1	1	2	1	1	2	4	1	2	1	1	1	1	2	1	1	2	0	1	0	0	0	2	2	0	0	3	1	0	0	0	0	0	1	1	1	1	0	1	1	2	1	2	2	0	0
523	1	69	4	1	2	2	2	2	3	3	2	2	2	3	2	2	2	3	0	3	1	3	2	2	0	1	2	1	2	4	1	0	0	0	1	0	1	1	1	2	0	1	1	1	2	3	2	1	2
524	1	20	2	1	2	1	1	4	3	3	2	2	1	1	1	2	2	3	0	0	0	3	0	0	0	0	2	0	3	1	0	0	0	0	0	2	0	0	0	1	0	0	0	1	1	0	2	0	0
525	2	19	4	1	4	3	2	3	3	4	3	2	3	1	1	2	1	1	0	2	0	2	0	0	0	0	0	0	0	0	0	0	0	0	0	2	2	0	0	2	0	2	1	1	0	3	3	0	3
526	1	20	4	1	2	1	3	4	4	3	3	2	1	3	2	4	2	1	1	1	2	3	3	0	0	1	1	1	2	2	2	0	0	0	0	3	3	4	3	4	1	2	4	4	4	3	4	1	2
527	1	51	4	1	1	2	3	2	2	2	4	4	1	3	1	3	2	5	1	3	1	2	1	1	1	2	2	0	3	1	0	1	1	1	0	1	0	2	0	1	1	1	2	2	1	0	1	0	1
528	2	21	2	1	3	3	2	1	1	3	3	3	1	1	1	1	1	3	0	1	0	3	2	0	0	2	2	2	1	0	0	0	0	0	0	0	0	0	1	1	0	1	0	0	0	2	2	3	1
529	1	19	4	2	2	3	2	2	2	3	2	2	1	2	1	1	2	3	1	2	1	2	1	0	0	0	1	0	2	1	0	2	1	2	1	1	0	1	0	0	0	0	1	1	1	1	1	0	1
530	1	19	4	1	2	3	3	3	2	1	2	2	1	1	1	1	2	3	1	3	3	3	1	0	0	1	1	0	1	0	0	0	0	0	0	0	1	1	1	0	1	0	1	1	0	0	1	0	0
531	1	19	3	2	4	2	4	2	4	5	4	5	1	4	1	3	5	5	0	1	0	3	0	0	0	0	1	1	2	4	1	0	0	0	0	1	1	0	0	1	0	2	1	1	2	2	2	1	2
532	1	22	3	1	2	1	1	1	1	1	1	1	1	1	1	1	1	3	1	2	1	2	2	1	1	0	0	0	0	0	2	0	0	0	0	0	0	0	0	0	0	0	0	1	0	1	1	1	0
533	2	20	4	1	1	1	1	2	2	2	2	3	1	1	1	1	2	1	1	1	1	1	1	0	1	0	0	0	1	2	1	1	1	2	1	2	2	2	2	2	1	1	2	1	1	1	2	2	1
534	1	21	4	1	1	3	2	1	3	1	2	3	2	1	1	2	4	3	2	2	0	2	2	0	1	1	2	2	4	2	0	1	0	0	1	0	0	0	1	1	0	2	2	1	1	4	2	1	1
535	1	22	3	2	2	3	3	2	3	2	3	3	2	2	2	3	2	2	2	2	2	3	3	1	1	1	2	1	2	2	2	1	0	1	1	2	2	2	1	2	2	1	1	2	1	2	2	1	1
536	1	20	2	1	1	1	3	1	2	1	3	3	1	1	1	2	1	1	2	1	0	1	2	0	0	0	1	0	1	2	2	0	0	0	0	0	2	1	2	0	0	1	0	3	3	3	3	0	2
537	1	20	4	2	3	1	1	2	2	4	2	2	4	2	2	1	2	4	0	3	0	4	2	0	0	0	2	0	2	1	1	0	0	0	0	0	1	0	0	3	0	0	3	1	0	2	2	0	1
538	2	21	3	3	2	1	3	1	2	4	3	3	1	1	1	1	2	2	0	2	0	3	0	0	0	0	0	0	0	2	0	0	0	1	0	1	1	0	0	0	0	0	0	2	2	2	2	0	1
539	1	40	3	1	2	1	2	2	2	2	1	3	3	1	1	3	2	3	2	3	3	3	2	2	2	2	2	2	0	0	0	2	1	0	1	2	2	2	2	2	2	2	0	0	1	2	2	1	2
540	1	21	3	1	2	2	2	2	2	2	2	2	2	2	1	2	2	3	2	2	1	2	1	0	1	2	2	1	2	3	1	2	1	0	1	1	2	1	1	2	0	2	2	2	2	3	2	2	2
541	2	20	4	1	2	3	2	2	2	3	3	2	3	2	3	2	2	2	1	2	0	1	0	0	0	1	1	0	1	0	0	0	0	0	0	0	0	0	0	2	0	1	2	0	0	1	1	1	0
542	1	20	4	1	1	2	2	2	2	2	2	2	2	1	1	2	2	1	2	3	2	3	2	1	1	1	2	2	2	1	1	1	0	0	0	0	0	0	0	1	0	1	0	1	1	1	2	1	1
543	1	34	3	1	1	1	2	1	2	1	1	2	1	1	1	1	1	1	1	0	0	2	0	0	0	0	1	0	2	2	0	0	0	0	0	0	2	2	2	2	0	0	2	1	2	2	1	0	1
544	1	22	3	1	2	2	2	3	4	2	2	3	1	3	2	2	1	2	0	1	1	1	0	0	0	1	0	1	0	1	0	0	0	0	0	0	0	1	0	1	0	1	0	1	0	0	0	0	0
545	2	20	3	2	3	2	3	3	2	2	3	4	2	2	1	4	3	2	1	1	0	1	1	0	0	2	1	0	1	2	3	0	0	0	1	1	0	0	0	1	0	1	0	2	2	3	2	1	2
546	1	38	4	1	1	1	3	1	3	1	2	3	1	3	1	2	1	2	1	1	3	3	0	0	0	0	0	1	1	0	0	0	0	0	0	0	0	1	0	0	0	0	0	0	1	0	1	0	1
547	2	21	3	1	1	2	2	3	3	2	1	2	1	1	1	2	1	1	1	2	0	2	1	0	0	0	1	2	1	0	0	0	0	0	1	0	0	0	1	0	1	1	1	0	0	1	0	0	0
548	2	21	3	1	2	1	1	2	2	3	2	2	3	2	1	1	1	4	1	2	1	3	1	0	0	0	0	0	2	2	1	1	0	1	1	2	2	2	2	2	0	1	1	2	2	1	2	1	1
549	1	20	5	1	1	1	2	1	3	1	1	2	1	1	2	2	2	1	1	1	0	1	2	0	0	0	0	0	1	0	0	0	0	0	0	0	0	0	0	1	0	1	1	1	1	0	1	1	0
550	2	20	4	1	3	3	3	2	3	2	3	4	2	2	2	3	3	2	1	2	2	3	2	1	1	1	2	1	1	3	1	1	0	0	1	2	0	0	1	1	0	1	1	2	3	2	2	2	1
551	2	20	4	1	2	1	2	3	4	2	3	3	3	2	1	2	1	2	1	3	1	2	0	0	0	1	2	1	3	2	1	2	0	0	0	0	0	1	1	3	0	1	1	0	0	0	2	0	1
552	2	20	4	1	1	1	1	1	2	1	1	2	1	2	1	1	1	1	2	1	0	1	1	0	0	0	1	0	0	0	0	2	0	0	0	1	0	1	0	1	0	1	1	0	0	0	1	0	0
553	1	20	4	1	3	1	2	2	2	4	2	2	1	1	2	2	2	3	0	0	0	2	0	0	0	0	0	0	1	3	0	0	0	0	0	0	3	2	3	1	0	2	2	3	1	4	3	1	2
554	2	20	4	2	2	2	2	2	3	1	2	2	1	1	2	3	3	3	0	2	4	4	0	0	1	0	2	2	2	4	2	2	2	3	3	3	2	0	2	2	2	2	1	2	2	1	2	3	2
555	2	21	4	1	1	1	1	1	1	1	1	1	1	1	1	1	1	4	2	2	1	3	2	0	0	1	2	1	1	0	0	0	0	0	0	0	0	0	0	0	0	0	0	0	0	0	1	0	0
556	1	20	5	1	1	1	1	2	3	4	3	2	1	1	1	3	3	4	1	2	2	2	1	1	1	1	3	2	2	1	0	0	0	0	0	0	0	0	0	0	0	0	0	1	0	0	1	0	0
557	1	20	5	3	5	5	2	2	5	2	2	4	2	4	4	5	2	2	0	3	1	4	1	0	0	1	2	3	0	4	1	1	0	0	0	2	1	3	1	3	1	2	3	4	4	4	4	2	4
558	2	72	2	1	1	1	1	1	1	1	1	2	1	1	1	1	1	1	0	0	0	0	0	0	0	0	0	0	0	0	0	0	1	0	0	0	0	0	0	0	0	0	0	0	0	0	0	0	0
559	1	21	5	1	5	3	1	4	3	5	2	2	1	1	1	2	3	3	1	4	1	4	1	0	0	1	0	1	1	4	1	2	1	2	1	2	1	1	2	1	1	1	2	1	2	4	3	2	2
560	1	34	4	1	2	1	2	1	1	2	1	1	1	1	1	1	1	1	0	2	1	2	2	1	1	1	0	0	0	0	0	0	0	0	0	0	0	0	0	0	0	0	0	0	0	0	0	0	0
561	1	34	2	1	3	1	1	2	2	1	1	1	4	3	1	1	1	1	2	1	1	1	2	1	0	1	1	1	2	2	0	0	1	0	0	0	1	1	2	1	2	1	0	0	0	1	1	0	0
562	2	48	4	1	2	1	2	2	2	3	2	3	2	2	1	3	3	3	1	2	2	2	1	0	0	2	2	1	3	2	2	2	1	0	1	1	1	1	1	1	0	0	0	3	2	2	3	1	1
563	1	44	4	1	1	2	1	2	3	3	3	2	3	2	1	2	2	2	2	2	1	1	0	0	0	0	0	0	0	0	0	0	0	0	0	0	0	0	0	0	0	0	0	0	1	0	0	0	0
564	1	19	4	1	2	2	2	2	4	3	2	3	2	2	1	2	2	4	0	0	0	0	0	0	0	0	0	0	0	2	0	0	2	0	0	2	1	1	1	2	1	0	0	1	1	1	2	0	3
565	2	19	4	1	4	1	2	2	3	2	2	3	1	2	2	1	2	2	0	2	1	0	1	0	0	0	2	0	1	0	0	2	0	0	0	4	2	1	1	2	0	0	0	1	3	4	4	2	4
566	1	65	4	2	3	1	3	2	2	2	2	2	3	2	2	3	2	2	2	2	3	3	2	2	1	2	2	1	1	2	0	1	0	0	1	0	1	2	3	3	3	2	3	3	3	3	4	1	3
567	1	61	3	1	1	1	2	2	2	2	2	2	1	2	1	3	2	3	1	2	1	3	0	0	0	0	2	0	2	1	0	0	0	0	0	0	1	1	0	3	2	2	2	0	0	0	2	0	1
568	2	47	3	1	1	2	3	1	3	3	4	4	1	2	3	3	2	1	0	2	2	3	0	0	1	2	2	2	0	1	1	0	0	0	0	2	2	2	2	2	2	2	2	2	2	3	3	1	2
569	2	49	3	1	1	1	1	2	1	4	1	2	2	1	1	2	2	1	0	0	0	1	0	0	0	0	2	1	3	2	1	0	0	0	0	0	0	0	0	2	1	0	0	1	0	1	1	0	0
570	1	43	3	1	1	1	3	1	2	2	2	4	1	3	1	3	1	1	0	2	2	2	0	0	0	0	0	0	2	2	0	0	0	0	0	2	3	4	3	3	1	1	2	0	3	2	2	4	3
571	1	22	3	1	2	1	2	1	2	2	2	2	3	2	1	2	2	4	0	1	1	3	0	0	0	0	0	1	3	2	1	0	0	0	1	2	2	1	0	1	0	1	1	2	2	3	3	1	2
572	1	45	3	1	2	1	1	1	2	2	2	2	2	1	1	2	1	2	1	2	1	3	2	0	0	2	2	2	2	2	2	3	2	2	2	2	2	1	1	2	1	1	1	2	1	2	2	0	1
573	2	50	3	1	1	1	2	1	2	1	2	2	1	2	1	2	1	1	0	1	0	0	2	0	0	0	0	0	0	0	0	0	0	0	0	0	0	0	0	0	0	0	0	0	0	1	0	0	0
574	1	19	5	1	3	1	1	3	3	4	3	1	1	1	1	1	3	3	2	2	1	2	0	0	1	2	2	1	3	1	1	0	0	0	0	0	1	3	3	2	0	0	1	1	3	1	2	1	1
575	2	23	3	1	2	2	3	2	2	3	3	3	1	2	2	4	4	2	0	1	1	2	1	1	0	0	0	0	2	1	1	1	1	1	1	2	2	1	1	2	1	0	1	1	2	1	2	1	1
576	1	22	3	1	2	2	1	1	1	2	1	1	2	1	2	2	2	3	1	0	0	1	0	0	0	0	0	0	0	1	0	0	0	0	0	0	0	0	0	0	0	0	0	1	1	2	1	0	0
577	1	20	3	1	2	1	3	1	4	1	2	2	2	1	1	3	1	2	2	3	1	3	1	1	1	1	2	2	1	2	2	0	0	0	0	0	0	0	0	0	0	0	0	0	2	1	2	0	1
578	1	21	4	2	2	3	2	2	3	3	2	3	2	2	2	3	2	3	1	2	2	3	1	0	0	1	1	1	3	2	1	1	1	0	1	2	1	0	0	1	0	1	1	2	2	3	2	0	3
579	1	20	4	1	2	2	1	3	4	3	1	2	1	1	1	1	1	2	0	1	0	3	0	0	1	1	0	1	0	0	0	0	0	0	0	0	0	2	1	1	0	2	2	1	3	2	2	0	0
580	1	20	3	2	1	1	1	2	4	1	1	2	1	1	1	1	2	1	2	1	1	3	4	0	0	0	1	0	1	3	2	0	0	0	0	0	0	0	0	1	0	2	0	3	2	4	2	0	2
581	1	20	5	1	2	1	2	2	5	3	4	2	3	2	3	2	1	4	0	2	2	2	2	2	0	0	1	0	2	0	2	1	3	1	1	1	0	0	0	0	0	0	0	1	0	1	0	0	1
582	1	20	3	1	2	2	2	2	2	2	2	2	1	2	1	2	2	2	0	2	0	1	0	0	0	0	1	0	1	0	0	0	0	0	0	0	0	1	0	0	0	1	0	0	0	0	2	2	2
583	1	21	3	1	1	1	2	1	2	2	2	2	1	2	1	1	1	1	0	0	1	1	0	0	0	0	0	0	0	1	0	0	0	0	0	0	0	0	0	0	0	0	0	0	0	0	0	0	0
584	1	20	4	1	3	2	2	2	3	4	3	2	3	2	2	3	3	3	2	2	1	2	1	1	0	0	2	1	1	0	1	0	0	0	0	0	1	0	0	1	0	0	0	0	0	1	1	0	0
585	1	20	4	2	1	2	4	3	4	4	2	4	2	2	2	4	1	4	0	2	1	3	2	0	0	0	1	1	2	1	0	0	0	0	0	2	3	2	1	3	0	1	0	2	0	2	2	0	0
586	1	20	3	1	1	1	1	1	3	4	2	1	1	2	2	1	2	2	0	2	0	2	0	0	0	0	1	0	0	0	1	0	0	0	0	1	3	0	0	2	0	1	0	0	0	2	1	0	2
587	1	20	4	1	1	1	1	1	2	2	2	2	1	1	1	1	1	2	0	0	2	2	1	0	0	1	1	1	0	2	0	0	0	0	0	0	0	0	0	1	1	1	1	0	1	0	1	0	0
588	1	20	3	1	2	1	1	1	2	2	1	1	2	1	1	1	2	1	0	1	0	0	0	0	0	0	0	0	0	2	0	0	0	0	0	0	0	0	1	0	0	0	0	0	0	2	0	0	0
589	2	20	3	1	1	2	2	3	3	4	3	3	1	2	1	3	3	3	0	1	0	2	0	0	0	1	2	1	1	3	2	1	0	0	1	1	2	2	1	2	3	2	1	2	3	3	2	1	3
590	1	21	4	1	3	1	1	2	3	1	2	3	3	1	1	1	1	1	1	2	0	4	1	1	1	0	0	0	1	1	0	0	0	0	0	0	0	0	0	0	0	0	0	2	1	1	1	0	0
591	2	20	3	2	1	1	1	1	2	1	4	2	1	1	1	1	2	2	0	1	0	3	0	0	0	0	2	0	0	0	1	0	0	0	0	1	0	0	0	1	1	0	0	0	0	0	1	3	0
592	2	20	2	1	1	1	1	1	1	1	2	1	1	1	1	1	1	2	0	0	0	4	0	1	0	1	0	0	0	4	4	0	0	0	0	0	0	4	0	0	0	0	0	0	0	0	0	0	0
593	1	22	2	1	2	2	3	1	2	2	1	2	2	2	2	2	1	2	0	2	1	4	3	0	4	4	4	1	4	2	0	2	2	1	1	0	2	2	2	2	2	2	2	1	1	2	2	1	1
594	1	20	4	1	4	1	3	3	2	3	2	3	1	2	2	2	3	2	1	2	2	4	4	2	2	4	4	4	3	2	3	4	3	3	2	3	2	1	2	1	1	1	1	2	1	3	2	1	2
595	1	20	4	1	2	2	2	3	2	3	2	3	2	3	1	2	2	2	2	3	3	3	4	1	1	3	3	3	4	2	0	0	0	0	0	3	3	3	1	3	3	1	3	0	2	1	3	0	0
596	1	20	3	1	3	3	2	2	3	1	1	2	1	1	1	1	1	1	2	4	1	4	2	0	0	0	0	0	0	0	0	0	0	0	0	0	0	0	2	0	0	0	0	0	0	0	1	0	0
597	2	24	4	2	1	3	2	3	3	3	2	3	1	2	3	3	1	4	1	2	2	2	1	1	0	3	4	3	0	0	0	0	0	0	0	0	2	2	1	2	0	1	0	3	3	2	2	0	3
598	1	22	4	1	2	3	2	1	2	3	3	2	2	2	1	2	2	2	1	2	1	3	1	0	1	1	2	1	2	2	2	0	1	1	0	1	1	1	0	0	1	0	1	0	1	2	2	1	1
599	1	19	3	1	1	3	2	2	2	2	2	3	1	3	1	2	1	1	2	2	1	2	1	0	1	0	1	1	0	0	0	0	0	0	0	0	1	0	1	0	1	1	1	1	2	2	1	0	1
600	1	19	4	1	2	1	3	2	2	2	1	2	3	3	1	2	1	2	2	2	2	2	1	1	0	1	1	2	2	1	0	1	0	0	0	0	1	0	0	1	0	0	0	1	2	2	2	0	1
601	1	20	4	2	1	1	2	1	2	1	2	2	1	3	1	3	1	1	1	0	0	3	1	0	0	0	0	0	0	1	0	0	0	0	0	0	2	2	0	0	1	2	0	0	1	3	1	0	0
602	1	19	5	1	3	1	2	2	3	3	3	3	1	3	3	2	3	5	2	2	2	3	2	2	2	2	3	2	3	2	2	2	0	0	0	1	2	2	2	2	2	2	2	3	3	4	2	0	2
603	1	20	3	1	2	1	1	1	2	1	2	2	1	1	1	2	1	2	0	1	0	2	0	0	0	0	0	2	0	1	0	0	0	0	0	0	1	0	1	0	0	0	0	0	0	1	1	0	0
604	1	20	3	2	4	1	2	3	3	2	2	3	4	2	1	3	3	1	2	2	2	3	1	0	0	1	2	2	1	0	0	0	0	0	0	0	1	0	1	1	0	0	1	3	0	2	1	0	1
605	1	20	4	1	3	1	2	2	3	2	3	2	1	1	1	2	3	3	0	2	0	2	1	0	0	1	1	1	0	2	1	0	0	0	0	0	0	0	0	1	0	1	0	0	1	3	2	0	1
606	1	19	3	1	1	1	3	1	3	4	2	3	3	4	1	3	1	1	2	4	1	4	2	0	0	1	0	2	0	2	2	2	2	1	3	3	2	2	2	2	2	2	3	2	3	3	3	0	4
607	2	22	3	1	2	1	3	1	3	3	3	3	3	1	3	3	3	5	1	2	1	3	0	1	1	2	1	2	0	1	2	0	0	0	0	1	2	1	0	2	1	0	0	0	0	0	1	0	0
608	1	19	3	2	2	2	3	2	4	2	5	4	2	4	1	3	2	5	0	3	1	4	0	0	2	3	2	1	2	2	1	3	2	3	1	2	2	2	1	2	0	1	1	2	2	4	3	1	2
609	1	19	3	1	1	1	1	1	2	1	2	1	1	1	1	1	1	1	0	2	1	2	1	0	0	0	0	0	0	0	0	0	0	0	0	0	0	0	0	0	0	0	0	0	0	0	1	0	0
610	1	19	3	1	1	2	1	2	1	1	1	2	1	1	1	2	1	1	1	2	1	2	1	0	0	0	1	1	0	1	1	0	0	0	0	0	0	0	1	1	1	0	1	0	0	1	0	0	0
611	2	18	4	2	1	3	4	4	3	1	4	3	3	3	1	4	1	4	0	1	2	3	1	0	0	0	1	1	0	0	0	0	0	0	1	1	3	1	1	2	1	1	2	2	2	3	3	1	2
612	1	20	5	1	2	2	3	2	5	5	4	3	1	2	1	3	1	3	2	4	2	4	0	0	0	2	4	2	0	4	0	0	0	0	2	3	1	1	1	0	1	0	0	1	2	4	3	3	3
613	1	23	4	2	3	3	4	3	5	3	5	4	3	4	2	4	2	4	0	3	3	4	2	0	0	0	0	0	0	4	0	0	0	0	0	3	3	3	0	2	0	2	2	1	2	4	2	0	1
614	2	20	4	1	3	3	1	1	2	3	2	2	2	3	1	3	2	3	0	3	2	1	2	2	2	3	1	2	3	2	2	2	1	2	2	2	1	2	2	2	2	1	2	2	1	2	2	2	1
615	2	20	2	2	3	2	2	2	2	2	3	2	2	2	2	2	1	2	0	1	1	2	1	0	0	0	1	0	0	1	1	1	1	0	0	1	3	3	3	3	3	2	4	1	2	1	2	2	1
616	1	19	3	2	1	2	2	1	2	2	2	1	2	2	1	1	2	3	1	2	2	4	1	1	0	1	1	2	1	1	1	0	0	0	0	0	0	0	0	1	0	1	0	2	2	1	2	1	0
617	2	30	2	1	2	2	1	1	2	1	1	1	2	1	1	1	1	1	0	0	0	0	0	0	0	0	1	0	1	0	0	0	0	0	0	0	0	0	0	0	0	0	0	0	0	0	0	0	0
618	1	51	2	2	1	1	2	2	2	2	3	2	2	2	1	2	1	2	0	0	0	0	0	0	0	0	0	1	1	2	2	0	0	0	0	0	0	2	2	1	1	1	0	3	2	4	2	1	2
619	1	50	5	1	1	5	3	1	2	2	4	4	1	4	1	2	3	2	3	2	2	2	1	1	1	1	2	2	1	2	1	1	0	0	0	1	0	0	0	0	0	1	2	1	1	0	3	3	1
620	1	37	4	2	1	3	2	1	3	1	2	3	2	1	2	3	2	3	1	2	2	2	2	0	1	2	2	2	2	2	0	0	2	0	1	2	2	2	3	3	3	3	2	2	3	0	3	2	3
621	1	21	3	1	2	2	1	1	2	2	2	1	2	1	2	2	2	2	0	2	1	1	3	0	0	1	2	0	1	1	1	0	0	0	0	1	1	0	1	0	1	0	0	1	1	2	1	0	0
622	1	21	3	2	3	1	2	2	3	3	2	2	2	2	2	3	2	4	0	2	0	2	0	0	1	2	2	2	2	2	1	2	3	1	1	1	2	2	2	2	2	1	1	1	2	2	2	1	1
623	1	21	3	4	2	4	3	1	5	1	4	4	3	4	1	4	2	1	3	2	3	3	3	3	0	4	4	1	3	3	2	0	0	0	0	0	2	4	4	1	1	3	4	2	3	4	3	3	2
624	1	22	5	1	2	4	4	3	4	3	3	4	2	3	4	5	3	5	4	4	0	4	4	1	3	3	4	3	2	3	2	3	1	1	1	1	1	1	0	0	0	0	0	2	2	2	2	0	0
625	1	22	3	3	2	1	1	2	2	1	2	1	4	1	2	1	1	2	0	2	0	4	1	0	0	0	1	0	0	2	3	0	0	0	0	0	0	4	0	4	0	3	2	3	3	2	0	0	0
626	1	22	4	2	3	2	2	1	4	2	3	4	2	2	2	3	2	2	2	2	2	3	2	1	0	3	2	1	1	1	1	1	1	0	0	1	0	0	1	1	1	1	0	1	1	2	2	1	1
627	2	22	3	1	1	1	2	2	2	2	1	3	2	3	3	3	2	1	2	1	0	0	1	0	0	1	2	2	1	4	3	0	0	0	0	2	1	2	2	2	0	2	2	3	1	3	2	0	1
628	2	58	4	1	1	2	3	1	1	1	3	2	1	2	1	1	2	3	0	1	0	3	2	1	2	2	2	2	1	0	0	0	0	1	1	2	2	2	3	2	2	1	2	1	2	0	1	2	1
629	2	24	4	3	5	3	2	1	4	5	3	2	4	2	1	3	4	5	0	0	0	3	1	0	0	0	0	0	1	2	1	0	0	0	0	1	2	1	2	1	1	1	2	3	1	2	3	0	1
630	2	26	4	2	4	5	2	3	3	4	2	2	2	1	5	5	2	3	0	4	0	4	4	0	1	4	4	0	2	2	2	4	2	1	1	4	2	3	1	2	2	1	1	1	2	3	3	1	3
631	2	25	4	1	2	2	2	2	3	1	3	3	1	2	2	3	1	1	2	1	1	2	2	0	0	1	2	1	3	3	1	0	0	0	0	2	2	1	1	2	1	1	1	2	1	2	2	0	1
632	1	18	4	2	1	1	2	1	3	2	2	3	2	2	1	2	1	1	0	0	1	2	1	0	0	1	1	0	1	2	0	1	0	0	1	1	3	3	0	2	1	0	1	1	2	2	3	0	1
633	1	18	5	1	2	2	2	2	2	3	2	2	3	2	2	4	2	3	2	2	2	3	1	0	1	1	3	2	1	2	1	0	0	0	0	2	1	0	0	1	0	1	1	1	1	1	1	1	1
634	2	20	3	1	1	4	3	4	4	4	3	4	1	2	4	2	2	3	2	2	1	2	1	0	0	0	1	2	1	2	3	3	2	1	2	3	3	3	2	2	0	1	1	2	3	3	3	2	2
635	1	19	4	2	4	3	2	3	4	4	4	3	3	3	2	3	2	4	0	2	1	2	1	0	0	1	1	1	3	2	2	1	1	0	1	1	1	0	2	1	0	2	1	2	1	2	1	0	1
636	1	20	2	1	5	1	1	2	2	5	3	1	1	1	1	2	1	3	0	1	0	2	1	0	0	0	0	0	1	1	0	0	0	0	0	0	0	0	0	1	0	0	0	0	0	0	1	0	1
637	1	43	3	1	1	1	2	1	2	5	2	3	1	2	1	1	1	1	2	0	1	1	1	1	0	2	2	0	1	1	1	0	0	0	0	0	0	0	0	0	0	0	0	2	0	0	0	0	1
638	1	19	3	1	1	2	1	2	1	1	1	2	1	1	1	1	1	2	1	1	0	2	1	0	0	0	0	0	0	2	1	0	0	0	0	0	0	1	1	1	0	1	1	1	1	1	2	1	0
639	1	54	3	1	3	2	2	2	3	4	2	3	2	3	1	2	1	1	0	0	0	1	0	0	0	0	1	1	0	1	1	0	0	0	0	0	0	0	1	1	1	0	1	0	0	0	1	0	0
640	1	64	2	1	2	1	1	2	2	2	1	2	2	1	1	2	1	1	1	1	1	2	0	0	0	0	0	0	1	0	0	0	0	0	0	1	1	3	0	0	0	0	1	0	0	0	1	0	0
641	1	52	5	1	1	1	1	1	1	1	2	1	1	2	1	1	1	2	1	2	2	2	3	1	0	1	1	0	3	2	0	0	0	0	0	1	0	0	1	0	0	1	0	0	1	0	1	0	0
642	1	19	4	1	1	1	1	1	2	3	1	1	1	1	1	1	1	1	0	1	0	2	0	0	0	2	2	2	2	2	0	0	0	0	0	1	3	3	3	3	2	1	3	3	3	2	3	3	2
643	1	57	4	1	2	2	1	2	2	3	2	3	4	2	1	2	1	3	0	1	0	3	2	0	0	0	0	0	3	3	1	1	1	0	0	0	1	1	0	2	1	1	1	2	1	2	2	0	0
644	1	44	2	2	1	2	1	1	5	2	4	4	4	1	3	3	3	3	2	3	3	3	3	3	2	2	2	2	2	3	2	1	1	1	1	1	1	1	2	2	2	3	3	2	3	3	2	1	2
645	1	20	4	1	3	1	5	2	3	1	5	5	5	4	1	4	4	2	0	4	3	4	3	0	0	1	1	0	0	3	0	0	0	0	1	0	0	2	1	1	0	1	1	1	1	1	3	3	3
646	1	64	3	1	1	1	1	2	1	3	1	1	2	1	1	1	1	1	1	0	1	2	2	0	0	0	2	1	1	2	1	0	0	0	0	0	1	1	0	1	0	2	1	1	0	1	1	0	1
647	1	70	1	1	1	1	1	1	1	1	1	1	1	1	1	1	1	1	0	0	1	0	0	0	0	0	0	1	1	2	0	0	0	0	0	0	0	0	0	0	0	0	0	0	0	0	0	0	0
648	1	21	5	1	3	1	3	2	3	2	4	3	5	2	4	5	1	4	2	1	1	3	1	0	0	0	2	3	4	1	0	0	0	0	0	0	0	0	0	2	0	1	2	2	2	3	2	0	0
649	1	19	4	3	3	2	4	3	2	4	4	4	2	4	4	4	4	4	3	3	1	4	1	1	0	2	2	2	2	2	0	2	1	0	0	1	1	1	0	1	1	2	1	3	3	3	2	2	2
650	2	55	2	1	2	1	3	1	3	3	2	3	2	3	1	2	2	1	0	0	0	0	0	0	0	0	0	0	0	1	0	0	0	0	0	0	0	0	1	1	0	3	1	0	1	2	1	0	1
651	1	42	5	1	5	5	3	3	2	1	4	4	5	4	4	4	5	5	3	4	2	4	3	4	3	2	4	2	4	3	1	0	0	0	0	0	0	1	0	3	0	2	4	2	0	1	4	0	2
652	1	20	4	1	2	3	2	2	2	1	1	3	2	1	1	3	2	3	4	1	1	3	0	0	1	2	1	2	1	3	3	0	0	0	0	1	1	2	1	1	0	2	2	1	1	3	1	0	2
653	1	43	3	1	1	2	2	2	3	1	2	2	1	2	1	2	1	1	2	3	2	2	2	0	1	0	2	1	2	2	1	1	0	1	1	2	2	2	2	2	2	2	2	2	1	0	3	2	1
654	1	20	4	1	3	1	1	2	2	1	4	2	1	1	1	1	2	4	1	2	1	4	0	0	0	1	1	0	1	0	0	0	0	0	0	0	0	0	0	0	0	0	0	0	0	0	0	0	1
655	1	51	4	1	2	1	2	1	3	1	1	2	2	1	1	2	1	2	1	2	1	2	2	0	0	2	2	1	2	3	2	1	1	0	0	1	1	1	0	1	1	0	1	2	1	3	2	0	2
656	1	46	3	1	3	1	1	2	2	4	1	2	2	1	2	3	4	3	2	3	3	4	1	1	0	0	1	0	4	3	2	1	2	0	3	2	1	0	1	0	0	0	0	4	4	4	4	1	4
657	2	73	2	1	1	1	1	1	1	2	1	1	2	1	1	1	1	2	0	0	0	0	0	0	0	0	1	0	0	1	0	0	0	0	0	0	0	0	0	0	0	0	0	0	0	3	1	0	0
658	1	43	3	1	1	3	2	1	2	2	1	1	2	1	1	2	2	2	0	1	2	2	0	0	0	0	1	0	0	2	1	1	1	0	0	0	0	2	0	2	1	1	0	0	2	2	2	0	1
659	2	77	2	1	1	2	1	2	1	1	1	1	1	1	2	2	2	2	1	1	0	3	0	0	0	0	0	1	0	1	1	0	0	0	1	1	1	0	0	1	0	1	1	1	1	0	1	0	0
660	1	19	4	1	4	1	3	1	2	5	2	2	3	2	1	3	1	3	1	2	2	3	1	0	0	0	1	3	3	2	4	2	2	1	3	2	3	1	3	2	2	2	3	0	1	3	3	1	3
661	2	19	2	1	1	1	1	1	1	3	2	4	1	1	3	1	1	4	2	0	0	3	0	0	0	0	0	0	0	2	0	0	0	0	0	4	4	4	2	2	0	0	2	4	4	4	4	4	4
662	2	19	3	1	1	2	1	2	3	3	1	3	1	1	4	3	1	4	0	1	0	1	1	1	0	1	2	0	3	3	3	0	0	0	0	3	3	2	4	3	2	1	0	1	4	3	4	1	4
663	2	22	4	1	1	1	2	3	4	5	4	4	3	3	1	4	3	5	2	4	4	4	1	0	0	0	2	2	1	3	2	1	0	0	3	1	1	0	0	2	0	2	1	1	2	3	4	4	2
664	2	19	4	1	2	1	1	2	1	2	3	3	2	2	1	3	2	1	0	1	1	3	0	0	1	0	3	1	3	1	1	2	1	1	0	1	1	1	0	1	0	1	0	0	1	1	1	0	0
665	2	20	3	1	1	2	3	2	2	2	2	2	1	3	2	1	2	1	1	1	0	1	1	1	0	0	1	0	0	1	0	0	0	0	0	2	3	1	0	1	0	0	0	2	0	2	0	0	0
666	2	19	5	1	2	1	1	3	2	3	3	2	2	2	1	1	2	2	0	2	1	2	0	0	0	2	1	1	0	2	1	2	0	1	1	1	4	3	2	1	2	2	2	4	4	4	4	2	3
667	2	22	5	2	2	3	4	2	2	4	3	2	3	2	4	3	1	5	0	3	2	4	3	0	1	2	3	1	3	3	3	0	0	0	2	3	3	4	4	3	3	2	4	1	3	4	3	1	1
668	2	19	5	2	3	2	4	2	4	3	4	4	1	3	1	2	3	3	1	2	2	2	1	1	2	1	2	1	3	2	2	3	2	1	2	2	3	3	3	1	1	2	1	3	3	4	2	1	2
669	2	19	4	1	1	1	2	2	3	2	1	3	2	3	2	2	1	1	0	1	0	2	1	0	0	0	2	0	3	2	2	0	0	0	1	1	2	3	1	1	0	1	0	4	1	3	3	0	1
670	2	19	4	1	1	1	1	1	3	1	2	2	1	1	1	2	1	2	0	0	0	0	0	0	0	0	0	0	0	0	0	0	0	0	0	0	0	0	0	0	0	0	0	1	0	1	0	0	0
671	2	21	4	1	2	3	2	1	4	3	2	3	2	1	3	3	2	3	0	2	2	3	0	0	0	2	2	1	2	2	1	0	0	0	0	1	2	1	1	2	1	1	1	2	2	2	2	2	1
672	2	19	4	1	3	2	2	3	3	4	3	2	2	1	3	3	3	5	0	1	0	2	0	0	0	2	2	0	0	0	1	1	0	0	2	2	1	0	0	3	0	3	2	1	1	2	1	0	0
673	2	19	2	1	1	2	2	3	2	1	2	2	3	2	2	3	2	2	2	1	2	3	2	1	1	2	1	1	1	1	2	1	1	1	2	3	4	3	3	3	3	2	3	3	2	2	3	1	2
674	2	20	4	2	2	2	3	4	4	4	4	5	2	2	4	4	3	4	2	1	4	4	3	0	0	2	3	1	1	2	0	0	0	0	0	0	0	1	0	2	3	2	1	1	0	1	3	1	1
675	2	19	4	1	1	1	2	3	4	3	3	3	2	2	1	2	2	5	1	2	2	2	0	0	0	1	3	0	0	1	1	0	0	0	0	1	2	1	0	1	0	1	1	1	2	3	2	2	1
676	2	23	3	1	4	3	2	3	2	4	3	3	2	3	1	2	3	4	0	1	0	2	0	0	1	1	2	0	2	1	0	2	1	0	2	3	3	3	2	2	2	1	3	1	2	3	2	1	3
677	2	18	3	1	1	1	2	1	1	1	3	3	1	3	1	1	1	1	1	2	3	2	1	1	1	1	2	2	1	3	2	1	1	1	1	1	3	2	1	2	1	1	1	2	2	2	3	1	3
678	2	19	4	1	3	2	3	2	4	3	3	4	1	3	5	4	2	5	0	2	1	1	0	0	0	2	4	1	1	3	1	0	0	0	0	4	4	0	4	4	4	2	0	3	4	3	4	4	3
679	2	19	3	1	1	1	1	1	2	2	3	3	1	1	1	1	1	3	2	2	1	3	1	0	0	2	2	2	2	0	1	0	0	1	2	2	4	4	3	3	2	2	2	0	2	2	2	1	1
680	2	19	3	1	2	1	2	1	2	2	1	1	1	1	1	1	1	1	0	2	2	1	0	0	0	1	1	0	0	1	1	0	0	0	0	0	1	0	0	1	1	0	1	2	2	1	1	1	1
681	2	20	4	2	3	3	3	3	2	4	3	2	4	1	2	2	2	3	1	1	1	3	1	1	1	1	1	1	1	3	3	1	1	1	1	1	1	1	1	2	3	1	1	1	1	1	1	1	2
682	2	19	3	2	2	2	1	3	2	4	2	1	2	1	3	2	2	3	1	2	2	2	1	0	0	1	1	0	2	1	1	0	0	0	0	0	1	0	0	0	0	0	0	1	1	0	1	0	0
683	2	19	3	1	2	2	2	2	3	3	3	3	3	3	3	4	3	3	1	2	1	2	1	1	1	1	1	1	1	1	1	0	0	0	0	1	2	1	2	1	1	1	1	4	1	1	3	4	3
684	2	21	4	1	1	2	2	2	3	2	2	3	1	3	1	2	2	4	1	0	0	1	1	0	1	1	3	1	1	1	2	1	0	0	0	2	1	0	1	1	0	1	0	3	3	3	2	0	1
685	2	21	4	1	3	3	1	2	2	2	2	2	3	2	2	2	2	2	1	1	1	1	1	1	0	0	2	2	1	1	1	0	0	0	1	1	1	1	0	1	1	1	1	1	1	0	1	0	1
686	1	19	4	1	3	2	2	2	2	3	2	2	2	2	3	3	2	4	3	2	2	4	1	1	0	2	2	1	3	3	2	0	0	0	1	1	0	0	3	2	1	1	2	1	3	3	2	3	1
687	2	21	3	1	1	1	1	1	1	1	1	1	1	1	1	1	1	1	0	1	1	1	1	0	0	0	0	0	0	0	0	0	0	0	0	0	0	0	0	0	0	0	0	0	0	0	1	0	1
688	2	22	3	1	2	2	2	2	1	1	2	2	1	3	1	2	2	1	0	0	0	1	0	0	0	1	1	0	0	1	1	1	0	0	0	0	0	0	0	0	0	0	1	2	1	3	2	0	1
689	2	19	3	1	1	1	2	3	1	2	1	2	1	1	1	2	1	3	0	1	1	4	1	0	0	0	0	0	0	1	0	0	0	0	0	0	0	0	0	0	0	0	0	1	0	0	2	0	0
690	2	19	4	1	2	3	3	1	2	2	2	3	4	5	2	4	1	4	1	3	4	1	4	0	4	3	2	0	3	3	2	0	0	0	0	0	2	3	3	1	3	3	1	3	3	3	4	1	3
691	2	20	3	1	1	1	2	1	1	1	1	3	1	2	1	2	1	2	0	0	0	1	0	0	0	0	0	1	0	1	0	1	0	0	1	1	1	1	1	0	0	0	0	0	0	1	2	1	1
692	1	20	4	1	2	2	3	4	3	2	4	4	5	3	1	2	1	4	0	2	0	4	3	1	0	1	1	0	3	3	0	0	0	0	0	0	0	3	3	0	2	1	0	0	0	0	0	0	0
693	2	21	5	1	3	4	4	3	4	2	2	4	3	5	3	3	4	4	0	2	2	2	1	3	2	2	3	1	4	2	3	2	1	2	3	2	2	1	2	3	4	3	2	2	2	2	2	3	1
694	2	21	4	1	1	1	1	1	1	1	3	3	2	3	3	2	3	3	2	1	0	2	2	2	2	2	3	3	2	2	2	1	2	2	2	2	1	1	1	1	2	2	4	4	4	4	2	2	2
695	1	21	5	2	2	2	5	3	5	3	4	3	3	4	3	5	3	2	2	3	4	3	1	1	1	2	2	2	1	2	2	2	2	1	1	1	3	3	3	3	3	2	2	3	3	3	4	1	3
696	2	20	4	1	1	2	3	3	4	4	2	3	1	2	2	4	2	5	0	3	2	2	0	0	1	2	3	1	1	0	0	0	0	0	0	1	1	0	0	1	0	0	0	1	0	0	2	1	1
697	1	21	3	1	2	1	2	2	2	3	2	2	2	1	1	1	1	1	0	0	0	0	0	0	0	0	0	0	1	1	0	1	0	0	0	0	0	0	0	0	0	0	0	0	0	0	2	1	2
698	1	21	4	1	1	2	2	2	3	1	1	2	1	1	1	1	1	3	2	1	0	1	0	0	0	0	0	0	0	1	3	1	0	0	0	1	3	3	3	1	0	0	0	0	2	0	0	0	0
699	1	20	4	1	2	1	2	2	2	2	2	2	1	1	1	2	1	1	0	2	1	2	0	0	0	0	2	0	1	0	1	0	0	0	0	0	0	0	0	1	0	2	0	2	2	2	2	0	1
700	1	20	4	1	1	2	4	3	1	2	4	4	1	4	4	4	2	2	1	2	3	2	2	1	0	2	3	1	1	2	1	0	2	0	0	1	1	1	1	2	1	2	2	3	2	0	2	2	3
701	1	20	4	3	2	1	3	2	3	3	2	2	2	2	3	4	3	2	0	2	2	3	2	0	0	0	0	0	0	0	0	0	0	0	0	0	0	0	0	0	0	0	0	0	2	2	1	0	1
702	1	20	4	2	2	1	2	4	4	5	4	3	2	2	2	2	2	3	0	2	2	2	1	1	0	1	2	1	2	1	2	1	1	1	1	2	1	1	1	1	1	1	1	2	1	1	2	1	1
703	1	21	4	1	1	1	1	1	3	2	3	2	3	1	2	1	3	4	1	2	2	3	1	1	0	1	1	1	1	1	2	1	1	1	1	1	2	2	1	0	0	0	0	2	1	0	2	0	1
704	1	21	4	1	1	1	3	2	4	1	4	3	4	5	1	5	3	1	0	4	1	4	2	0	0	0	2	0	4	4	4	4	0	0	0	4	4	4	0	4	1	0	0	2	2	0	4	0	2
705	1	20	4	1	4	4	4	1	1	4	4	5	2	4	1	4	4	4	0	0	0	3	0	0	0	0	0	0	0	1	0	0	0	0	3	0	0	3	0	1	3	0	0	3	3	0	3	0	3
706	1	20	4	1	2	2	2	2	3	3	3	2	3	2	3	2	2	4	1	3	2	3	2	1	0	1	1	1	2	2	2	2	0	0	0	0	1	1	1	2	0	3	2	2	2	2	3	1	2
707	1	20	4	1	1	1	1	1	4	4	3	1	2	1	1	2	3	4	2	3	3	1	3	2	3	2	3	1	3	4	2	3	1	4	3	2	4	3	3	3	3	3	3	3	3	2	1	3	3
708	1	20	3	4	4	5	2	3	4	3	3	3	4	3	4	2	1	4	4	4	4	4	4	4	4	4	4	3	1	2	3	3	1	2	3	1	4	4	4	4	4	4	4	4	4	3	4	3	1
709	1	20	4	1	1	1	1	2	2	2	1	2	1	1	1	2	1	1	1	4	3	4	0	0	0	1	3	1	2	0	0	1	0	0	2	3	2	1	0	0	0	0	0	0	1	0	0	0	0
710	1	21	3	2	1	1	2	2	4	4	3	4	2	2	2	3	4	4	0	2	0	3	0	0	0	0	0	1	2	2	1	2	3	1	1	2	1	0	0	2	0	1	2	2	2	2	2	2	1
711	1	20	4	1	3	2	2	2	3	3	2	2	2	2	1	2	2	3	1	2	1	2	0	0	0	0	1	0	1	2	1	0	0	0	0	1	1	0	0	1	0	1	0	1	1	2	2	0	1
712	1	20	4	1	4	2	3	3	4	3	5	4	2	3	1	4	3	1	0	2	2	2	2	0	0	0	1	0	4	4	2	2	2	2	1	0	1	2	2	2	1	2	2	3	0	4	3	2	2
713	1	21	3	1	1	2	3	1	4	2	3	3	2	1	1	2	1	1	0	0	1	1	1	0	0	0	1	0	2	1	1	0	0	0	0	1	0	0	0	0	0	0	0	1	1	0	1	0	0
714	1	20	4	1	2	1	1	1	1	1	1	1	2	1	1	1	1	4	2	4	0	4	1	0	0	3	3	4	3	3	3	0	0	0	0	0	0	3	0	3	4	4	2	3	3	0	0	0	0
715	1	22	4	3	1	1	1	4	3	3	2	2	1	1	1	4	1	1	0	2	0	3	0	0	0	0	0	1	0	0	1	0	0	0	0	0	0	0	0	0	0	0	1	0	0	0	2	0	1
716	2	20	3	1	4	2	3	2	3	4	3	3	2	2	2	3	3	3	1	3	1	3	0	0	0	1	2	0	0	2	0	0	0	0	0	3	3	1	2	2	1	0	0	2	2	1	3	2	2
717	1	21	4	1	1	1	3	3	3	3	3	3	1	1	1	3	1	1	1	2	1	2	1	1	0	0	0	0	1	0	2	0	0	0	0	0	0	0	0	0	0	0	1	0	1	0	2	0	0
718	1	21	4	1	5	4	4	4	3	4	5	5	1	4	5	5	1	3	2	3	3	4	4	4	3	3	3	3	3	4	2	0	0	0	0	0	4	0	4	4	4	4	4	4	2	3	3	4	0
719	2	22	4	1	2	1	2	4	4	4	3	3	2	4	1	1	1	4	1	4	3	4	4	4	3	3	3	3	2	2	2	3	3	2	1	2	3	3	2	4	4	4	4	4	4	4	3	3	4
720	2	20	3	1	1	1	1	1	4	2	4	2	1	2	1	5	1	1	1	2	3	3	0	0	0	0	0	0	0	1	0	0	0	0	0	0	0	1	0	1	0	0	0	1	2	0	1	1	0
721	2	21	4	1	1	1	1	2	5	1	1	1	1	1	1	1	1	2	0	0	0	3	0	0	0	0	0	0	0	0	0	0	0	0	0	0	0	0	0	0	0	0	0	0	0	0	0	0	0
722	2	19	4	2	1	1	1	3	4	5	1	3	2	2	2	4	4	3	2	1	0	3	1	0	0	0	3	1	1	1	0	0	0	0	0	3	4	2	1	3	1	3	4	2	0	3	0	3	0
723	1	19	4	1	1	1	1	2	2	1	2	3	2	2	1	3	1	1	2	3	3	2	1	0	0	0	0	0	1	1	0	0	0	0	0	0	3	3	3	2	3	0	2	2	3	3	3	3	2
724	2	19	5	1	1	1	3	1	1	1	5	3	1	1	1	2	1	1	0	0	0	0	0	0	0	0	1	0	0	0	2	0	0	0	0	0	1	0	0	3	0	4	1	0	0	0	0	0	0
725	1	21	3	1	1	1	1	1	1	1	1	2	1	1	1	2	1	2	0	1	1	2	0	0	0	0	0	0	0	0	0	0	0	0	0	1	1	0	0	1	0	1	1	3	1	1	1	1	1
726	2	19	2	3	4	2	3	4	3	2	3	3	2	3	3	2	2	3	2	2	1	2	1	2	3	2	1	2	3	2	1	3	2	1	3	2	1	2	2	2	2	3	2	4	4	4	2	1	2
727	2	19	3	1	1	1	2	1	2	1	1	2	1	1	2	2	1	2	1	2	1	2	1	0	1	2	1	1	1	1	0	1	0	1	0	1	1	3	1	1	1	1	0	1	1	1	1	0	0
728	2	21	4	1	1	1	1	4	4	4	3	3	1	1	1	4	4	2	0	3	3	4	2	0	0	2	4	0	3	3	4	1	0	0	0	3	1	2	2	0	0	0	2	2	0	0	2	2	0
729	2	20	1	2	2	2	2	2	2	2	3	2	4	2	4	2	2	3	2	3	3	4	3	2	3	2	4	3	2	3	2	2	3	3	3	2	3	4	1	1	2	1	1	2	3	2	3	1	1
730	2	20	4	3	2	2	2	2	2	3	2	2	2	1	1	1	1	1	4	4	4	4	3	2	4	3	3	3	2	2	2	1	2	2	1	1	1	1	1	2	2	2	2	1	1	1	1	1	1
731	2	21	3	1	1	1	1	2	2	3	2	2	1	2	1	3	1	5	0	1	0	0	0	0	0	0	2	0	0	1	0	0	0	0	0	2	0	1	0	0	1	0	1	1	2	1	1	0	0
732	2	20	3	1	1	1	1	2	1	2	2	2	1	1	1	1	1	3	1	1	0	4	2	0	0	1	1	0	0	0	0	0	0	0	0	0	0	0	1	0	0	0	0	0	0	0	0	0	0
733	2	19	5	1	1	1	5	1	4	1	5	5	1	2	2	4	2	2	0	1	1	0	0	0	0	2	0	0	1	0	0	0	0	0	0	0	0	0	0	0	0	0	0	0	0	0	1	0	0
734	2	19	2	1	1	1	1	1	2	2	1	1	1	1	1	1	1	2	0	0	0	0	0	0	0	0	0	0	0	1	0	0	0	0	0	0	0	0	0	0	0	1	0	0	0	0	0	0	0
735	2	20	2	1	3	1	2	1	2	1	1	1	4	2	1	3	1	3	0	0	0	2	0	0	0	0	3	0	3	4	3	0	0	0	0	0	3	0	0	0	0	0	0	2	3	2	4	1	3
736	2	8	5	1	4	2	4	3	2	1	3	2	4	4	2	4	3	2	1	2	1	1	1	3	1	2	2	1	3	1	3	3	3	2	2	3	1	1	2	1	3	1	3	2	1	2	3	2	1
737	2	19	4	1	1	1	1	1	2	3	2	2	1	2	1	3	1	2	0	0	0	3	0	0	0	0	0	0	0	2	0	0	0	0	0	0	0	0	1	0	0	0	0	2	2	0	2	0	0
738	2	18	4	1	3	1	2	3	2	3	2	2	2	2	2	3	3	4	2	2	1	3	1	1	2	3	3	2	4	2	3	2	2	2	3	3	4	3	3	2	2	2	2	3	3	3	3	3	3
739	2	20	5	2	1	3	4	5	4	2	5	4	4	4	4	5	1	5	4	4	4	4	1	1	2	2	3	1	3	4	4	0	0	0	0	4	4	3	4	4	4	4	4	4	4	4	4	1	4
740	2	19	4	1	3	3	1	4	3	4	3	2	2	2	2	3	3	2	2	3	3	4	3	1	0	1	1	2	0	1	1	0	1	1	0	1	1	0	1	1	0	1	0	0	2	2	1	0	0
741	2	19	4	1	1	2	2	2	3	3	3	3	1	1	2	1	2	2	1	3	1	3	0	0	0	0	0	0	1	2	2	0	0	0	0	2	3	3	2	2	2	1	3	2	2	2	2	2	2
742	2	18	1	1	1	1	2	1	3	2	1	1	1	2	3	2	1	1	1	0	1	1	1	2	1	1	0	0	1	1	1	1	1	0	0	0	0	1	2	1	0	0	0	0	0	0	1	0	0
743	2	18	4	1	1	1	3	3	3	2	1	3	1	2	1	3	2	1	0	1	1	2	0	0	1	1	1	0	1	3	0	0	0	0	0	0	2	1	3	1	1	1	0	1	0	1	0	0	1
744	2	19	3	1	2	2	2	1	2	3	3	3	1	2	1	2	1	2	2	2	2	2	2	2	1	2	2	2	1	1	1	1	1	1	1	1	1	1	1	1	1	2	2	2	2	2	2	2	2
745	2	19	2	1	2	2	3	3	4	3	3	3	4	3	2	4	1	5	1	2	1	2	2	0	0	1	1	1	0	2	1	0	0	0	0	0	1	0	1	1	1	1	0	0	1	0	1	0	1
746	2	18	3	1	2	1	1	1	1	2	1	2	3	1	1	1	2	4	0	2	0	2	0	0	0	0	2	0	2	2	2	0	0	0	0	3	3	2	1	2	0	2	1	0	2	3	3	0	0
747	2	19	4	1	2	2	1	2	3	2	3	2	1	2	1	1	1	1	0	1	1	1	2	1	0	0	1	0	0	0	1	0	0	0	0	0	1	0	0	0	1	0	0	0	1	0	1	0	0
748	2	21	4	1	2	2	2	2	2	3	2	3	2	1	2	2	2	3	0	1	1	2	1	0	0	0	1	0	1	1	1	0	0	0	0	0	0	0	1	0	0	0	1	2	2	2	2	1	0
749	1	19	2	1	1	1	1	1	1	1	1	1	1	1	1	1	1	4	2	2	2	2	2	2	2	2	2	2	2	2	2	2	2	2	2	2	2	2	2	2	2	2	2	2	2	2	2	3	3
750	2	19	4	1	4	4	3	4	5	5	5	4	4	4	1	4	5	5	2	3	2	4	4	0	2	2	3	2	0	3	0	0	0	0	0	4	4	3	4	2	0	0	3	4	3	4	4	0	4
751	2	20	4	1	2	1	2	2	3	4	1	3	1	1	2	2	1	2	0	1	1	3	0	0	0	1	1	1	2	2	1	0	0	0	2	2	1	1	0	3	0	0	0	0	1	3	1	0	1
752	2	21	3	1	2	1	2	2	2	1	2	3	1	1	2	3	1	1	0	1	1	3	0	0	0	2	1	1	0	3	2	0	0	0	0	0	2	2	2	2	2	2	3	2	1	0	2	3	3
753	1	21	4	1	1	1	1	3	2	4	2	3	2	2	2	2	1	2	0	2	2	2	1	0	0	1	1	0	1	1	0	0	0	0	0	1	1	1	1	1	0	1	1	0	0	0	1	0	0
754	2	19	4	1	4	1	1	3	3	3	3	3	3	1	1	2	1	3	2	2	2	2	1	0	0	1	1	0	1	0	2	0	0	0	0	1	0	0	0	2	0	0	2	0	1	1	2	0	0
755	2	20	4	1	1	2	3	2	4	3	3	3	1	2	2	2	1	2	0	1	0	3	0	0	1	1	1	0	2	2	1	2	2	1	0	1	3	3	1	1	2	2	2	2	2	2	3	1	1
756	2	20	2	1	1	1	1	1	1	1	1	1	1	2	2	1	1	1	1	1	2	4	2	0	0	0	1	0	0	1	1	0	0	0	0	1	0	0	1	1	2	0	2	2	2	1	1	2	2
757	2	19	4	1	4	2	2	1	1	3	2	1	2	1	2	4	4	4	3	4	1	4	2	0	1	3	4	0	3	3	2	1	1	1	1	1	4	2	2	2	2	4	4	2	3	2	4	2	2
758	2	19	4	1	1	1	2	3	3	1	1	1	3	1	1	1	1	1	0	1	0	1	0	0	0	0	0	0	1	2	1	0	0	0	0	2	2	2	1	1	0	1	2	1	2	3	3	0	2
759	2	19	5	2	4	2	4	2	5	5	4	4	3	2	5	5	5	4	1	1	3	3	1	1	0	4	4	1	3	4	1	0	0	0	2	4	4	4	4	1	2	0	3	2	4	1	3	1	0
760	2	19	3	1	2	1	3	4	3	3	2	3	1	3	3	3	2	4	1	2	2	3	1	1	1	2	2	2	2	1	1	1	1	1	2	2	3	3	1	0	2	1	3	1	2	2	2	2	1
761	1	19	4	3	1	1	1	1	1	1	1	3	3	2	1	1	1	2	1	1	0	1	1	1	0	0	1	0	3	2	1	0	0	0	0	0	0	2	0	2	2	0	1	1	0	3	2	0	0
762	2	21	4	1	2	2	5	2	1	2	5	5	2	5	2	5	1	5	2	2	1	3	1	1	2	0	4	2	0	0	0	0	0	0	0	0	1	1	0	1	0	0	1	1	1	0	2	1	1
763	2	19	3	1	1	2	1	2	2	4	3	2	3	1	1	2	1	4	0	0	0	2	1	0	0	0	0	0	1	0	0	0	0	0	0	0	1	0	0	2	0	1	0	0	0	0	0	0	0
764	2	18	3	1	1	1	2	1	1	1	1	2	1	1	2	2	1	2	1	2	1	3	1	1	0	1	3	2	1	0	1	0	0	0	1	2	2	1	1	1	2	1	2	3	2	2	2	1	1
765	2	19	2	1	1	2	2	2	3	2	2	3	2	2	1	3	2	3	0	2	1	3	2	0	1	1	1	0	0	2	3	1	1	0	0	1	1	2	1	2	1	3	2	3	3	2	2	1	2
766	2	18	4	1	2	3	3	2	4	4	2	3	3	2	1	2	3	4	1	2	1	3	0	0	0	0	2	1	2	3	3	0	0	0	0	0	3	0	1	2	1	2	3	3	4	4	4	3	1
767	2	19	4	1	1	1	2	1	3	1	2	3	1	2	1	3	2	1	2	2	0	3	1	1	1	2	2	1	1	2	1	0	0	0	0	0	0	0	0	0	0	0	0	3	1	3	3	0	1
768	2	19	4	2	3	4	4	2	2	4	3	4	5	4	4	3	4	4	1	3	2	4	4	0	2	3	3	1	4	3	2	3	3	0	3	2	3	4	4	3	1	3	3	3	3	3	3	1	3
769	2	18	2	1	1	3	1	1	2	1	2	2	2	1	4	4	3	4	1	2	0	2	1	0	0	0	3	1	1	1	2	0	0	0	0	1	3	3	2	3	2	1	3	2	1	1	2	1	0
770	2	18	5	1	2	1	2	2	2	5	3	3	2	1	1	2	1	1	2	3	4	4	2	0	0	2	4	4	3	4	3	4	2	1	2	1	2	0	0	0	0	2	0	1	1	4	1	4	2
771	2	19	5	1	3	2	3	3	4	3	3	4	2	4	4	4	2	3	3	2	2	3	1	1	1	4	4	2	2	1	1	0	0	0	0	0	1	1	2	2	1	1	1	1	0	1	2	0	1
772	2	18	4	1	1	2	2	2	3	1	3	2	1	1	1	1	1	2	0	3	2	4	2	0	0	1	3	0	1	3	1	3	0	4	3	2	1	1	1	2	1	1	0	0	0	0	3	0	0
773	2	18	4	1	2	4	3	3	3	3	2	4	2	1	3	3	4	1	0	1	0	3	0	0	1	1	1	1	0	3	0	0	0	0	2	3	2	1	0	1	0	0	0	0	0	2	2	3	1
774	2	21	4	1	2	4	4	2	4	5	3	4	3	3	1	4	4	5	0	2	2	3	1	0	0	4	4	1	2	2	1	0	0	0	0	0	4	2	0	2	1	2	2	4	3	3	3	0	3
775	2	19	5	1	1	1	3	4	1	4	3	1	1	1	2	5	4	5	1	1	2	3	1	1	0	0	0	0	2	0	0	0	0	0	0	2	3	1	0	1	0	2	2	0	2	0	1	0	0
776	2	19	5	2	4	4	4	5	5	4	4	3	3	4	4	4	4	4	0	4	3	4	3	1	0	1	1	1	3	3	3	3	3	1	3	3	3	3	3	3	3	3	3	3	4	3	4	1	3
777	2	18	5	1	1	1	4	2	4	5	4	5	3	3	4	5	4	4	1	2	2	3	1	1	0	1	1	0	0	2	1	0	0	0	0	0	0	0	0	0	0	0	0	3	3	3	2	0	3
778	2	19	3	1	2	1	2	1	2	3	1	2	3	1	2	2	1	1	0	1	0	0	1	0	1	1	1	0	2	2	1	0	0	0	0	1	2	1	2	1	0	0	1	1	1	1	2	0	1
779	2	18	3	1	1	1	1	2	1	1	1	1	1	1	1	2	1	1	0	0	0	0	0	0	0	0	0	0	2	0	0	0	0	0	0	0	0	1	0	1	0	0	1	0	0	0	0	0	0
780	2	19	5	1	2	5	1	3	2	2	2	1	3	2	1	3	2	3	1	0	3	4	1	1	1	1	3	0	1	1	1	0	2	1	0	0	4	3	2	3	1	0	3	4	3	2	3	0	0
781	2	22	1	1	1	1	1	1	1	2	1	2	1	2	1	1	1	2	0	2	0	0	0	0	0	0	2	0	0	0	0	0	0	0	0	0	1	2	2	2	2	0	2	2	1	0	2	0	0
782	2	18	3	1	2	2	2	2	3	4	3	2	3	2	2	2	2	4	0	0	0	2	2	0	0	1	1	1	1	1	1	0	0	0	0	1	1	1	0	2	1	1	1	1	3	2	3	0	2
783	2	18	5	1	1	4	5	1	2	5	5	5	1	4	5	5	1	1	3	4	4	4	4	2	3	4	4	3	2	0	0	4	1	3	4	4	4	4	4	4	4	3	4	4	4	1	4	4	3
784	2	18	3	1	1	1	2	1	2	1	1	1	1	1	1	2	1	1	0	2	4	4	0	0	3	3	3	0	4	4	0	3	3	3	3	4	3	4	3	3	3	0	0	1	1	2	2	0	3
785	2	18	3	1	1	1	1	1	4	1	2	2	1	1	1	2	2	4	0	0	0	3	0	0	0	0	0	0	0	0	1	0	0	0	0	0	0	4	4	0	0	4	0	4	2	0	2	0	0
786	2	19	3	2	2	1	2	2	3	3	4	3	3	2	2	2	3	2	2	3	3	4	2	1	2	2	2	0	2	1	1	1	1	1	2	4	4	3	3	4	3	3	3	3	1	3	4	2	3
787	2	19	4	1	1	4	4	4	4	5	5	4	5	4	2	4	2	5	0	4	4	1	2	0	0	0	0	0	4	4	4	0	2	0	4	4	4	4	4	1	4	4	4	4	4	3	4	4	4
788	2	19	3	2	3	1	2	2	3	4	2	3	4	2	3	1	2	3	0	1	1	2	0	0	1	1	1	1	1	1	2	0	0	0	0	1	3	2	1	2	1	0	1	2	1	2	2	0	1
789	2	19	4	2	4	5	2	3	5	2	4	3	1	4	5	4	2	2	0	1	3	4	0	0	1	2	3	0	3	3	1	0	1	0	0	2	3	3	4	4	2	2	4	3	3	3	2	0	1
790	2	19	2	1	1	1	1	1	1	2	2	2	2	1	3	2	3	4	3	2	3	4	1	0	0	0	1	1	2	3	3	3	2	2	2	3	4	4	3	2	3	3	4	3	3	3	3	2	1
791	2	19	3	1	1	1	2	2	2	2	2	1	1	1	1	2	1	2	0	2	3	2	1	1	0	0	3	2	3	2	1	3	3	1	0	3	3	1	3	3	0	3	2	2	2	3	2	1	3
792	2	18	5	1	1	2	3	4	3	4	4	3	2	2	2	5	3	5	3	2	2	1	1	1	1	1	1	2	1	0	0	0	0	0	0	1	1	0	0	1	0	0	0	2	1	1	2	0	1
793	2	18	3	1	2	2	1	1	3	2	2	3	1	1	1	1	1	1	0	2	0	2	0	0	0	0	0	0	2	1	2	1	1	0	0	0	2	2	2	2	2	1	2	2	3	1	2	1	2
794	2	19	2	1	1	1	2	1	1	2	1	2	1	1	1	2	1	2	2	1	0	1	0	0	0	1	1	0	0	0	0	0	0	0	0	0	1	2	1	1	0	1	1	1	0	0	0	0	0
795	2	18	4	1	2	2	3	2	4	5	2	4	1	1	5	1	5	5	2	1	3	4	3	0	0	2	4	1	3	4	2	0	1	3	3	3	4	4	4	4	3	3	4	3	3	4	4	0	2
796	2	18	3	1	1	1	1	3	3	4	2	2	1	2	4	3	2	2	1	2	0	2	0	0	0	0	1	1	0	2	1	0	0	0	0	1	1	0	1	2	0	1	2	2	1	1	2	0	0
797	2	20	4	1	2	1	1	1	3	3	2	3	2	2	3	3	2	5	0	3	2	4	2	0	1	1	2	1	1	2	3	1	1	0	1	1	4	2	1	2	1	4	3	3	3	4	4	1	2
798	2	19	3	1	2	2	2	3	4	4	3	2	4	2	2	3	3	3	3	2	2	3	0	0	0	1	4	2	2	1	1	3	3	2	1	3	4	2	2	3	2	3	4	2	1	2	4	0	3
799	2	19	4	3	1	3	4	2	2	4	1	4	2	3	4	5	3	3	2	3	2	4	3	2	2	2	3	4	1	3	2	2	1	1	3	2	3	3	3	3	2	2	2	2	4	3	4	2	4
800	2	18	4	1	1	3	2	2	3	4	3	2	2	2	2	2	1	4	1	2	2	3	3	1	0	1	2	1	1	2	1	1	1	1	1	2	2	1	1	1	1	1	2	1	3	2	1	3	2
801	2	19	4	1	1	1	2	3	4	4	4	4	1	2	1	1	1	1	0	2	4	0	3	0	0	0	0	0	0	2	2	0	0	0	0	2	4	4	4	1	4	3	0	3	4	3	1	2	2
802	2	18	4	1	1	1	1	3	3	1	2	2	3	2	1	3	1	1	1	2	2	3	1	0	2	2	2	2	3	3	3	3	2	1	0	1	1	1	3	2	1	0	0	2	2	3	3	1	2
803	1	19	4	1	2	1	3	1	3	4	4	3	2	2	1	2	1	2	0	2	0	1	0	0	0	0	0	0	0	1	0	0	0	0	0	0	1	0	0	0	0	0	0	4	0	0	0	0	1
804	2	18	4	1	1	1	2	4	4	1	2	2	1	1	1	1	1	5	0	2	0	3	0	0	0	0	0	0	1	2	0	0	0	0	0	0	1	0	0	3	0	0	0	0	0	4	4	0	0
805	2	19	4	4	4	1	3	2	2	3	3	3	4	4	3	2	1	3	0	0	0	2	1	0	0	0	2	0	1	0	2	2	0	0	2	1	3	4	1	3	3	3	3	3	4	2	3	1	2
806	2	19	4	3	2	3	3	2	4	2	3	4	4	3	1	3	3	4	0	0	2	3	2	0	0	2	3	0	0	2	2	0	0	0	0	2	3	2	0	2	3	0	0	2	1	3	2	0	3
807	2	19	4	4	4	4	4	4	4	5	3	3	3	3	2	5	3	3	2	2	1	4	2	0	1	4	4	2	3	2	2	1	0	0	3	2	3	2	1	3	3	2	2	3	3	3	4	4	4
808	2	19	4	2	2	2	3	2	2	2	2	2	1	2	2	3	3	3	1	1	1	2	1	1	0	1	1	0	0	0	1	0	0	0	0	1	2	2	1	2	1	0	0	1	0	1	1	0	2
809	2	18	4	2	4	2	3	3	4	2	5	3	4	3	2	4	3	4	1	3	2	3	1	0	0	3	3	2	3	3	1	0	0	0	0	2	1	1	0	1	0	0	0	1	2	2	2	0	1
810	2	20	1	1	1	1	1	1	1	1	1	1	1	1	1	4	1	1	0	0	0	3	0	0	0	0	2	0	0	4	0	0	0	0	0	0	0	0	0	0	0	0	0	0	0	0	0	0	0
811	2	18	2	1	1	2	1	2	2	2	1	1	2	1	1	1	2	3	0	0	0	1	0	0	0	0	0	1	0	2	0	0	0	0	0	2	2	2	1	0	2	0	0	2	0	0	0	0	0
812	2	19	3	1	2	3	3	1	2	2	2	2	2	2	3	3	1	3	3	3	2	2	1	1	3	3	3	1	1	2	2	2	2	1	1	2	3	2	1	2	2	1	3	2	2	3	3	2	1
813	2	19	4	1	1	1	2	2	1	1	3	3	1	2	3	2	1	2	1	2	1	4	1	1	1	1	2	1	0	4	2	2	2	2	4	4	3	2	2	2	1	2	2	4	3	4	3	1	4
814	1	19	4	1	1	1	1	1	3	3	1	1	1	2	1	1	1	3	1	3	3	3	0	0	4	2	3	1	0	1	0	0	0	0	1	1	1	1	2	2	1	1	1	3	0	3	3	0	3
815	1	19	4	1	1	1	3	2	5	5	4	5	3	4	3	5	5	4	1	3	3	3	2	1	1	0	0	1	2	1	3	1	1	4	3	2	2	3	3	3	3	2	4	3	2	4	3	2	4
816	2	19	3	1	1	1	1	2	1	1	1	1	1	1	1	1	1	1	0	1	2	2	1	0	0	0	0	0	1	1	1	0	0	0	0	1	1	1	1	1	1	1	0	1	2	1	2	1	0
817	2	18	4	1	1	2	2	2	3	3	4	4	1	4	2	4	2	1	0	1	1	2	2	0	0	0	1	0	0	2	1	0	0	0	1	1	2	0	0	1	0	0	1	2	0	1	2	0	1
818	2	18	4	1	5	1	3	3	4	4	5	4	2	5	4	3	1	3	2	4	2	4	0	0	1	0	0	1	4	2	0	0	0	0	0	2	3	0	0	3	0	4	3	4	2	4	4	2	4
819	2	19	4	1	2	1	1	1	2	3	4	3	3	3	2	4	2	2	1	2	2	2	1	0	0	2	2	2	1	1	2	0	0	0	0	2	2	2	1	2	2	1	2	2	2	2	2	1	1
820	2	19	3	1	1	2	1	1	3	4	4	2	1	1	2	2	2	3	0	1	1	2	1	0	0	1	1	0	1	3	2	0	0	1	0	1	2	0	0	2	0	2	1	4	2	3	3	1	1
821	2	19	2	1	2	1	1	1	2	2	1	1	1	1	1	1	1	2	0	1	0	1	1	0	0	0	0	0	0	0	0	0	0	0	0	0	0	0	0	0	0	0	0	0	0	0	0	1	0
822	1	20	5	3	5	4	5	4	3	5	5	5	4	4	4	5	5	4	1	2	2	3	3	2	4	4	4	4	4	3	0	0	1	0	1	2	2	2	3	2	2	1	2	4	4	4	4	0	4
823	2	19	3	1	1	2	1	2	2	3	3	2	1	2	2	2	2	2	0	0	0	3	0	0	0	0	0	0	1	1	0	0	0	0	0	1	1	2	0	2	1	1	1	1	0	1	2	1	2
824	2	20	4	1	2	1	2	1	3	1	1	2	3	2	1	3	2	2	0	1	0	1	1	0	1	1	2	1	2	3	1	3	0	0	1	1	1	0	0	2	1	4	1	2	1	3	1	0	0
825	2	19	3	1	1	1	1	1	2	1	2	2	1	3	1	1	1	1	2	2	2	2	2	2	2	2	2	2	2	2	2	2	2	2	2	2	2	2	2	2	2	2	2	2	2	2	2	2	2
826	2	19	3	1	1	2	1	2	2	2	1	2	1	1	1	1	1	1	1	2	2	3	1	0	0	2	2	1	0	0	0	0	0	0	0	0	1	1	1	1	0	0	0	1	0	0	2	1	1
827	2	20	4	1	2	3	1	2	2	2	1	3	1	1	1	2	1	2	1	2	1	3	2	0	0	0	1	0	1	1	1	0	0	0	0	0	1	1	0	2	0	1	1	1	1	0	1	0	1
828	2	20	4	1	2	4	3	1	2	4	5	5	1	1	1	3	1	3	0	2	3	2	0	0	0	2	2	0	0	3	0	0	0	0	0	3	2	4	4	1	2	0	0	2	4	1	2	0	0
829	2	22	5	1	3	5	3	1	3	5	2	5	5	3	1	5	3	5	0	1	1	1	0	0	0	2	2	0	0	0	2	3	0	0	0	3	4	2	1	1	0	0	0	1	1	2	2	2	0
830	2	19	3	4	4	2	2	1	3	4	2	3	4	2	4	2	5	4	1	1	0	2	0	0	0	1	1	1	2	2	2	0	0	0	0	0	1	0	1	0	0	0	0	0	0	0	2	0	0
831	2	21	3	2	2	4	2	3	4	5	2	2	2	1	5	3	4	5	0	1	0	2	1	0	0	1	2	2	0	1	1	0	0	0	0	1	1	1	2	2	0	1	2	2	2	4	4	1	4
832	2	20	4	1	1	3	2	2	2	1	3	3	1	2	1	2	1	1	1	1	1	3	3	0	0	2	4	2	1	1	0	1	0	0	0	1	3	1	0	1	0	1	0	1	1	1	2	2	1
833	2	20	2	1	1	3	1	2	2	2	2	2	2	2	2	2	2	2	0	0	1	1	1	1	0	0	1	0	0	0	0	0	0	0	0	0	0	0	1	0	0	0	0	0	0	0	0	0	0
834	2	19	4	1	2	2	2	3	3	3	3	3	2	2	2	4	2	5	0	3	1	4	3	3	1	4	3	3	2	3	3	2	2	2	2	2	3	2	3	3	3	3	2	3	2	2	2	3	3
835	2	18	5	1	3	2	4	1	2	3	2	1	1	2	3	2	2	2	0	1	3	2	2	1	0	0	0	0	1	4	1	0	1	0	1	2	1	0	0	2	0	1	1	0	3	3	4	2	3
836	2	21	3	3	3	3	3	3	3	3	3	3	3	3	3	3	3	3	2	2	2	2	2	2	2	2	2	2	2	2	2	2	2	2	2	2	2	2	2	2	2	2	2	2	2	2	2	2	2
837	2	19	3	2	3	2	2	2	3	3	2	3	2	1	2	3	2	2	0	0	1	1	1	0	0	1	1	0	1	2	2	1	0	0	0	2	2	1	0	3	0	1	1	2	2	3	3	1	2
838	2	20	2	1	1	1	1	1	2	2	1	2	1	1	1	1	1	2	0	0	0	2	0	0	0	0	1	0	2	2	2	0	0	0	0	2	2	3	1	2	0	1	2	2	2	2	2	0	1
839	2	20	4	1	1	1	1	3	1	2	1	1	1	1	2	3	2	3	0	3	0	1	0	0	0	3	3	1	0	2	0	0	0	0	0	2	1	0	1	0	0	2	1	0	1	0	0	0	1
840	2	21	4	1	2	1	1	1	2	4	2	3	2	2	2	2	2	3	0	1	0	0	0	0	0	0	1	0	2	1	0	0	0	0	0	0	0	2	2	1	0	1	0	2	2	2	2	1	1
841	2	19	5	1	3	1	4	5	5	5	5	5	1	3	1	5	5	5	0	3	4	4	0	0	0	2	4	0	1	3	3	0	4	4	4	2	4	0	0	2	0	0	0	4	4	4	4	0	3
842	2	19	4	1	2	3	2	1	4	5	2	3	2	2	1	4	4	5	0	1	3	3	0	1	0	0	3	0	3	2	3	0	0	0	1	2	3	2	3	4	0	3	4	4	4	4	4	2	3
843	2	19	4	1	1	1	1	1	1	1	3	2	1	1	1	1	1	1	1	1	1	2	1	1	0	1	1	0	0	1	0	0	0	0	0	2	2	0	0	0	0	0	0	2	2	0	2	0	1
844	1	20	4	1	1	1	1	2	2	2	2	2	2	2	1	2	2	3	0	1	0	3	0	0	0	1	2	0	4	4	2	0	0	0	0	2	2	2	1	2	0	0	3	2	3	3	2	0	2
845	2	19	4	1	1	2	3	3	3	1	1	3	1	1	1	1	1	2	1	1	3	3	1	0	0	1	2	0	0	2	0	0	0	0	0	0	1	1	1	1	1	0	1	2	2	1	2	1	1
846	2	18	5	1	1	1	5	5	1	1	1	1	1	1	1	1	1	1	0	2	0	4	4	0	0	0	0	0	0	0	0	0	0	0	0	0	0	0	0	0	0	0	0	0	0	0	4	4	0
847	2	21	3	1	1	1	1	1	1	2	1	1	1	2	1	2	2	2	0	0	0	1	0	0	0	0	0	0	0	0	0	0	0	0	0	0	0	0	0	0	0	0	0	0	0	0	1	0	1
848	2	21	3	1	2	2	1	1	3	3	2	2	2	1	1	2	1	4	0	2	2	2	1	0	0	0	1	0	1	1	1	3	2	0	0	1	1	0	2	1	0	0	1	2	2	2	1	0	1
849	2	19	4	1	1	1	1	1	1	2	1	2	1	1	1	1	2	5	0	2	0	4	0	0	0	0	0	0	4	2	1	0	0	0	0	1	4	4	4	1	4	2	0	0	4	4	4	0	0
850	1	20	5	1	1	1	3	2	5	3	2	4	1	2	2	4	4	2	0	2	3	2	1	0	0	0	1	0	2	3	3	0	0	0	0	1	1	0	0	2	0	0	2	1	1	2	3	0	0
851	2	19	4	1	3	4	3	3	1	4	2	4	5	3	4	3	3	1	2	2	3	3	1	0	2	2	3	1	3	2	4	3	0	0	3	3	4	3	3	4	0	3	2	4	4	3	4	4	4
852	2	20	4	2	1	3	1	2	3	1	3	2	2	4	2	1	1	3	1	2	1	2	2	2	2	2	1	1	2	1	2	1	2	3	1	1	1	1	2	3	0	1	2	1	2	1	0	1	2
853	2	19	4	1	1	1	1	1	1	1	1	3	1	2	1	3	1	3	0	0	0	2	0	0	0	0	0	0	0	0	2	0	0	0	0	0	0	0	0	0	0	0	0	0	1	0	0	0	0
854	2	19	1	1	3	2	1	2	1	3	1	1	1	1	1	2	1	3	0	0	0	2	0	0	0	0	0	0	0	0	0	0	0	0	0	0	0	0	0	0	0	4	0	0	0	0	4	0	0
855	2	20	4	1	1	1	2	2	3	3	2	2	2	2	1	1	1	1	2	4	2	4	2	2	2	4	4	1	2	2	3	3	1	1	2	3	3	3	2	3	3	2	2	3	3	2	2	2	1
856	2	20	3	1	2	1	1	1	2	1	1	1	1	1	1	1	1	1	1	2	2	3	2	0	2	2	2	2	2	3	2	1	0	0	0	0	1	0	0	1	0	1	0	0	0	0	0	0	0
857	2	20	3	2	2	2	3	2	4	4	4	4	2	2	2	4	3	3	1	1	1	2	1	1	0	2	3	2	1	2	1	2	2	1	1	2	2	1	1	1	0	1	0	3	4	4	3	3	4
858	2	19	5	1	4	4	3	4	3	4	3	3	1	4	3	3	4	4	0	2	4	4	4	2	2	2	3	3	1	4	3	3	1	1	2	3	3	3	1	2	2	2	1	4	3	3	3	1	3
859	2	18	5	3	2	2	5	3	3	3	5	5	2	5	4	5	2	2	0	1	3	4	1	0	3	3	1	3	0	4	4	0	0	0	3	2	2	1	0	3	0	2	2	4	3	4	4	2	3
860	2	18	2	1	1	1	1	2	2	1	1	1	2	2	2	2	1	1	0	1	2	3	0	0	0	0	0	0	1	2	2	0	0	0	0	2	3	2	1	0	0	0	0	1	2	1	0	0	1
861	2	18	4	1	4	2	2	3	4	5	5	3	2	2	2	5	1	2	0	2	1	4	0	0	0	2	2	0	3	1	2	1	2	1	0	1	3	1	1	1	2	2	1	2	2	2	3	2	3
862	2	20	4	1	1	1	1	2	2	2	1	3	1	1	2	3	1	1	0	2	2	3	1	0	0	0	0	0	0	1	0	1	0	0	0	0	0	0	0	0	0	0	0	2	1	2	2	0	0
863	2	19	4	3	2	3	2	3	3	2	3	2	4	2	3	2	2	3	2	1	1	2	1	1	0	0	2	0	1	3	2	1	1	1	0	1	3	2	1	3	1	1	2	2	2	3	3	1	3
864	2	18	2	2	2	2	2	2	2	2	1	2	2	2	2	2	1	3	0	2	1	1	1	0	1	0	1	1	1	2	1	1	0	1	0	1	2	1	1	2	1	1	1	2	2	2	2	1	1
865	1	18	3	1	1	1	3	1	1	1	1	3	1	1	1	1	1	1	2	1	0	1	0	0	0	0	0	0	2	1	2	0	0	0	0	2	0	0	2	2	0	1	0	2	2	2	1	0	0
866	1	18	4	2	3	1	3	1	3	4	3	2	1	2	2	3	2	5	1	1	0	3	3	1	0	1	2	0	2	1	0	0	1	0	0	0	1	2	0	2	1	3	3	1	3	3	3	1	2
867	2	19	5	3	4	3	5	2	2	4	3	1	2	4	3	4	2	5	2	2	3	3	1	1	4	4	4	1	3	3	3	4	2	0	3	4	2	1	1	0	1	3	0	3	3	3	3	0	1
868	2	19	5	1	1	3	4	2	3	1	2	4	3	2	3	4	1	1	1	1	3	3	2	3	0	1	1	0	2	3	0	2	0	2	2	2	3	3	3	1	3	1	0	0	0	0	1	1	3
869	2	18	4	1	1	1	3	1	5	4	5	3	2	3	2	2	4	5	4	4	3	2	2	2	1	4	3	3	2	4	4	0	0	0	2	4	3	2	0	1	0	0	1	4	3	4	4	2	3
870	2	19	4	1	1	1	1	2	2	3	1	1	2	1	1	1	1	3	0	1	1	2	0	0	0	0	0	0	0	1	1	0	0	0	0	0	1	2	1	0	1	0	0	2	2	2	2	0	0
871	2	19	3	1	2	2	2	2	3	3	3	3	3	3	2	3	3	3	0	0	2	2	1	1	2	2	2	1	2	3	2	0	0	0	0	2	1	1	1	3	0	2	2	1	2	1	2	2	1
872	1	19	4	1	1	1	2	2	4	2	2	2	1	2	1	2	1	1	0	1	1	3	1	0	0	1	3	0	1	2	2	0	3	1	2	3	2	1	0	2	2	1	0	2	0	2	2	0	1
873	2	19	5	3	3	4	2	2	2	3	5	2	3	3	3	2	4	3	2	2	0	4	4	0	0	0	2	2	1	2	1	1	1	1	1	2	1	1	1	1	1	1	1	3	4	1	4	2	4
874	2	20	4	1	1	3	2	2	3	3	2	2	1	1	2	2	1	3	1	2	2	3	1	0	1	2	2	1	0	3	0	3	1	0	3	3	3	2	2	1	0	3	2	2	3	2	4	1	3
875	2	19	2	1	1	1	1	1	1	1	1	2	1	1	1	1	1	2	0	0	0	0	0	0	0	0	0	1	0	1	0	0	0	0	0	0	0	0	0	0	0	0	0	0	0	0	1	0	0
876	2	20	4	1	2	3	1	4	2	2	3	3	2	1	1	3	3	4	0	1	2	3	0	0	0	1	2	0	0	0	0	2	3	0	0	2	1	0	2	0	1	1	2	1	2	1	1	1	0
877	2	20	5	1	1	1	1	1	2	3	1	1	1	1	1	3	3	4	0	1	1	4	2	0	0	1	1	1	2	0	1	0	0	0	0	3	3	3	2	2	0	1	3	2	2	1	2	0	1
878	2	19	4	1	4	3	1	2	1	3	2	1	4	2	1	1	1	3	0	2	3	2	1	0	0	0	0	0	0	2	3	0	0	0	0	0	3	0	0	2	0	1	2	3	3	3	4	0	1
879	2	19	4	2	1	3	2	2	4	2	2	3	1	2	3	3	2	4	3	3	1	4	0	0	0	2	2	1	2	2	1	0	0	0	2	2	2	0	1	1	1	0	0	2	1	1	3	3	2
880	2	19	4	1	1	1	3	1	2	1	1	2	1	1	1	3	1	2	0	2	3	4	2	0	1	4	4	1	0	0	0	0	0	0	0	0	0	0	0	0	0	0	1	0	1	0	0	0	0
881	2	18	3	1	1	1	2	3	4	4	4	3	3	4	1	4	2	4	0	1	1	3	1	1	0	0	3	0	0	3	0	0	0	0	1	0	1	2	2	3	0	1	3	2	3	3	2	1	2
882	2	18	3	1	4	3	2	3	2	4	2	3	3	2	4	2	2	5	0	1	1	3	0	0	1	1	1	0	0	2	2	0	0	0	0	1	3	3	3	3	2	2	2	3	3	1	3	1	2
883	2	21	4	1	1	1	1	1	1	1	1	1	1	1	1	1	1	3	0	0	0	0	0	0	0	0	0	0	0	0	0	0	0	0	0	0	0	0	0	0	0	0	0	0	0	0	0	0	0
884	1	19	3	2	3	1	2	4	4	3	3	2	3	3	1	4	3	2	2	2	2	2	0	0	2	3	3	1	2	2	3	2	0	0	0	1	1	1	1	1	1	2	1	3	2	2	2	1	1
885	2	18	3	1	3	2	2	2	2	3	3	3	1	2	1	2	1	3	0	0	0	1	0	0	0	0	1	0	0	1	1	0	0	0	1	1	1	1	2	1	1	2	0	1	0	1	1	0	0
886	2	18	4	1	1	1	1	1	1	1	1	1	1	1	1	1	1	3	0	0	0	0	0	0	0	0	0	0	4	3	2	3	3	0	0	3	3	3	3	3	3	4	3	3	3	3	3	0	2
887	2	18	4	1	3	5	2	5	5	5	4	3	1	1	4	2	5	5	0	4	4	4	4	0	0	4	4	0	4	4	4	4	4	4	4	4	4	4	4	4	4	4	4	4	4	4	4	0	4
888	2	19	4	1	4	3	2	3	2	4	2	2	2	1	2	2	2	4	0	3	1	3	3	0	0	2	2	0	1	1	3	1	0	0	0	2	2	1	1	1	1	1	1	3	0	1	2	0	0
889	2	19	5	1	1	3	4	3	3	4	3	3	3	4	3	3	3	3	0	1	2	1	3	3	1	2	3	3	1	2	3	0	2	3	3	3	3	2	2	2	3	2	3	2	1	3	2	3	1
890	2	19	3	1	1	1	1	2	2	1	1	1	1	1	1	1	1	1	0	0	0	1	0	0	0	0	1	0	0	0	0	0	0	0	0	1	0	0	2	1	0	2	0	0	1	0	0	0	0
891	2	21	4	1	1	1	2	2	3	1	2	2	1	2	1	2	2	2	0	1	1	4	1	0	0	0	2	1	3	2	1	2	0	0	1	2	1	2	2	1	2	2	1	3	2	2	3	2	2
892	2	18	4	1	1	1	2	1	2	1	1	1	1	1	1	1	1	1	0	0	0	0	0	0	0	0	0	0	0	0	0	0	0	0	0	0	0	0	0	0	0	0	0	4	4	0	0	0	0
893	2	19	5	2	1	1	2	2	5	4	4	4	3	4	3	3	2	3	1	2	1	4	1	1	1	2	2	1	1	2	2	0	0	0	1	1	2	2	1	1	2	2	1	1	1	1	2	1	1
894	2	19	4	1	3	1	1	1	2	1	1	4	1	2	1	3	3	5	0	0	0	0	0	0	0	0	1	0	4	2	1	0	0	0	0	1	1	0	0	0	0	0	0	1	1	3	1	1	1
895	2	18	4	1	1	1	3	3	3	3	3	4	4	3	3	4	4	5	1	3	2	1	3	1	0	4	3	3	2	2	2	1	2	2	3	3	2	2	2	3	1	2	1	3	1	3	4	3	2
896	2	19	3	1	1	1	1	2	1	2	1	1	2	1	1	1	1	1	1	0	0	3	0	0	0	2	2	1	0	2	0	0	0	0	0	0	0	0	0	0	0	1	0	0	0	0	0	0	0
897	2	18	4	5	1	4	3	5	3	5	5	4	1	4	5	5	2	5	1	1	2	4	0	0	0	3	3	0	1	2	2	3	3	0	4	3	4	4	3	4	3	3	4	1	0	3	4	0	3
898	1	19	4	3	2	1	3	1	4	3	3	3	2	3	1	2	2	3	0	2	2	3	3	1	0	4	4	2	1	1	1	2	0	0	1	2	3	1	1	1	0	0	0	0	1	1	2	0	2
899	2	18	4	1	1	2	1	2	4	3	3	2	1	2	1	2	1	3	0	1	0	3	1	0	0	0	2	0	1	1	1	0	0	0	0	0	1	1	0	1	1	1	0	2	2	2	1	0	0
900	2	20	4	1	1	1	1	1	1	1	2	1	1	1	1	1	1	1	1	2	1	3	0	1	0	0	0	0	0	2	0	0	0	0	0	2	3	3	2	4	1	1	4	4	3	3	2	1	1
901	2	19	5	1	1	2	5	5	3	5	5	5	1	5	1	5	1	4	2	4	2	4	2	2	0	3	4	2	4	4	4	0	0	4	0	4	4	4	4	4	4	4	4	4	4	4	4	0	4
902	2	18	4	1	1	3	2	3	4	1	2	3	1	1	1	4	4	4	1	2	1	2	2	0	1	2	2	2	2	3	3	0	0	0	0	1	0	3	0	1	1	3	0	4	2	2	4	2	3
903	2	18	3	1	1	1	2	1	2	3	2	2	1	1	1	2	1	1	1	2	2	3	2	0	4	2	2	2	2	1	3	1	0	0	0	1	3	1	1	0	0	1	1	1	2	2	2	3	1
904	2	20	3	2	2	2	1	4	3	3	2	3	2	1	2	2	3	3	0	3	0	4	0	0	0	1	2	0	0	0	0	0	0	0	0	0	4	3	3	4	0	0	2	3	2	3	2	1	0
905	2	20	3	1	1	2	1	3	2	3	3	1	2	1	1	3	2	2	1	2	0	3	2	0	0	1	3	0	0	2	1	0	0	0	1	0	2	3	0	3	0	1	0	3	1	3	3	0	1
906	2	18	3	1	3	2	3	3	3	3	3	3	2	4	3	3	3	4	2	3	3	2	3	1	2	2	2	4	4	2	2	3	2	4	4	2	3	4	2	4	3	2	3	4	3	2	3	1	2
907	2	18	4	3	5	3	1	2	4	4	2	4	3	5	3	1	3	2	2	2	2	2	2	2	2	2	2	2	2	2	2	2	2	2	2	2	2	2	2	2	2	2	2	2	2	2	0	1	2
908	2	19	3	2	3	2	2	2	2	2	4	2	1	1	2	2	2	1	0	2	0	2	0	0	0	0	0	0	0	0	0	0	0	0	0	0	0	0	0	0	0	0	0	2	0	0	0	0	0
909	2	19	3	1	2	1	1	2	2	2	3	3	1	3	2	1	2	2	0	2	2	4	4	1	1	1	3	2	1	3	3	2	0	0	0	2	3	3	4	3	4	3	3	4	4	3	4	1	2
910	2	20	4	1	3	3	1	3	4	3	3	3	3	4	1	3	2	5	0	2	1	3	4	4	0	2	2	3	2	4	3	1	1	1	1	2	2	2	3	3	1	1	1	2	1	1	2	1	1
911	2	19	4	4	3	2	2	1	2	2	3	2	3	2	4	2	3	2	1	0	3	4	1	0	0	3	2	1	1	2	3	1	0	1	0	1	3	2	1	2	1	1	3	1	4	3	3	1	0
912	2	19	3	1	2	3	3	1	4	1	3	3	1	1	2	3	2	1	0	2	2	2	1	0	0	2	2	0	2	3	2	3	2	1	2	2	3	2	2	3	2	2	1	2	3	3	3	1	0
913	2	19	3	1	1	3	1	3	2	2	2	2	2	1	1	2	2	3	0	2	0	4	2	0	0	1	1	0	0	0	0	0	0	0	0	0	1	2	0	2	1	1	2	0	2	1	1	0	0
914	2	19	4	2	2	1	3	2	3	1	2	3	2	1	1	2	1	2	2	3	3	3	2	1	4	2	2	1	0	1	1	0	0	0	0	2	4	3	1	3	2	3	3	3	3	3	3	1	1
915	2	19	3	1	1	1	1	1	1	2	2	3	1	1	1	2	1	1	0	0	0	2	0	0	0	0	1	0	0	0	2	0	0	0	0	0	0	1	0	0	0	3	0	0	1	3	2	0	0
916	2	19	2	1	1	1	1	1	3	1	1	1	1	1	1	1	1	1	1	1	1	1	1	1	0	0	0	0	0	0	0	0	0	0	0	0	0	0	0	0	0	0	1	1	0	0	1	1	1
917	2	18	3	1	5	5	4	3	1	2	5	3	4	3	2	4	2	5	0	4	4	4	0	0	0	4	2	0	0	0	0	0	0	0	3	2	1	3	2	1	1	0	1	4	3	3	4	2	3
918	2	18	5	1	4	4	5	2	1	2	3	3	2	4	5	5	5	1	0	2	3	1	2	4	3	4	3	4	4	4	3	2	2	3	4	4	3	3	1	2	2	3	4	4	3	4	3	0	2
919	2	19	4	2	2	1	2	1	3	2	1	3	1	3	1	2	2	4	1	2	0	1	0	0	0	1	2	0	3	3	2	0	0	0	0	3	2	4	1	2	2	3	2	2	2	3	2	1	2
920	2	22	5	3	1	1	1	1	4	1	1	1	4	1	1	1	1	4	1	1	0	1	0	0	0	0	0	0	0	2	1	0	0	0	0	0	1	1	1	1	1	1	0	0	0	0	1	0	0
921	1	20	3	2	2	1	2	2	5	2	2	2	1	3	2	4	2	3	4	4	3	4	3	2	2	2	4	4	3	1	0	2	0	0	0	0	1	0	1	0	0	0	0	1	2	1	1	1	1
922	2	20	5	5	5	4	5	4	5	5	5	5	5	5	5	5	5	5	4	3	4	4	4	4	4	4	4	4	3	4	4	3	4	4	4	4	4	4	4	4	4	4	4	4	4	3	4	3	4
923	2	18	3	1	2	1	2	2	2	2	2	2	2	3	2	3	2	1	1	2	2	2	2	0	2	2	2	2	1	2	2	1	2	2	2	2	2	2	2	2	2	2	2	2	2	2	2	2	2
924	2	19	4	2	3	3	2	2	3	5	2	2	2	3	2	2	2	3	0	0	0	2	0	1	0	0	0	0	0	2	1	0	0	0	0	0	2	1	0	2	1	2	0	3	2	2	2	1	2
925	1	18	2	1	1	1	4	1	2	4	5	5	4	3	1	5	5	1	1	3	4	3	2	0	1	3	2	0	2	3	3	0	0	0	0	0	2	2	1	3	0	3	0	2	3	4	3	0	4
926	2	19	3	1	2	1	2	1	1	2	3	2	1	3	1	1	1	3	0	2	2	4	2	0	1	0	0	0	1	2	2	1	1	0	2	0	2	1	0	2	0	1	3	0	0	2	2	0	1
927	2	32	4	2	4	4	4	4	3	5	4	4	3	3	2	3	3	4	3	3	3	3	2	2	1	3	2	2	1	2	1	0	0	0	0	0	0	2	2	1	2	1	1	1	1	2	2	2	1
928	2	29	3	1	1	1	1	1	3	1	1	2	1	1	1	1	1	1	0	0	0	0	0	0	0	0	0	0	0	1	0	0	0	0	0	0	0	0	0	0	0	0	0	0	0	1	0	0	0
929	2	28	3	1	1	1	2	1	2	2	1	2	1	1	1	1	1	1	1	0	0	1	1	0	0	0	1	0	0	0	0	0	1	0	0	0	1	1	0	1	0	0	1	0	1	0	0	0	0
930	2	23	3	1	2	2	3	1	2	3	2	2	1	2	1	2	1	1	1	1	1	2	1	1	1	1	1	2	2	2	2	1	1	1	1	2	2	2	2	1	2	1	2	1	2	1	2	2	2
931	2	33	4	1	1	1	1	1	1	2	1	2	1	2	1	2	1	1	1	1	0	1	1	0	0	1	2	1	1	0	0	0	0	0	1	1	1	1	0	0	0	0	0	1	1	0	2	0	0
932	2	23	3	1	1	3	2	2	2	4	3	3	2	2	2	2	2	2	0	0	2	2	0	0	0	1	1	0	1	1	0	0	0	0	0	0	0	0	0	0	0	0	1	0	2	1	0	0	0
933	2	33	2	1	1	1	2	1	2	1	3	3	1	1	1	1	1	3	0	2	0	1	0	0	0	1	1	0	0	1	0	0	0	0	0	0	0	0	0	0	0	0	0	0	0	0	1	0	1
934	2	32	2	1	1	1	1	2	2	1	1	2	1	1	1	2	1	2	0	0	0	2	0	0	0	0	1	0	0	0	0	0	0	0	0	0	1	0	1	1	0	0	0	1	0	2	1	0	0
935	1	28	4	1	3	1	2	2	2	2	2	3	2	2	1	2	3	2	0	1	1	2	0	0	0	1	1	1	2	3	0	0	0	0	0	1	1	1	0	1	0	3	2	3	3	4	2	0	1
936	1	30	4	1	2	1	2	2	2	2	2	2	1	1	1	2	1	1	0	0	0	1	0	0	0	0	0	0	1	0	0	0	0	0	0	0	0	0	1	0	1	0	0	0	0	0	0	0	0
937	1	21	3	1	2	2	2	2	2	2	2	3	2	2	2	2	2	1	0	0	1	1	0	0	0	1	1	0	0	1	1	0	0	0	0	0	1	2	1	1	0	0	0	0	0	0	1	0	0
938	2	34	4	1	3	1	1	2	3	1	1	3	2	1	1	3	1	3	1	1	1	2	1	0	0	0	2	0	1	1	0	0	0	0	0	1	1	0	0	0	0	1	0	1	1	1	1	0	1
939	2	38	4	1	2	2	3	2	3	3	3	3	2	3	3	3	2	3	2	2	2	2	0	1	2	2	3	2	1	1	1	1	1	1	0	2	2	1	1	1	1	1	1	2	1	1	1	0	1
940	2	38	2	1	1	1	2	1	2	3	3	2	2	1	1	1	1	2	0	1	0	2	1	0	0	1	1	1	1	1	0	0	0	0	0	0	0	0	1	0	0	0	1	1	0	0	0	0	0
941	1	21	3	1	1	1	2	1	1	4	2	2	1	1	1	1	1	4	1	1	0	1	1	0	0	0	0	0	0	0	0	0	0	0	0	0	1	0	1	0	0	0	0	0	0	1	0	0	0
942	2	21	4	1	2	3	5	2	4	3	3	5	1	1	3	3	3	4	1	3	1	3	1	0	0	0	1	1	1	2	3	0	0	0	0	0	1	1	0	0	0	1	0	4	4	4	1	0	2
943	2	33	4	1	3	1	2	2	2	3	2	2	2	2	2	1	2	3	0	1	1	1	1	0	0	0	1	1	1	2	1	0	0	0	0	0	1	1	1	1	1	1	1	1	1	2	2	1	0
944	2	30	2	1	1	3	2	1	3	2	2	3	3	2	2	3	1	2	1	1	0	2	0	1	1	1	1	0	1	0	1	0	0	0	1	2	2	1	1	2	1	1	2	1	2	1	2	1	1
945	1	21	4	1	2	1	2	1	2	2	3	2	2	2	1	2	2	3	1	2	1	1	0	0	0	0	1	0	1	1	0	0	0	0	0	0	0	0	0	1	0	0	1	1	0	1	2	0	2
946	1	21	3	1	1	2	2	2	4	2	2	3	2	2	1	2	1	2	0	1	2	2	0	0	0	0	1	0	2	1	0	0	0	0	1	0	0	0	0	0	1	1	0	1	0	1	0	0	1
947	1	21	4	1	1	1	1	3	4	3	2	3	4	2	2	4	1	2	1	3	1	3	3	0	0	0	3	0	1	0	0	0	0	0	0	0	0	0	2	0	0	1	0	1	0	0	0	0	0
948	1	21	3	1	4	1	2	1	2	4	2	2	1	1	1	2	1	1	1	2	1	3	0	0	0	3	2	1	1	2	1	2	0	0	0	1	0	0	1	1	0	1	1	1	0	2	1	0	0
949	1	23	4	1	1	1	1	4	3	5	2	2	4	1	1	1	4	5	2	2	1	2	1	0	0	0	0	2	2	0	0	1	0	0	0	0	1	1	1	1	1	2	1	2	2	0	3	1	1
950	2	24	5	1	2	4	4	2	4	1	4	5	1	5	1	5	1	5	0	2	2	2	0	0	0	1	0	0	1	0	1	4	4	4	4	3	0	1	4	4	0	0	4	4	4	1	4	0	2
951	1	26	5	1	1	3	2	1	3	1	2	2	1	2	1	2	2	2	1	1	2	2	2	2	0	0	1	1	0	0	0	0	0	0	0	0	0	1	1	0	0	0	0	1	0	0	1	1	1
952	1	21	3	1	1	1	2	1	2	3	1	3	1	2	1	2	1	1	2	1	2	2	2	0	0	0	0	0	0	0	0	0	0	0	0	0	0	0	0	0	0	0	0	1	0	1	0	0	0
953	1	21	4	1	1	3	2	1	3	1	1	3	2	1	1	2	1	2	1	1	1	2	2	0	0	0	0	0	1	2	0	0	0	0	0	0	0	0	0	1	0	0	0	0	0	0	1	0	0
954	2	26	4	1	3	2	3	2	4	2	4	3	1	1	2	2	2	4	0	1	1	1	0	0	0	0	0	0	0	1	0	0	0	0	0	0	1	0	0	1	0	2	0	2	1	1	0	0	0
955	1	27	3	1	1	1	1	1	2	1	1	2	1	1	1	1	1	2	0	1	1	1	2	0	0	0	1	1	2	1	1	0	0	0	0	0	1	1	1	0	1	0	0	1	1	0	1	0	1
956	1	21	5	2	3	2	5	5	5	4	3	5	2	5	5	5	1	1	4	4	4	4	4	2	4	4	4	2	4	2	1	1	1	1	1	1	4	4	4	4	4	4	4	2	4	2	4	3	4
957	1	21	4	1	1	2	2	2	4	5	4	3	2	2	2	3	2	2	1	2	1	1	0	0	0	0	1	0	2	0	0	1	1	1	0	0	0	0	2	1	0	2	2	1	1	1	2	1	1
958	2	26	4	1	3	2	2	3	4	4	3	3	2	2	1	2	1	3	1	1	0	2	1	0	0	1	1	1	0	1	1	0	0	0	0	0	1	0	0	1	0	1	1	2	1	0	2	1	1
959	1	22	3	1	4	2	2	2	3	3	3	3	4	1	1	2	4	4	1	2	1	3	0	0	0	0	2	0	2	1	0	0	0	0	0	0	0	0	0	0	0	1	1	2	3	2	1	1	1
960	2	22	5	1	3	2	2	2	1	3	1	2	2	3	2	2	2	2	1	0	0	2	0	0	0	0	1	1	0	1	1	0	1	1	1	2	2	1	0	2	0	1	1	2	2	2	2	1	2
961	1	22	3	1	1	2	2	3	2	2	3	3	1	2	1	2	1	3	2	1	1	1	1	0	0	1	2	0	0	0	0	0	0	0	0	0	0	0	0	0	1	0	0	0	0	0	0	0	0
962	2	21	4	1	3	1	1	2	2	4	1	4	2	3	1	4	1	1	0	4	3	4	0	0	0	0	2	0	1	0	0	0	0	0	0	1	1	1	2	2	0	2	2	1	2	0	3	0	0
963	1	29	5	3	2	2	3	3	4	1	5	2	4	3	1	3	4	2	3	3	2	3	2	2	1	2	2	2	2	2	0	0	0	0	0	1	1	1	0	1	1	0	1	0	2	0	2	0	0
964	2	21	4	1	2	1	2	2	2	2	2	2	1	1	1	2	2	3	0	3	1	3	1	0	0	2	2	0	2	2	2	0	0	0	0	1	2	2	0	1	1	0	1	2	1	3	1	1	1
965	1	22	3	2	3	2	2	3	3	1	4	3	2	2	1	3	2	3	2	2	1	2	2	0	1	1	1	1	1	1	1	0	0	0	0	1	1	1	0	2	0	1	1	0	1	2	2	0	2
966	1	21	4	1	1	2	1	2	2	1	2	1	1	1	1	2	1	1	2	1	1	2	1	0	0	0	1	0	1	1	0	0	0	0	0	0	0	0	0	0	0	0	0	2	0	0	0	0	0
967	2	20	3	1	1	1	2	2	2	2	2	2	1	1	2	2	2	1	3	2	2	3	0	0	0	1	2	1	0	1	0	0	0	0	0	1	1	1	1	2	1	0	0	1	0	1	0	0	0
968	2	26	2	1	3	2	2	1	3	4	2	3	3	3	1	3	2	2	0	0	0	1	0	0	0	0	1	1	1	1	1	1	1	0	0	1	1	0	1	1	1	1	1	1	0	1	1	1	1
969	1	54	3	1	1	1	2	1	1	1	2	1	1	2	1	1	1	2	0	0	0	1	0	0	0	0	0	0	0	1	0	0	0	0	0	0	0	0	0	0	0	0	0	0	0	0	0	0	0
970	1	22	4	5	1	2	2	4	1	2	2	3	5	3	3	1	1	4	0	2	1	3	3	3	2	2	0	1	3	4	4	3	2	0	4	4	4	3	4	4	2	0	4	0	4	0	3	0	2
971	2	20	2	1	1	1	1	1	1	1	1	1	2	1	1	1	1	1	1	1	1	1	1	1	1	1	1	1	1	1	1	1	1	1	1	1	1	1	1	1	1	1	1	1	1	1	1	1	1
972	1	37	5	1	3	1	5	5	5	5	5	5	5	3	2	5	2	5	4	0	1	3	4	4	0	2	0	0	4	4	0	3	1	0	4	3	4	3	4	2	0	0	3	4	4	0	3	0	4
973	1	42	4	1	2	2	2	2	2	2	2	2	3	2	1	2	2	3	0	2	1	3	4	4	1	4	1	2	2	3	4	4	0	0	3	4	4	2	4	4	2	0	2	3	4	2	2	1	1
[truncated: 29 more columns]

## Sheet: combined_indexes
id	sex	age	dpss-dp	dpss-ds	pi-dirt	pi-check	pi-precision	pi-impulse	pi-doubt	pi-total
1	2	21	3.25	2.875	0.909091	0.5	0	0	1.38889	0.701754
2	1	21	1.625	2.625	1.45455	0	0	0	0.555556	0.45614
3	1	23	4	2.625	0.636364	0.6	0	0.166667	0.777778	0.508772
4	2	22	2.875	2.375	0.181818	1.6	0.666667	0.666667	1.83333	1.10526
5	2	20	3	3.125	0.545455	0	0	0.0833333	0.777778	0.368421
6	2	19	3	2.375	1	0.7	0.833333	0.333333	2.72222	1.33333
7	1	19	2.125	3.5	0.545455	0.1	0.166667	0.166667	0.722222	0.403509
8	1	36	3.25	1.75	0.727273	0.6	0	0	0.888889	0.526316
9	2	20	1.75	1.375	0.727273	0.2	0	0	0.444444	0.315789
10	1	19	2.625	2.875	1.81818	1.1	1.66667	1.5	2.16667	1.7193
11	1	20	2.625	2	1.27273	3.1	1.66667	0	1.5	1.4386
12	2	48	1.625	1.25	0.818182	0.8	0	0.333333	1.5	0.842105
13	1	20	2.625	2.375	0.545455	0.6	0	0.416667	0.833333	0.561404
14	1	22	3.125	1.875	2.27273	0.7	0	0.416667	1.22222	1.03509
15	1	20	3.25	2.5	0.818182	0.6	0	0	0.722222	0.491228
16	1	21	2	1.375	1	0.1	0	0	0.166667	0.263158
17	2	20	1.875	1.125	0.181818	0.5	0.166667	0.833333	0.722222	0.54386
18	1	20	2	1.25	0.0909091	1.4	0.333333	0	1.61111	0.807018
19	1	48	2.5	2	1.18182	0.8	0.5	0.166667	1.11111	0.807018
20	2	70	2.875	2.875	0.818182	0	0	0.666667	0.888889	0.578947
21	1	20	3	2.25	1.18182	0.1	0	0	0	0.245614
22	2	21	4.5	2.125	0.272727	1.4	1.16667	1.66667	2	1.40351
23	1	23	2.375	2.125	1	0.4	1	0.0833333	1.38889	0.824561
24	2	21	3.875	3.75	1.45455	1.8	0.5	0.333333	1.83333	1.29825
25	1	20	2.375	1.75	0.818182	0	0	0	0.222222	0.22807
26	1	19	3.25	1.375	1.90909	0.2	0	0	0.5	0.561404
27	1	19	3	1.875	1.45455	0.4	0	0.416667	1.5	0.912281
28	1	18	2.125	1.375	0.909091	0.7	0	0	0.222222	0.368421
29	1	19	4.75	4.625	1.63636	1.8	1.16667	2.33333	2.38889	2
30	1	20	1.75	1.875	0.727273	0.8	0	0.583333	1.44444	0.859649
31	1	69	3	2.25	1.54545	0.8	0.166667	0.25	1.83333	1.08772
32	1	20	2.25	1.875	0.454545	0.5	0	0	1.22222	0.561404
33	2	19	3	2.5	0.545455	1	0	0	0.944444	0.578947
34	1	20	3.625	1.875	1.36364	2.7	0.333333	0.916667	2.77778	1.84211
35	1	51	3.375	2	1.27273	0.9	0.5	0.166667	1.11111	0.842105
36	2	21	2	2.25	1.09091	0.3	0	0.0833333	0.888889	0.561404
37	1	19	2.375	2.375	0.727273	0.3	1.33333	0.75	0.944444	0.789474
38	1	19	2.5	2	1.18182	0.5	0	0	0.222222	0.385965
39	1	19	4.125	3.375	0.636364	0.7	0.166667	2.16667	2.05556	1.36842
40	1	22	1.5	1.5	0.909091	0	0	0	0.222222	0.245614
41	2	20	2.625	1.375	0.545455	1.6	1	0	1	0.807018
42	1	21	2.75	2.125	1.36364	0.7	0.5	0.75	1	0.912281
43	1	22	3.125	2.25	1.72727	1.5	0.5	0.5	1.38889	1.19298
44	1	20	2.75	1.375	0.636364	0.6	0	0.166667	1.27778	0.666667
45	1	20	2.125	2.875	1	0.7	0	0	1.05556	0.649123
46	2	21	2.375	2.125	0.454545	0.2	0.166667	0.333333	1.22222	0.596491
47	1	40	2.375	2	2.18182	1.7	0.666667	0.333333	1	1.17544
48	1	21	2.375	2	1.36364	1.3	1	0.25	1.72222	1.19298
49	2	20	2.5	2.625	0.545455	0.6	0	0.25	0.277778	0.350877
50	1	20	2.75	2	1.72727	0.3	0.166667	0.416667	1.11111	0.842105
51	1	34	1.875	1.375	0.363636	1.1	0	0.583333	0.944444	0.684211
52	1	22	2.875	1.75	0.454545	0.3	0	0	0.333333	0.245614
53	2	20	3.25	2.25	0.727273	0.3	0.5	2.5	1.88889	1.36842
54	1	38	3	1.25	0.818182	0.1	0	0	0.277778	0.263158
55	2	21	2.625	1.75	0.818182	0.4	0.166667	0	0.333333	0.350877
56	2	21	2.25	2.5	0.818182	1.2	0.5	0.25	0.833333	0.736842
57	1	20	2.375	1.375	0.454545	0.3	0	0	0.277778	0.22807
58	2	20	3.25	2.375	1.45455	0.8	0.333333	0.333333	1.66667	1.05263
59	2	20	3.125	1.75	1	0.7	0.5	0.0833333	1.27778	0.789474
60	2	20	2.125	1.25	0.545455	0.5	0.333333	0	0.0555556	0.245614
61	1	20	2.5	2.25	0.181818	1.3	0	0.166667	1.16667	0.666667
62	2	20	3	2.125	1.45455	1.5	2.33333	1.83333	1.88889	1.77193
63	2	21	1.625	1.5	1.27273	0.1	0	0	0.222222	0.333333
64	1	20	2.625	2.125	1.45455	0	0	0	0.611111	0.473684
65	1	20	3.875	3.375	1.54545	1.8	0.666667	1.16667	2.88889	1.84211
66	2	72	1.75	1.25	0	0.1	0.166667	0	0	0.0350877
67	1	21	2.625	2.875	1.27273	1.2	1	0.0833333	1.44444	1.03509
68	1	34	2	1.375	0.909091	0	0	0.0833333	0.277778	0.280702
69	1	34	2.25	2.25	1.09091	0.8	0.166667	0	0.666667	0.578947
70	2	48	2.875	2.125	1.27273	0.5	0.666667	0	1.55556	0.894737
71	1	44	2.875	2	0.545455	0	0	0	0.0555556	0.122807
72	1	19	3	2.625	0	0.8	0.333333	1	1.44444	0.842105
73	2	19	2.5	2	0.545455	1	0.333333	0.333333	1.5	0.859649
74	1	65	2.75	2.25	2.09091	2	1	0.5	2.27778	1.68421
75	1	61	2.5	1.625	0.818182	1.1	0	0	0.888889	0.631579
76	2	47	3.125	1.875	1.36364	1.7	0.333333	0.666667	2.11111	1.40351
77	2	49	2	1.75	0.363636	0.3	0	0	0.666667	0.333333
78	1	42	2.75	2.25	2.09091	2.3	1.33333	0.5	1.5	1.52632
79	1	43	3.125	1.375	0.545455	1.9	0	0	1.05556	0.77193
80	1	22	2.25	2.125	0.545455	1	0.166667	0.333333	1.55556	0.859649
81	1	45	2.25	1.75	1.45455	1.2	1.5	0.0833333	1.38889	1.10526
82	2	50	2.125	1.125	0.272727	0	0	0	0.0555556	0.0701754
83	1	19	2.5	2.375	1.27273	1	0	0	0.888889	0.701754
84	2	23	3	2.375	0.636364	1.1	1	0.833333	1.44444	1.05263
85	1	22	1.625	2.125	0.181818	0.1	0	0.416667	0.666667	0.350877
86	1	20	2.5	1.5	1.54545	0	0.166667	0.5	1.11111	0.77193
87	1	21	2.875	2.625	1.18182	0.6	0.5	0.166667	1.66667	0.947368
88	1	20	2.625	1.875	0.727273	0.8	0	0.583333	0.944444	0.701754
89	1	20	2.25	1.375	1.09091	0.3	0	0	1.11111	0.614035
90	1	20	3.625	2.875	1	0.1	1	0	0.333333	0.421053
91	1	20	2.75	2.25	0.363636	0.2	0	0	0.888889	0.385965
92	1	21	2.5	1.75	0.181818	0	0	0	0	0.0350877
93	1	20	3.25	2.75	1.09091	0.3	0	0	0.444444	0.403509
94	1	20	3.625	2.75	0.909091	1.2	0	0.0833333	1.5	0.877193
95	1	20	2.25	2.25	0.454545	0.8	0	0	0.611111	0.421053
96	1	20	2.375	1.75	0.909091	0.4	0.166667	0.25	0.388889	0.438596
97	1	20	1.625	1.75	0.0909091	0.1	0	0.0833333	0.388889	0.175439
98	2	20	3.125	2.125	0.727273	1.5	0.333333	0.333333	1.77778	1.07018
99	1	21	2.5	1.75	0.909091	0	0	0.25	0.5	0.385965
100	2	20	2.125	1.5	0.636364	0.3	0	0	0.222222	0.245614
101	2	20	1.75	1.375	0.545455	0.4	0	0	0	0.175439
102	1	22	2.375	2.375	2.45455	1.4	1	1.08333	1.33333	1.47368
103	1	20	3.125	2.25	2.81818	1.2	2	0.416667	1.55556	1.54386
104	1	20	3.125	2.125	2.54545	2	0	0	1.11111	1.19298
105	1	20	2.25	1.75	1.18182	0.2	0	0.0833333	0.0555556	0.298246
106	2	24	3.125	2.5	1.90909	0.9	0	0.333333	1.61111	1.10526
107	1	22	2.375	2.125	1.27273	0.5	0.333333	0	1.05556	0.701754
108	1	19	2.625	1.875	1.09091	0.5	0	0.0833333	0.611111	0.508772
109	1	19	2.875	1.75	1.36364	0.2	0.166667	0.333333	1.05556	0.719298
110	1	20	2.75	1.5	0.454545	0.7	0	0.916667	1	0.719298
111	1	19	3.5	2.875	2.09091	1.5	0.333333	0.416667	1.83333	1.36842
112	1	20	2	1.375	0.454545	0.2	0	0	0.166667	0.175439
113	1	20	3	2.375	1.45455	0.5	0	0	0.722222	0.596491
114	1	20	2.75	2	0.727273	0.4	0	0.0833333	0.666667	0.438596
115	1	19	3	1.875	1.63636	1.9	1.33333	0	1.44444	1.24561
116	2	22	2.75	2.75	1.27273	0.9	0	0	0.888889	0.684211
117	1	19	3.625	2.375	1.54545	1.4	1.5	0.333333	1.72222	1.31579
118	1	19	1.75	1.125	0.545455	0	0	0	0.0555556	0.122807
119	1	19	1.75	1.25	0.909091	0.5	0	0.0833333	0.555556	0.45614
120	2	18	4	2.25	0.909091	1.2	0.166667	0.333333	1.77778	1.03509
121	1	20	3.625	2.5	2	1	0.333333	0.75	1.88889	1.35088
122	1	23	4.375	3	1.09091	1.6	0.666667	0.75	1.66667	1.24561
123	2	20	2.625	2.5	2	1.7	1.16667	1.66667	1.72222	1.70175
124	2	20	2.375	2.125	0.636364	2.5	0.333333	0.166667	1	0.947368
125	1	19	1.875	2	1.45455	0.4	0.166667	0.416667	1.38889	0.894737
126	2	30	1.5	1.5	0.0909091	0	0	0.25	0.0555556	0.0877193
127	1	51	2.5	1.625	0.272727	0.8	0.333333	2.33333	2	1.35088
128	1	50	3.25	2.125	1.63636	0.6	0.5	0.0833333	1.27778	0.894737
129	1	37	2.75	2.25	1.63636	2.2	0.5	0.5	1.33333	1.2807
130	1	21	2.125	2	1	0.5	0	0	1.05556	0.614035
131	1	21	2.75	2.625	1.09091	1.4	1.16667	0.25	1	0.947368
132	1	21	3.875	2.5	2.54545	1.9	0	0.0833333	1.66667	1.36842
133	1	22	4.125	3.125	3.09091	0.3	1	0.75	0.888889	1.19298
134	1	22	1.875	2.25	0.727273	1.6	0.166667	0.5	0.666667	0.754386
135	1	22	3.125	2.25	1.72727	0.6	0.333333	1.08333	0.944444	1
136	2	22	2.75	1.75	0.909091	1.4	0	1.25	1.33333	1.10526
137	2	58	2.25	1.75	1.36364	1.6	0.333333	0	0.333333	0.684211
138	2	24	2.875	3.875	0.454545	1.3	0.333333	1.75	1.61111	1.22807
139	2	26	2.875	3.5	2.09091	2	1.33333	0.0833333	1.72222	1.45614
140	2	25	3	1.75	1.09091	1.3	0	0.0833333	1.16667	0.824561
141	1	18	2.5	1.5	0.545455	1.1	0.333333	0	0.944444	0.631579
142	1	18	2.875	2.375	1.63636	0.7	0.333333	0	0.888889	0.754386
143	2	20	3.625	2.625	1.09091	1.8	1.83333	0.166667	2.05556	1.40351
144	1	19	3.75	3.125	0.818182	1	0.666667	0.5	1.27778	0.912281
145	1	20	2	2.375	0.363636	0.1	0	0	0.444444	0.22807
146	1	43	2.25	1.625	0.909091	0	0	0	0.5	0.333333
147	1	19	1.875	1.5	0.454545	0.5	0	0	0.444444	0.315789
148	1	54	2.875	2	0.272727	0.4	0	0.5	0.388889	0.350877
149	1	64	1.875	1.5	0.454545	0.6	0	0.166667	0.277778	0.315789
150	1	52	1.875	1.25	1.27273	0.3	0	0.0833333	0.5	0.473684
151	1	19	1.625	1.375	0.818182	2.1	0	0.166667	1.61111	1.07018
152	1	57	2.5	2.625	0.636364	0.7	0.333333	0	1.22222	0.666667
153	1	44	3.125	3.125	2.45455	1.7	1.33333	2.41667	2.22222	2.12281
154	1	20	4.125	2.5	1.45455	0.6	0.333333	0	1.88889	1.01754
155	1	64	2	1.75	1	0.8	0	0	0.777778	0.578947
156	1	70	1.25	1.125	0.181818	0	0	0	0.0555556	0.0526316
157	1	21	3.625	3	1.18182	0.5	0	0.583333	1.88889	1.03509
158	1	19	3.875	3.375	1.81818	0.9	0.833333	0.5	1.88889	1.29825
159	2	55	2.625	2.125	0	0.6	0	0	0.444444	0.245614
160	1	42	4	4.125	3.18182	1.2	0	0	1.83333	1.40351
161	1	20	2.5	2	1.54545	1.1	0	0.333333	1	0.877193
162	1	43	2.375	1.25	1.45455	1.8	0.666667	0.5	1.61111	1.2807
163	1	20	2.375	1.875	0.909091	0	0	0	0.166667	0.22807
164	1	51	2.5	1.5	1.27273	0.7	0.333333	0.333333	1.05556	0.807018
165	1	46	2.125	2.625	1.45455	0.8	2.16667	1.66667	3.94444	2.24561
166	2	73	1.5	1.875	0.0909091	0	0	0	0.277778	0.105263
167	1	43	2.125	2.125	0.636364	0.6	0.333333	1.16667	1.38889	0.947368
168	2	77	1.625	1.75	0.545455	0.6	0.166667	0.0833333	0.222222	0.315789
169	1	19	2.625	2.75	1.36364	1.8	1.33333	0.0833333	1.66667	1.26316
170	2	19	2	2.125	0.454545	1.8	0	0	2.27778	1.12281
171	2	19	2.375	2.375	0.636364	2.1	0.166667	0	3	1.45614
172	2	22	3.625	2.75	1.72727	1	1.16667	1.08333	2.16667	1.54386
173	2	19	2.75	1.75	0.909091	0.7	0.833333	0.5	1.11111	0.842105
174	2	20	2.75	1.875	0.545455	0.7	0	0	0.555556	0.403509
175	2	19	2.625	2	1	1.9	1	0.75	2.38889	1.54386
176	2	22	3.25	3.25	1.90909	2.7	0.333333	0.583333	1.66667	1.52632
177	2	19	3.625	2.5	1.45455	1.9	2	1.41667	2.66667	1.96491
178	2	19	2.625	1.5	0.545455	1.1	0.833333	0.25	1.66667	0.964912
179	2	19	2.25	1.375	0	0.2	0	0	0.166667	0.0877193
180	2	21	3	2.5	1.18182	1.1	0	0.333333	1.44444	0.947368
181	2	19	3.125	3	0.636364	1.1	0.5	0	0.277778	0.45614
182	2	19	2.5	2	1.54545	2.5	1.16667	0.583333	1.77778	1.54386
183	2	20	4	3.125	2	1.2	0.333333	0.583333	1.66667	1.2807
184	2	19	3.25	2.125	1	0.7	0.166667	0.333333	0.888889	0.684211
185	2	23	3.25	3.375	0.909091	2.2	1.16667	0.416667	1.61111	1.2807
186	2	18	2.25	1.125	1.63636	1.4	1.16667	1.25	1.88889	1.54386
187	2	19	3.875	2.875	1.36364	2.5	0.333333	1.16667	2.66667	1.82456
188	2	19	2.5	1.5	1.45455	2.3	0.5	0.0833333	0.833333	1.01754
189	2	19	1.625	1.75	0.636364	0.4	0.166667	0	0.722222	0.438596
190	2	20	2.75	3.125	1.18182	1.2	1	1.25	1.5	1.2807
191	2	19	2.5	3	1	0.2	0	0.166667	0.5	0.421053
192	2	19	3.375	2.875	1.36364	1.4	0.5	0.833333	2.05556	1.38596
193	2	21	3.125	1.875	0.818182	0.6	0.166667	0.583333	1.44444	0.859649
194	2	21	2.625	2.875	1	1	0.5	0.416667	0.833333	0.77193
195	1	19	2.625	2.75	1.63636	1.2	0.333333	1.16667	1.83333	1.38596
196	2	21	1.625	1.375	0.363636	0	0	0	0.277778	0.157895
197	2	22	2.625	1.625	0.363636	0.1	0.166667	0.5	1	0.526316
198	2	19	2.5	1.75	0.636364	0	0	0	0.5	0.280702
199	2	19	3.375	2.5	2.27273	1.6	0	0.25	2.88889	1.68421
200	2	20	2	1.25	0.181818	0.5	0.333333	0	0.222222	0.22807
201	1	20	3.75	2.375	1.09091	0.9	0	0.166667	0.277778	0.491228
202	2	21	4	3.5	1.81818	2.2	2.16667	2.16667	2	2.05263
203	2	21	2.75	2.25	1.90909	1.6	1.66667	2.75	2.55556	2.21053
204	1	21	4.375	2.875	2	2.1	1.33333	1.5	2.16667	1.89474
205	2	20	3.25	2.5	1.45455	0.3	0	0.166667	0.833333	0.631579
206	1	21	2.125	1.625	0	0.1	0.166667	0	1.05556	0.368421
207	1	21	2.375	1.75	0.363636	1.1	0.166667	0	0.111111	0.315789
208	1	20	2.375	1.375	0.636364	0.3	0	0	0.944444	0.473684
209	1	20	3.625	2	1.54545	1.1	0.333333	0.416667	1.61111	1.12281
210	1	20	3	2.625	0.818182	0	0	0.333333	0.722222	0.45614
211	1	20	3.375	2.625	1.09091	0.9	0.666667	0	1.27778	0.842105
212	1	21	2.375	2.25	1.18182	0.7	0.666667	0	0.888889	0.701754
213	1	21	4	1.75	1.45455	2.1	0.666667	1.91667	2.27778	1.84211
214	1	20	3.5	3.125	0.272727	0.7	0.5	0.25	0.888889	0.561404
215	1	20	2.875	2.625	1.54545	1.2	0.833333	0.416667	1.83333	1.26316
216	1	20	2.375	2.625	2.09091	2.4	1.83333	0.666667	1.33333	1.57895
217	1	20	3.375	4	3.90909	2.9	2.33333	0	2.16667	2.19298
218	1	20	2.125	1.375	1.54545	0.9	1.66667	0	0.444444	0.77193
219	1	21	3.125	2.625	0.636364	1	1.16667	0.0833333	1.5	0.912281
220	1	20	2.875	2.75	0.727273	0.4	0.333333	1.25	1.38889	0.947368
221	1	20	3.875	2.375	0.818182	1.2	1.16667	0	2.05556	1.14035
222	1	21	2.875	1.625	0.363636	0.1	0	0.166667	0.444444	0.263158
223	1	20	1.875	1.875	1.90909	1.6	0	0.0833333	0.611111	0.859649
224	1	22	2.75	1.75	0.545455	0.4	0.166667	1.25	0.833333	0.719298
225	2	20	3	2.75	1.09091	1.5	0.333333	0.833333	1.61111	1.19298
226	1	21	3.125	1.375	0.727273	0.3	0	0.916667	0.555556	0.561404
227	1	21	4.625	3.375	2.90909	2.4	0	0.416667	2.11111	1.73684
228	2	22	3.5	2.125	3.18182	3	2.16667	2.5	3.11111	2.87719
229	2	20	3.125	1.25	0.818182	0.2	0	0.25	0.611111	0.438596
230	2	21	2.125	1.375	0.272727	0	0	0	0	0.0526316
231	2	19	3	2.625	1	2.1	1	0	1.27778	1.07018
232	1	19	2.75	1.25	1.27273	1.6	0.333333	0.416667	1.88889	1.24561
233	2	19	2.75	1.125	0.0909091	0.9	0.333333	0.166667	0.111111	0.280702
234	1	21	2	1.5	0.363636	0.6	0.333333	0.25	0.722222	0.491228
235	2	19	3.125	2.75	2	1.7	2	2.5	2.55556	2.22807
236	2	19	2	1.5	1.09091	1	0.5	0.25	0.5	0.649123
237	2	21	3.25	2	1.63636	1	0.5	0	0.666667	0.754386
238	2	20	2.125	2.75	2.72727	1.6	2.33333	1.41667	1.72222	1.89474
239	2	20	2.25	2	3.09091	1.4	1.16667	1.25	1.44444	1.68421
240	2	21	2.375	1.875	0.272727	0.6	0	0.0833333	0.5	0.333333
241	2	20	1.875	1.5	0.909091	0.1	0	0	0.0555556	0.210526
242	2	19	4.25	1.5	0.454545	0	0	0	0.666667	0.298246
243	2	19	1.625	1.375	0	0.1	0	0	0	0.0175439
244	2	20	2.125	2.125	0.454545	0.3	1	1.16667	1.88889	1.08772
245	2	18	3.625	2.625	1.36364	1.6	2	0.166667	1.44444	1.24561
246	2	19	2.625	1.5	0.272727	0.1	0	0	0.555556	0.245614
247	2	18	2.875	2.625	2	2.3	2.16667	0.833333	2.61111	2.01754
248	2	20	4.75	3	2.36364	3.1	0	1.58333	2.83333	2.22807
249	2	19	3.375	2.625	1.90909	0.5	0.333333	0.25	0.5	0.701754
250	2	19	2.625	2.25	0.909091	2	0.166667	1.58333	1.38889	1.31579
251	2	18	2	1.5	0.727273	0.5	0.5	0.333333	0.333333	0.45614
252	2	18	2.875	1.375	0.636364	0.9	0	0	0.5	0.438596
253	2	19	2.5	1.875	1.81818	1.1	1	1	1.38889	1.29825
254	2	19	3.5	2.625	1.09091	0.5	0	0.25	0.833333	0.614035
255	2	18	1.5	2.375	0.545455	1.4	0.166667	0	0.777778	0.614035
256	2	19	2.375	1.5	0.636364	0.2	0	0	0.222222	0.22807
257	2	21	2.5	2.25	0.545455	0.3	0	0.666667	1.05556	0.631579
258	1	19	1.25	1.5	2.09091	1.8	2	2.83333	2.11111	2.19298
259	2	19	4.5	3.75	2.27273	2	0.166667	0.583333	2.22222	1.63158
260	2	20	2.5	2	0.727273	0.8	0.5	0.166667	1.38889	0.807018
261	2	21	2.625	1.5	0.818182	1.8	0.333333	0.5	1.55556	1.10526
262	1	21	2.75	2.125	0.818182	0.8	0	0	0.388889	0.421053
263	2	19	3	2.5	1	0.5	0	0.583333	0.555556	0.578947
264	2	20	3.375	1.75	0.727273	1.6	0.833333	1.25	2.16667	1.45614
265	2	20	1.375	1.25	1	0.7	0	0	0.833333	0.578947
266	2	19	2.125	2.875	2	2.5	1.5	1	2.33333	1.92982
267	2	19	2.25	1.5	0.181818	1.1	0.166667	0.333333	1.38889	0.754386
268	2	19	4	3.875	2.09091	2.5	1.16667	0.833333	2.38889	1.89474
269	2	19	3.125	2.25	1.72727	1.7	1.5	1.66667	1.77778	1.70175
270	1	19	2.375	2	0.545455	0.7	0	0.0833333	0.944444	0.54386
271	2	21	4.375	2.5	1.63636	0.4	0.333333	0	0.722222	0.649123
272	2	19	2.125	2.25	0.272727	0.4	0	0	0.222222	0.192982
273	2	18	1.875	1.375	1.36364	1.3	0.333333	0.583333	1.22222	1.03509
274	2	19	2.75	2	1.09091	1.4	0.333333	0.0833333	1.72222	1.05263
275	2	18	3.125	2.875	0.909091	1.5	0	1.08333	2.22222	1.36842
276	2	19	2.875	1.375	1.36364	0	0	0	0.722222	0.491228
277	2	19	3.375	3.875	2.45455	2.6	1.83333	0.333333	2.88889	2.10526
278	2	18	2.125	2.5	1.09091	1.8	0.333333	0.416667	0.777778	0.894737
279	2	18	2.75	2	2.36364	0.5	1.66667	0.75	1.38889	1.31579
280	2	19	4.125	2.75	2.18182	0.9	0.166667	0.5	1.38889	1.14035
281	2	18	2.5	1.375	1.36364	0.9	1.66667	0.333333	0.333333	0.77193
282	2	18	3.375	2.875	0.909091	0.9	0.333333	0.916667	0.833333	0.824561
283	2	21	3.75	3.375	1.81818	1.3	0	0.25	2.27778	1.35088
284	2	19	3.375	2.875	0.818182	1.2	0	0	0.333333	0.473684
285	2	19	4.75	3.75	1.90909	2.7	2	0.25	3	2.05263
286	2	18	4.125	3.125	1.18182	0	0	2.33333	2.11111	1.38596
287	2	19	2.25	2	0.545455	0.8	0	0.0833333	0.611111	0.45614
288	2	18	1.625	1.25	0	0.4	0	0.25	0.222222	0.192982
289	2	19	2.5	2.5	1.63636	1.7	0.5	0.0833333	1.72222	1.22807
290	2	22	1.375	1.375	0.363636	1.1	0	0	0.277778	0.350877
291	2	18	2.625	2.75	0.727273	1.1	0.333333	0.166667	1.66667	0.929825
292	2	18	4.125	2.625	3.54545	3.5	2	0.0833333	2.55556	2.33333
293	2	18	1.875	1.5	1.90909	2.4	3	1.5	1.16667	1.78947
294	2	18	2.25	1.75	0.454545	1.3	0	0.166667	0.5	0.508772
295	2	19	2.875	2.875	1.90909	3	1	0.5	2.05556	1.75439
296	2	19	4.5	3.25	1	2.9	1	0	2.5	1.59649
297	2	19	2.875	3.25	0.818182	1.2	0	0	1.33333	0.789474
298	1	22	2.875	3	1.81818	2.5	2.16667	1.66667	1.5	1.84211
299	2	19	3.875	3	1.54545	2.7	0.166667	0.166667	1.94444	1.4386
300	2	19	2	2.5	1.45455	2.8	2.5	0.416667	1.94444	1.73684
301	2	19	2.25	1.75	1.27273	2.1	1.16667	0	1.88889	1.33333
302	2	18	3.75	2.625	1.45455	0.4	0	1.33333	1.05556	0.964912
303	2	18	2.25	1.75	0.363636	1.5	0.333333	0.25	1.66667	0.947368
304	2	19	2	1.375	0.545455	0.7	0	0	0.222222	0.298246
305	2	18	2.75	3.375	2.18182	3	1.16667	0.416667	2.27778	1.87719
306	2	18	2.875	2.5	0.636364	0.8	0	0	0.666667	0.473684
307	2	20	3	2.875	1.63636	2	0.666667	0.416667	2.27778	1.54386
308	2	19	2.875	2.875	1.72727	2.3	1.66667	0.166667	1.94444	1.5614
309	2	19	3.5	3	2.63636	2.2	1.83333	2.16667	2.38889	2.29825
310	2	18	2.875	2.375	1.72727	1.4	0.666667	3.75	2.11111	2.10526
311	2	19	3.375	1.625	0.818182	2.4	0.333333	0.5	1.38889	1.15789
312	2	18	2.875	1.875	1.72727	0.9	1.16667	0	1.77778	1.17544
313	1	19	3.125	1.875	0.272727	0.2	0	0	0.277778	0.175439
314	2	18	2.75	1.625	0.727273	0.6	0	0.25	1.72222	0.842105
315	2	19	3.25	3.125	0.454545	2.1	0.666667	0.0833333	1.27778	0.947368
316	2	19	3.5	3	1.18182	1.4	0	0.166667	1.77778	1.07018
317	2	19	4.125	3.625	2.18182	2	0.833333	2.25	3	2.2807
318	2	19	2.625	2.375	0.818182	0.9	0	0.25	0.5	0.526316
319	2	18	4	3.25	1.72727	0.6	0	0.0833333	1.61111	0.964912
320	2	20	1.75	1.125	0.454545	0	0	0.5	0.0555556	0.210526
321	2	18	1.5	2	0.181818	0.9	0	0.333333	0.222222	0.333333
322	2	19	2.5	2.375	2.18182	1.7	1	1.5	2.05556	1.78947
323	2	19	2.5	1.75	1.45455	2	2.83333	2.41667	2.61111	2.26316
324	1	19	1.875	1.625	1.81818	1	0.166667	0	0.888889	0.824561
325	1	19	4.125	3.5	1.36364	2.6	2.83333	1.08333	3	2.19298
326	2	19	1.625	1.125	0.545455	0.8	0	0	1	0.561404
327	2	18	3.75	2.125	0.727273	0.6	0.166667	0.25	0.833333	0.578947
328	2	18	4.25	2.75	1.27273	1.8	0.166667	1.41667	2.61111	1.70175
329	2	19	3.25	2.5	1.54545	1.5	0.5	0.333333	1.5	1.15789
330	2	19	2.375	2.625	0.727273	0.8	0.166667	0	1.38889	0.736842
331	2	19	1.5	1.5	0.272727	0	0	0	0	0.0526316
332	1	20	4.75	4.75	3	1.9	1.33333	1.83333	3.77778	2.63158
333	2	19	2.25	1.875	0.272727	0.9	0.166667	0.0833333	1.22222	0.631579
334	2	20	2.375	1.75	0.727273	1	0.833333	0	0.888889	0.684211
335	2	19	2.125	1.125	2	1.8	2	2.16667	2	2
336	2	19	1.75	1.375	1.27273	0.4	0	0.0833333	0.5	0.491228
337	2	20	1.25	1.375	0.909091	0.9	1	0.833333	0.944444	0.912281
338	2	20	2.25	1.75	1	0.6	0	0.25	0.444444	0.491228
339	2	20	3.5	2.625	1	1.6	0	0.333333	1.22222	0.929825
340	2	22	3.75	3.875	0.636364	1.1	0.666667	0.0833333	1.05556	0.736842
341	2	19	2.75	4.5	0.636364	0.2	0	0.0833333	0.444444	0.315789
342	2	21	2.75	4.125	0.818182	1	0.166667	0.666667	2.5	1.2807
343	2	20	2.75	1.375	1.54545	0.7	0.166667	0	0.722222	0.666667
344	2	20	2	2.25	0.454545	0.1	0.166667	0	0	0.122807
345	2	19	3.5	2.625	2.36364	2.3	2	1.66667	1.94444	2.03509
346	2	18	2.5	2.375	1	0.9	0.833333	0.0833333	2.05556	1.10526
347	2	21	3.125	3.125	2	1.8	2	2	2	1.96491
348	2	19	2.625	2.375	0.454545	1.1	0.166667	0.0833333	1.11111	0.666667
349	2	20	1.625	1.375	0.272727	1.4	0	0.0833333	1	0.631579
350	2	20	2	1.75	1	0.9	0.166667	0.75	0.833333	0.789474
351	2	21	2.375	2.25	0.181818	0.8	0	0.666667	1.38889	0.754386
352	2	19	4.75	2.875	1.54545	1	2	1	2.61111	1.7193
353	2	19	2.875	3	1.18182	2.2	0.666667	2.5	2.77778	2.08772
354	2	19	2.375	1.125	0.909091	0.5	0.333333	1.08333	1.27778	0.929825
355	1	20	2.5	1.875	0.727273	1.2	0.333333	0.75	1.77778	1.10526
356	2	19	2.875	1.875	1.09091	0.6	0	0.0833333	0.833333	0.596491
357	2	18	3.125	1.125	0.909091	0	0	0	0.222222	0.245614
358	2	21	1.875	1.5	0.0909091	0	0	0.166667	0.277778	0.140351
359	2	21	2	2.25	0.818182	0.6	1	0.333333	1.11111	0.789474
360	2	19	1.75	1.875	0.818182	2	0	1.41667	1.94444	1.42105
361	1	20	3.625	2	0.818182	0.6	0.333333	0.916667	1.27778	0.894737
362	2	19	3	3.375	1.90909	2.3	1.33333	0.0833333	2.66667	1.77193
363	2	20	2.625	2	1.63636	1.2	1.5	1.41667	1.66667	1.50877
364	2	19	2.375	1.5	0.181818	0	0	0	0.0555556	0.0526316
365	2	19	1.625	2.375	0.181818	0.4	0	0.583333	0.833333	0.491228
366	2	20	2.375	1.75	2.45455	2.3	1.5	0.583333	2	1.78947
367	2	20	1.875	1.5	1.63636	0.3	0.166667	0	0.111111	0.421053
368	2	20	3.5	2.75	1.36364	0.9	1	1.58333	2.33333	1.59649
369	2	19	3.75	3.375	2.54545	1.8	1.83333	2.25	2.33333	2.21053
370	2	18	5.125	2.75	2.09091	1.6	1.5	1.5	2.77778	2.03509
371	2	18	2	1.625	0.545455	0.9	0.333333	0.0833333	0.944444	0.614035
372	2	18	3.625	2.5	1.09091	1.4	1	0.333333	1.94444	1.24561
373	2	20	2.5	1.375	0.727273	0.1	0.166667	0.166667	0.666667	0.421053
374	2	19	2.875	3	1	1.5	0.5	0.583333	1.66667	1.15789
375	2	18	2.25	2.125	0.818182	1.1	0.5	0	1.22222	0.789474
376	1	18	2	1.25	0.363636	0.7	0	0	0.777778	0.438596
377	1	18	2.75	2.625	1.18182	1.3	0.166667	0.25	1.55556	1.01754
378	2	19	3.5	3.75	2.45455	1.6	2.33333	0.416667	2.22222	1.78947
379	2	19	3.5	2.125	1.54545	1.7	1.33333	1.91667	1.44444	1.59649
380	2	18	3.375	2.625	2.90909	1.5	0.333333	0.416667	2.44444	1.7193
381	2	19	1.875	1.75	0.363636	0.6	0	0.0833333	0.722222	0.421053
382	2	19	2.875	2.5	1.18182	1.3	0.166667	0	1.72222	1.01754
383	1	19	2.75	1.375	0.909091	1.1	1	0	1	0.789474
384	2	19	3.125	3.375	1.81818	1.2	1.66667	0.5	2.94444	1.77193
385	2	20	2.5	2.25	1.45455	1.8	1.16667	0	1.55556	1.21053
386	2	19	1.375	1.375	0.0909091	0	0	0.25	0.444444	0.210526
387	2	20	2.75	2.375	0.818182	0.9	0.833333	0	0.5	0.561404
388	2	20	2	2	1.09091	1.7	0	0.166667	1	0.859649
389	2	19	2	2.75	0.727273	0.8	0	0.333333	1.11111	0.701754
390	2	19	3.25	2.875	1.45455	0.7	0.333333	0	1.61111	0.947368
391	1	37	4.875	3.125	2	1.9	1.33333	0.333333	1.94444	1.54386
392	2	19	2.375	1.5	1.90909	0.1	0	0.166667	0.166667	0.473684
393	2	18	3.625	2.375	1.09091	1.4	0.833333	1.58333	2.05556	1.52632
394	2	18	2.625	3.5	0.909091	2	0	0.0833333	1.33333	0.964912
395	2	21	1.5	1.375	0	0	0	0	0	0
396	1	19	3.25	2.375	1.72727	1	0.833333	0.666667	2.05556	1.38596
397	2	18	2.625	2	0.181818	1	0.333333	0.0833333	0.444444	0.403509
398	2	18	1.5	1.5	0	2.5	1	0.333333	1.83333	1.19298
399	2	18	3.375	3.75	2.54545	3.6	2.66667	0.666667	3.77778	2.73684
400	2	19	2.5	3	1.36364	1.1	0.166667	0	1.11111	0.824561
401	2	19	3.75	3	1.90909	2.2	2.33333	2.16667	2.16667	2.14035
402	2	19	1.875	1.625	0.181818	0.6	0	0	0.0555556	0.157895
403	2	21	2.875	1.5	1	1.4	0.666667	0.416667	2.27778	1.31579
404	2	18	2	1.125	0	0	0	0.333333	0.666667	0.280702
405	2	19	3.75	2.5	1.54545	1.3	0.333333	0.0833333	1.38889	1.01754
406	2	19	2.375	2.125	0.0909091	0.2	0.666667	0.833333	1.61111	0.807018
407	2	18	3.5	2.875	2	1.8	2.33333	2.08333	2.27778	2.10526
408	2	19	1.5	1.5	0.818182	0.1	0	0	0	0.175439
409	2	18	4.25	3.75	1.54545	2.9	1.66667	0.166667	1.66667	1.54386
410	1	19	3	2.375	1.90909	0.8	0.5	0	1.22222	0.947368
411	2	18	3	1.75	0.636364	0.5	0	0.0833333	0.666667	0.438596
412	2	20	2.125	1.625	0.727273	2.1	0	0	0.833333	0.77193
413	2	19	4.875	2.125	2.27273	3.6	2	0.5	3.33333	2.4386
414	2	18	3.5	2.375	1.54545	1	0.333333	0.333333	2.22222	1.2807
415	2	18	2	1.625	1.81818	1.1	0.166667	0.416667	1.38889	1.08772
416	2	20	2.5	2.5	1	1.6	0	0	0.833333	0.736842
417	2	20	2.25	2.125	1.18182	1.2	0.666667	0.416667	1.33333	1.01754
418	2	18	3.5	2.75	2.27273	2.6	2.66667	0.666667	2.16667	2
419	2	18	3	3.5	1.90909	1.9	2.5	2.16667	1.72222	1.96491
420	2	19	2.625	2.125	0.363636	0.2	0.5	0.416667	0.611111	0.438596
421	2	19	2.625	1.75	1.90909	2.6	0.5	0	2.44444	1.64912
422	2	20	3.5	2.75	2	1.5	1	0	1.27778	1.15789
423	2	19	2.625	3	1.36364	1.5	0.5	0.416667	2	1.29825
424	2	19	2.875	1.75	1.18182	1.9	1.83333	0.666667	2.16667	1.57895
425	2	19	2.375	2.125	0.909091	1	0.166667	0	0.555556	0.54386
426	2	19	2.875	1.625	2.09091	2.2	0.5	0	1.27778	1.24561
427	2	19	2	1.25	0.272727	0.8	0	0	0.722222	0.421053
428	2	19	1.5	1.125	0.636364	0.2	0	0	0.555556	0.333333
429	2	18	3.5	3.625	2	1.5	0.5	0.833333	2.72222	1.73684
430	2	18	3.875	3.125	2.63636	2.5	2.66667	3	3.05556	2.82456
431	2	19	2.5	2.25	0.727273	2.2	0.166667	0	1.77778	1.10526
432	2	22	2.125	2.25	0.272727	0.6	0	0	0.0555556	0.175439
433	1	20	3.25	2	3.09091	0.4	0.833333	0.25	1.66667	1.33333
434	2	20	5	5.125	3.90909	3.6	3.66667	3.75	3.72222	3.73684
435	2	18	2.5	2	1.54545	1.8	1.83333	1.33333	1.61111	1.59649
436	2	19	3	3	0.272727	1	0.166667	0.25	1.61111	0.807018
437	1	18	3.875	2.375	1.72727	1.1	0.833333	1.33333	3.11111	1.87719
438	2	19	2.375	1.875	1.09091	0.9	0.666667	0	0.611111	0.631579
439	2	32	3.875	3.5	2.36364	0.9	0	0.5	1.05556	1.05263
440	2	29	1.75	1.125	0.0909091	0	0	0	0.111111	0.0526316
441	2	28	1.875	1.375	0.363636	0.4	0.166667	0	0.166667	0.210526
442	2	23	2.75	1.625	1.18182	1.5	0.666667	0.25	1.16667	0.982456
443	2	33	2.125	1.375	0.727273	0.4	0.166667	0.333333	0.444444	0.438596
444	2	23	2.75	2.625	0.545455	0.1	0	0.333333	0.722222	0.421053
445	2	33	2.25	1.5	0.454545	0	0	0	0.222222	0.157895
446	2	32	2	1.25	0.272727	0.3	0	0	0.222222	0.175439
447	1	28	2.625	2	0.636364	0.9	0.166667	0	1.5	0.77193
448	1	30	2.25	1.375	0.0909091	0.2	0	0.25	0.277778	0.192982
449	1	21	2.5	2	0.363636	0.5	0	0	0.222222	0.22807
450	2	34	2.75	2.125	0.727273	0.3	0	0	0.5	0.350877
451	2	38	3.625	2.5	1.81818	1.1	0.833333	0.833333	1.44444	1.26316
452	2	38	2.25	1.75	0.636364	0.2	0	0	0.277778	0.245614
453	1	21	1.75	2.375	0.363636	0.2	0	0	0.277778	0.192982
454	2	21	3.625	2.625	1.36364	0.3	0	0.833333	2.05556	1.14035
455	2	33	2.25	2.25	0.545455	0.7	0	0.25	0.944444	0.578947
456	2	30	2.5	2	0.818182	1.3	0.333333	0.333333	0.777778	0.736842
457	1	21	2.375	1.875	0.545455	0.3	0	0.5	1.05556	0.596491
458	1	21	2.75	1.625	0.545455	0.3	0.166667	0	0.555556	0.350877
459	1	21	3.25	2.25	1.36364	0.4	0	0	0.333333	0.438596
460	1	21	2	2.25	1.18182	0.6	0.333333	0.0833333	0.666667	0.596491
461	1	23	2.5	2.875	0.909091	0.9	0.5	0.416667	1.38889	0.912281
462	2	24	4.5	2.125	0.727273	1.6	2.66667	0.833333	1.5	1.35088
463	1	26	2.625	1.625	1.09091	0.2	0	0	0.722222	0.473684
464	1	21	2.5	1.625	0.818182	0	0	0	0.111111	0.192982
465	1	21	2.5	1.875	0.636364	0.1	0	0.166667	0.222222	0.245614
466	2	26	3.375	2.25	0.272727	0.5	0	0	0.388889	0.263158
467	1	27	2	1.375	0.727273	0.4	0	0.0833333	0.555556	0.403509
468	1	21	5	3	3.45455	3.3	0.666667	0.666667	2.88889	2.36842
469	1	21	3.125	2.25	0.545455	0.9	0.833333	0.0833333	1.44444	0.824561
470	2	26	3.25	2.25	0.818182	0.6	0	0.583333	1.27778	0.789474
471	1	22	2.625	3	0.818182	0.2	0	0.166667	1.16667	0.596491
472	2	22	2.5	2.25	0.454545	0.9	0.5	0	0.888889	0.578947
473	1	22	2.625	1.75	0.909091	0.1	0	0	0.111111	0.22807
474	2	21	2.75	2	1.18182	1.1	0	0	0.722222	0.649123
475	1	29	4	2.75	2	0.6	0.333333	2.08333	1.33333	1.38596
476	2	21	2.5	1.75	1.09091	0.9	0	0	0.944444	0.666667
477	1	22	3.25	2.5	1.27273	0.9	0	0.25	0.833333	0.719298
478	1	21	2.125	1.5	0.727273	0	0	0	0.222222	0.210526
479	2	20	2.25	1.5	1.27273	0.7	0	0	0.166667	0.421053
480	2	26	2.5	2.5	0.363636	0.8	0.5	0.666667	0.944444	0.701754
481	1	54	1.75	1.5	0.0909091	0	0	0	0.0555556	0.0350877
482	2	20	2.25	1.25	0.909091	0.4	0.166667	0	0.388889	0.385965
483	1	28	3.125	2.125	1.18182	0.1	0	0.333333	0.444444	0.45614
484	1	19	3.5	3.375	1.45455	1.7	0.666667	0.166667	2.27778	1.40351
485	1	18	2.125	1.125	0.545455	1	1	0.416667	2.05556	1.12281
486	1	19	3.625	2.75	1.72727	1.1	1.33333	0.583333	1.11111	1.14035
487	1	19	1.375	1.5	0.0909091	0.5	1	0.0833333	2.44444	1
488	1	21	2.5	1.5	1.72727	0.6	0	0.0833333	0.444444	0.596491
489	1	18	4.125	4.25	2.09091	0.1	0.333333	0	0.444444	0.596491
490	2	20	2.875	2.5	1.09091	1	0	0.0833333	0.888889	0.684211
491	1	29	3.375	1.625	0.909091	0.2	0	0.333333	0.5	0.438596
492	1	23	2.625	1.875	0.363636	0.3	0	0.333333	1.27778	0.596491
493	1	21	2.75	2.75	0.727273	0.1	0.5	0.0833333	0.0555556	0.245614
494	1	19	3.75	2.25	2.54545	3	3.83333	3.58333	3.16667	3.17544
495	1	21	2.875	2.875	1.45455	0.8	0	0	0.111111	0.45614
496	1	38	2.875	1.5	1	0.7	0	0	0.555556	0.491228
497	1	21	2	2.875	1.45455	0.1	0.333333	0	0.0555556	0.350877
498	1	21	3.125	2.5	1.09091	1.1	0.666667	0.166667	1.5	0.982456
499	1	20	3	3	0.727273	3	2.5	2.5	2.61111	2.2807
500	1	20	3.625	2.5	1.54545	2.1	0	0.583333	1.55556	1.2807
501	2	21	2.875	1.625	1.18182	1.2	0.333333	0.833333	2.11111	1.31579
502	1	44	4.375	2.625	1.90909	0.1	0	0.5	1	0.807018
503	2	38	2.125	1.875	0.909091	0.6	0	0	0.833333	0.54386
504	1	19	3.25	2.875	2	1.1	1	1.83333	2.38889	1.82456
505	2	20	4.125	4.375	0.909091	3.8	1.66667	3.08333	3.44444	2.75439
506	1	20	3.125	2	0.818182	0.4	0.333333	0.166667	0.722222	0.526316
507	1	19	2	1.875	0.636364	1.8	0.5	0.166667	1.83333	1.10526
508	1	19	4.375	2.625	1.09091	2.8	0.333333	1.5	3	2
509	2	20	3.5	2.375	1	0.7	0	0.583333	1.44444	0.894737
510	2	20	2.875	2.875	1.72727	1.4	0.666667	0.916667	1.44444	1.29825
511	2	22	2.625	2.625	1.81818	2	2.33333	0.75	1.77778	1.66667
512	1	28	3.25	2.5	0.727273	0.7	0.5	0	0.888889	0.596491
513	1	20	2.125	2	0.636364	0.4	0.833333	0.0833333	1.22222	0.684211
514	1	20	5.125	4.5	1.63636	0.3	0	0.333333	1.5	0.912281
515	1	20	2.5	1.75	2	1.3	1.16667	0.916667	1.5	1.40351
516	1	20	1.375	1.375	0.0909091	1.1	0.166667	0.0833333	0.111111	0.280702
517	1	20	2.875	2.25	1.90909	1.3	0	0.333333	1.11111	1.01754
518	1	20	2.625	1.75	1.54545	1.9	1.33333	0.416667	1.77778	1.42105
519	2	21	2.75	1.875	0.818182	0.6	0	0.0833333	0.277778	0.368421
520	1	20	3.25	3.375	2.45455	2.7	1.83333	1	2.33333	2.08772
521	1	29	2.25	1.875	1.18182	0.6	0	0.25	0.166667	0.438596
522	1	21	4.25	2.25	1.27273	0	0	0.166667	0	0.280702
523	1	40	3.25	2.125	0.727273	0.7	0	1	1.55556	0.964912
524	1	20	2.875	1.625	0.727273	0.2	0	0.0833333	0	0.192982
525	2	20	5.25	3.125	0.909091	1.6	0.5	1.25	1.16667	1.14035
526	2	20	2.5	1.25	0.454545	0.3	0	0.166667	0.111111	0.210526
527	1	27	2.25	1.25	1	0.2	0.166667	0	0.611111	0.438596
528	1	21	3.375	2.375	1.90909	0	0.666667	0.0833333	1.05556	0.789474
529	1	20	2.25	2.25	1.09091	0.8	0	0	0.666667	0.561404
530	1	45	2.875	2.375	1.09091	0.7	0	0.25	1.16667	0.754386
531	2	20	4.25	3.125	0.727273	1.2	1.33333	0.0833333	2.11111	1.17544
532	2	20	3	3.5	2.54545	2.8	2.66667	2.41667	2.66667	2.61404
533	1	20	2.375	1.625	0	1.8	2	1	0.888889	1.01754
534	2	21	2.375	2.125	1.63636	1.8	1.83333	2	1.44444	1.70175
535	1	20	3.125	2.5	1.90909	1.6	1.16667	0.0833333	1.72222	1.33333
536	2	20	4.125	3.875	2.90909	2.8	2.83333	2.25	2.72222	2.68421
537	2	20	3.875	2.5	1	0.2	0.333333	0	1.27778	0.666667
538	1	21	2.375	2	1.90909	0.8	0.833333	1.91667	1.5	1.47368
539	1	20	3.125	1.375	1.54545	0.5	1.16667	0.166667	0.777778	0.789474
540	1	20	1.75	1.375	0.909091	0.1	0.333333	1	0.777778	0.684211
541	1	21	4.375	3.125	2.18182	2.3	2	2.83333	2.5	2.42105
542	2	20	2.5	3	0.545455	1.4	0.166667	0	1.83333	0.947368
543	1	21	3.625	2.875	1.54545	1	0	0.75	3	1.57895
544	1	21	3	2.25	0.818182	1	0.333333	0	0.555556	0.54386
545	2	21	2	2	0.181818	0.6	0.333333	0.75	1.55556	0.824561
546	2	21	2.25	2.75	1.72727	1.6	1.16667	1	2	1.57895
547	2	20	2.625	2.375	1.09091	1.1	0	0	0.722222	0.631579
548	2	20	1.875	1.25	1.09091	1	1	1.08333	1.05556	1.05263
549	2	20	4	2.75	1.09091	0.3	0	0	0	0.263158
550	1	20	5.125	3.625	0.0909091	1.8	0.666667	0.333333	3.33333	1.52632
551	1	21	3.25	2.625	1.63636	0.8	0	0.666667	0.611111	0.789474
552	1	20	2.5	1.625	3	0.6	0	0.0833333	2.16667	1.38596
553	1	21	4.125	2.625	1.45455	1.2	0.666667	1.16667	1.27778	1.21053
554	1	20	2.75	2.375	1.45455	0.8	0	0.666667	1.27778	0.964912
555	1	21	2.375	1.75	1.36364	0	0	0	0.444444	0.403509
556	1	20	3	3.125	0.727273	0.8	0	0	0.277778	0.368421
557	1	21	2.75	2.625	1	0.9	1	0.75	1.72222	1.15789
558	1	20	3.375	3.125	1.27273	0.3	0.333333	0	1	0.649123
559	1	22	3.875	3.75	1.18182	0.3	0.166667	0.0833333	0.388889	0.438596
560	1	20	3.625	2.875	1.18182	0.8	0	0	0.944444	0.666667
561	1	21	2.375	2.375	1.18182	0.7	2	1.08333	2.27778	1.50877
562	1	21	3.125	2.875	1.45455	0.2	0.166667	0.0833333	0.277778	0.438596
563	1	20	2.125	1.625	1.18182	0.6	0	0	0.5	0.491228
564	2	21	2.75	3.125	0.545455	0.3	0.333333	0	0.333333	0.298246
565	1	20	2.875	2.5	2.54545	1.2	0.833333	0	0.888889	1.07018
566	1	21	3	2	1.27273	1	0.833333	0	1.16667	0.877193
567	1	20	1.625	1.125	0.636364	0.2	0	0	0.388889	0.280702
568	1	20	2.625	2.5	0.909091	0.6	0.166667	1.58333	1.55556	1.12281
569	1	20	4.125	2.625	1.09091	0.2	1	1.91667	1.5	1.22807
570	1	20	3.375	2.5	1.63636	2.4	0.833333	0	1.66667	1.35088
571	1	20	5	4.25	2.27273	1.8	0.333333	2.08333	2.61111	2.05263
572	2	20	5.125	4.625	3.18182	1.6	0.666667	1.08333	2.72222	2.05263
573	1	20	4.25	4.875	2.81818	3.9	1.83333	1.41667	3.77778	2.91228
574	2	21	3.5	1.375	1.27273	0.5	0	0.25	0.388889	0.508772
575	1	22	3.125	4	3.45455	2.9	1	1.75	2.27778	2.36842
576	2	20	4.375	3.375	2.36364	0.9	0.833333	0.166667	0.666667	0.947368
577	1	20	4.75	2.875	1.90909	1.5	1	0.333333	1.88889	1.40351
578	1	20	3	2.5	0.818182	1	0.166667	0.416667	0.944444	0.736842
579	1	21	2.5	1.5	0.636364	1.8	0.666667	0.166667	1.44444	1
580	1	20	3.875	3.375	1.81818	2.6	1.33333	1.66667	2.55556	2.10526
581	1	20	2.375	2.125	1	0.8	0	0	0.666667	0.54386
582	2	21	2.875	1.75	0.727273	0.7	0.166667	0	0.777778	0.526316
583	1	21	4.375	3.375	2.36364	1.7	0.666667	1	2.38889	1.78947
584	1	21	3.375	2.625	2.27273	2.9	3.33333	0.666667	3	2.38596
585	1	20	3.625	3	1.90909	2.4	2.5	2	1.77778	2.03509
586	1	20	3.625	3.25	1.72727	0.3	0	0.166667	0.833333	0.684211
587	1	20	3.25	2.875	1	0.4	0.166667	0.0833333	1	0.614035
588	1	20	3.5	1.5	0.909091	1.7	1.66667	0.166667	1.94444	1.29825
589	1	20	3.875	2.25	1.45455	0.6	0.5	0.25	0.833333	0.754386
590	1	20	3.625	2.625	1.36364	1.9	2.16667	0.5	2.16667	1.61404
591	1	20	2.75	2.875	1.27273	0.3	0	0	1.16667	0.666667
592	1	20	4.75	3.625	0.272727	0.3	0.5	0.916667	1.05556	0.684211
593	1	20	2.875	2	1.27273	0.1	0	0.416667	0.333333	0.45614
594	1	20	3.5	2.375	2.63636	2.2	1.83333	0.166667	2.61111	1.94737
595	1	20	3.625	1.625	1.09091	1.3	1	0.333333	1.11111	0.964912
596	2	21	2.5	1.875	1	0.4	0	0.333333	0.666667	0.54386
597	1	20	2.75	3	1.09091	1.2	0	0.416667	0.611111	0.701754
598	1	21	2.5	3.375	1.18182	0.4	0	0.25	1.72222	0.894737
599	1	20	2	2	1	1.1	0	0	0.444444	0.526316
600	1	20	2.125	2	1.09091	1.9	0.666667	0.25	1	0.982456
601	1	20	4.125	3.25	2.45455	1.7	0.666667	0.75	2.44444	1.77193
602	2	20	3.5	2.25	1.45455	2.2	1.16667	0.833333	1.55556	1.45614
603	1	20	2.5	2.75	2.18182	2.4	2.33333	2.08333	2.33333	2.26316
604	2	20	3.25	3.25	1.72727	0.7	0.5	0.0833333	1.66667	1.05263
605	1	21	2.625	1.5	2	2	2	2	2	2
606	2	21	2	1.375	0	1.8	0	0.583333	0.833333	0.701754
607	1	21	2	1.875	1.90909	2.9	3.66667	3.5	1.94444	2.61404
608	1	20	2.5	1.5	1.63636	0.2	0.333333	0.25	1.27778	0.842105
609	1	20	2.5	2.125	0.909091	1.2	0.833333	0	1.55556	0.964912
610	1	21	3.125	2.375	0.727273	0.8	0	0.333333	0.666667	0.561404
611	1	20	4.25	1.75	0.454545	1	0.5	0.25	2.16667	1.05263
612	1	20	2.375	2.375	0.727273	1.4	0.833333	0	1.27778	0.877193
613	2	21	3.5	2.375	1.72727	2	0.5	0.0833333	1.55556	1.24561
614	1	20	2.5	2.125	1.27273	1.5	0.666667	0	1.22222	0.964912
615	1	22	2.5	2.125	0.818182	0.3	0	0	0.5	0.368421
616	1	20	3.75	3.25	1.45455	1.4	1.16667	0	2	1.2807
617	1	20	2.75	2.25	1.36364	1.3	1.16667	1.83333	1.72222	1.54386
618	1	21	2.5	1.875	1.54545	0.5	0	0	0.611111	0.578947
619	1	20	2.375	1.75	0.909091	0.8	0	0	0.611111	0.508772
620	1	21	2.625	1.75	1.45455	2.4	0.166667	0	2.77778	1.59649
621	2	22	3.625	2.125	0.636364	1.5	0.166667	0.666667	2.33333	1.2807
622	1	20	2.625	1.875	0.363636	0.7	0.333333	0.75	0.777778	0.631579
623	1	20	2.5	1.875	0.818182	0.6	0.666667	0	0.5	0.491228
624	1	21	2.625	1.5	1.54545	0.7	0	0	0.888889	0.701754
625	2	20	2.375	1.5	1.45455	1	0.333333	0	0.944444	0.789474
626	1	20	2.75	2.5	1.09091	0.8	0	0	0.666667	0.561404
627	1	21	3.125	2.25	1.27273	1.8	1.83333	1.83333	1.72222	1.68421
628	1	20	2.75	2.375	1.63636	2.9	1.33333	1.41667	2.55556	2.07018
629	1	22	3.375	2.625	0.909091	0.5	0	0.333333	0.722222	0.561404
630	1	20	2.5	3	1.09091	0.7	0	0.166667	1.38889	0.807018
631	1	20	2.75	1.625	0.363636	0.4	0.833333	0.416667	1.16667	0.684211
632	2	20	2.875	1.75	0.272727	1.7	0	0.0833333	1.11111	0.719298
633	1	20	3.875	3.125	1.09091	1	0	0.75	1.77778	1.10526
634	2	20	4.75	5.375	3.18182	4	3.66667	1	3.88889	3.14035
635	2	22	2.375	2	0.454545	0.3	0.166667	0.333333	1.11111	0.578947
636	1	21	4.375	3.625	2	1.9	2.16667	2.16667	2.27778	2.12281
637	1	20	2.75	1.625	1.45455	1.1	1.33333	1.5	1.27778	1.33333
638	1	20	2.75	2.5	0.818182	1.2	0.5	0.333333	0.722222	0.719298
639	1	21	2.75	2.25	1.90909	1	0.166667	1	1.16667	1.14035
640	1	20	3.375	2.75	2.36364	2.2	2	0	2.11111	1.7193
641	1	20	3	2.375	1.09091	0.8	0	0	0.277778	0.438596
642	2	22	3.875	1.625	1.18182	0.7	0	0.25	0.166667	0.45614
643	2	21	1.75	1.125	1.09091	0.7	1.66667	0.666667	0.944444	0.947368
644	1	20	2.5	3	1	1.1	0.666667	0.166667	1.16667	0.859649
645	1	22	3.375	2.125	1	1.4	0	0.583333	1.11111	0.912281
646	1	20	2.875	2.25	1.18182	0.4	0	0	0.333333	0.403509
647	2	21	3.75	2.75	1.45455	1	0	2.66667	2.22222	1.7193
648	1	20	4.25	3.875	1.54545	2.4	2	0.75	1.88889	1.68421
649	1	20	2.75	2	1.45455	1.6	1.16667	0.0833333	1.05556	1.03509
650	1	20	3.375	2.75	1.45455	1	0.333333	0	0.222222	0.561404
651	1	20	3.125	3.375	2.27273	1.8	1	0	1.94444	1.47368
652	1	20	2.75	2.25	0.909091	0.9	0.333333	0	0.777778	0.614035
653	1	21	3	1.25	2.45455	1.2	0	0.916667	1.27778	1.2807
654	1	21	2.5	1.75	1.90909	1.5	1.16667	1	1.66667	1.49123
655	1	20	3.375	3.125	2.09091	1.7	0.5	0.333333	1.61111	1.33333
656	1	21	2.25	1.875	1.63636	2.5	1.16667	1.08333	2.11111	1.77193
657	1	20	3.125	3.25	1.72727	1.8	0	0.0833333	1.72222	1.21053
658	1	20	2.25	2	1.90909	1.7	1.66667	1.91667	1.66667	1.77193
659	1	20	2.25	1.625	0.272727	0.5	0.5	0.833333	0.555556	0.54386
660	1	21	3	2.5	1.36364	1.9	1.66667	1.66667	1.55556	1.61404
661	1	21	4.125	2.625	2.81818	1.9	1.83333	0	2.27778	1.78947
662	1	22	2.875	2.875	0.818182	1	0	0	0.833333	0.596491
663	1	20	3.375	3.125	2.27273	2.6	2.83333	1	2.22222	2.10526
664	1	20	3.375	2.25	1.63636	1.4	0.666667	0	1.5	1.10526
665	1	22	2.875	2.25	0.818182	0.2	0.166667	0.25	1	0.578947
666	1	20	4	2.5	0.909091	1.3	0	0.416667	1.88889	1.08772
667	1	20	3.25	2.25	1.45455	2	0.5	0	1.11111	1.03509
668	1	20	3.125	2.125	1.54545	1.3	0.166667	0.583333	1.38889	1.10526
669	1	21	2.625	2.5	1.36364	1.5	0.333333	0.0833333	1.5	1.05263
670	2	22	3.125	2.625	1.36364	1.6	0.166667	0.25	1.5	1.08772
671	2	21	2.75	2.5	0.545455	1.4	0.166667	0.0833333	1.16667	0.754386
672	2	20	3.75	2.875	1.90909	2.9	1.16667	0.583333	1.22222	1.50877
673	1	20	4.5	4	2.72727	2	1.16667	2	3.5	2.52632
674	1	20	3.5	2.25	1.63636	1.6	0	0.833333	0.944444	1.07018
675	1	20	4.375	2.75	0.727273	2	0	0	1.72222	1.03509
676	2	20	3	2	1.27273	1.6	0	1	0.833333	1
677	1	20	3	2.625	2	0.2	0	0	1.27778	0.824561
678	1	21	3.75	3.5	1	0.4	0.333333	0.666667	1.55556	0.929825
679	2	21	4	2.875	2.36364	2	2.16667	1	1.38889	1.68421
680	1	20	2.375	1.375	2.18182	0.7	1	0	0.388889	0.77193
681	1	20	2.375	1.375	0.363636	0.3	0	0	0.222222	0.192982
682	1	20	2.5	1.75	0.181818	0.4	0	0.0833333	0.5	0.280702
683	1	21	3.875	3.25	2	0.5	0.5	0.833333	2.38889	1.45614
684	1	20	3.5	4	1	1	0.333333	1	1.72222	1.15789
685	2	18	2.375	2.375	0.727273	3	1.5	1.41667	2.33333	1.85965
686	1	20	3	2.75	0.818182	1.4	0	0.583333	1.72222	1.07018
687	1	20	2.5	1.75	0.636364	0.4	0.5	0.0833333	0.111111	0.298246
688	1	21	3.375	3.125	1.36364	1.8	1.5	1.41667	2.38889	1.78947
689	1	21	2.375	1.75	0.181818	0	0	0	0.111111	0.0701754
690	1	21	3.375	3.125	1.81818	0.7	0	0	1.61111	0.982456
691	2	20	3	1.5	1.09091	0.1	0	0.166667	0.111111	0.298246
692	1	20	3.25	1.5	1.54545	1.6	0.5	0.0833333	1.55556	1.14035
693	1	21	2.75	3.125	0.727273	1	0	0	1.05556	0.649123
694	1	64	2.5	2.125	0.909091	1.7	1.5	0	0.722222	0.859649
695	1	20	2.375	1.5	0.363636	0.3	0	0	0.222222	0.192982
696	1	20	2.5	1.625	0.181818	0.4	0	0.0833333	0.5	0.280702
697	1	21	3.875	3	2	0.5	0.5	0.833333	2.38889	1.45614
698	1	20	3.5	4	1	1	0.333333	1	1.72222	1.15789
699	2	19	3.125	2.5	1.27273	1.8	1.66667	0.75	2.77778	1.77193
700	2	19	4.125	1.5	1.09091	3.6	0.166667	1.5	1.55556	1.66667
701	2	18	3.375	3.375	3.36364	1.5	0.166667	0.166667	1.5	1.4386
702	2	19	2.5	1.375	0.545455	0.1	0	0	0	0.122807
703	2	19	3	3.75	1.09091	2.4	1.16667	1.33333	2.38889	1.78947
704	2	19	4	2.25	1.18182	1.4	1.16667	0.0833333	1.83333	1.19298
705	1	21	1.75	1.875	1.36364	1.2	0.5	0.166667	1	0.877193
706	2	19	3.125	2.625	0.636364	0.8	0.5	0.0833333	0.277778	0.421053
707	1	19	3.125	2.125	0.363636	1.6	0.5	0.416667	1.16667	0.859649
708	1	19	2.875	1.75	2.45455	1.6	1.83333	0.666667	0.888889	1.36842
709	1	19	2.5	2.125	1.36364	0.9	0.333333	0	0.277778	0.54386
710	1	19	2.25	2	1	0.6	0	0.25	0.611111	0.54386
711	1	19	3.5	2	0.727273	0	0	0.0833333	1.44444	0.614035
712	2	21	2.125	2.125	1.09091	0.8	0	0	1.33333	0.77193
713	1	19	3.125	2.125	0.818182	2	1	0	1.61111	1.12281
714	1	18	1.5	1.5	0.272727	0.1	0	0	0.166667	0.122807
715	1	19	3.75	2.625	2.18182	1.5	1	1.16667	1.77778	1.59649
716	1	20	2.875	1.875	1.09091	1.4	0.333333	0	1	0.807018
717	1	19	2.625	2.75	0.818182	0.2	0.666667	1.58333	1.22222	0.982456
718	1	18	2.5	2.125	0.818182	0.4	0	0.333333	0.666667	0.508772
719	2	21	3.5	2.5	0.545455	0.6	0	0.583333	1	0.649123
720	2	23	2.375	1.75	1.27273	0.2	0	0	0.388889	0.403509
721	1	20	1.875	1.625	1.36364	1.1	0.666667	0	0.833333	0.789474
722	1	20	2.125	2.25	1.18182	2.1	1.83333	1.16667	1.94444	1.64912
723	2	21	2	1.875	0.181818	0	0	0	0.0555556	0.0526316
724	1	20	2.25	2	0.636364	0.5	0.166667	0.166667	1.5	0.736842
725	1	21	3.375	2.875	1.27273	1.4	1	0.333333	1.38889	1.10526
726	1	20	2.875	2.125	0.727273	0.4	0	0	1.72222	0.754386
727	1	20	4.125	1.5	1.90909	1.2	0.166667	0	0.555556	0.77193
728	1	20	2.75	3.375	2	0.4	0.5	0.25	1.16667	0.929825
729	1	29	3.25	2.75	2.81818	3.1	1.16667	0.5	3	2.26316
730	1	18	3.375	2.375	0.272727	0.4	0	0.0833333	1.33333	0.561404
731	2	21	2.875	3	1.81818	1.8	1.33333	1.08333	2.16667	1.7193
732	1	19	2.875	2.125	0.727273	0.5	1	0.0833333	0.666667	0.561404
733	2	21	3.125	2	2.09091	2.5	1.83333	0.416667	2.11111	1.78947
734	1	19	3.375	2.375	1.18182	0	0	0.583333	1.11111	0.701754
735	2	20	3.25	2.5	1.27273	1	0.5	1.25	1.27778	1.14035
736	1	18	2.125	2.25	0.363636	0	0	0	0.388889	0.192982
737	1	18	2	1.5	0.363636	1.4	0.333333	0	0.555556	0.526316
738	1	19	2.5	1.875	0.363636	1.2	0.5	0	0.0555556	0.350877
739	1	21	3.25	2.125	1.45455	0.6	0.166667	0.5	0.444444	0.649123
740	1	18	3.125	2.625	1	2.5	2.5	0	1.05556	1.22807
741	1	19	2.625	2.625	1.36364	1.3	1.16667	1	1.38889	1.26316
742	2	19	2.875	3.375	1.36364	1	0.166667	0.166667	1.55556	0.982456
743	1	18	2.625	2.375	0.545455	0.5	0	0	0.166667	0.245614
744	1	19	3.5	2.375	0.727273	0.5	0.333333	0.0833333	0.5	0.438596
745	1	19	2.875	2	1.27273	1	0.166667	0.25	0.944444	0.789474
746	1	18	2	1.5	0.272727	0.3	0	0	0.444444	0.245614
747	1	19	2.25	3	1.36364	2.1	2	1	1.11111	1.40351
748	1	18	2.5	2.375	1.81818	2.2	1	1	1.33333	1.47368
749	1	19	2.125	1.375	1	0.6	0.5	0.0833333	1.27778	0.77193
750	1	18	2.25	1.25	0.909091	0.2	0	0	0.222222	0.280702
751	1	18	4.125	2.875	0.818182	1.3	3	1.5	2.61111	1.84211
752	2	20	2.875	1.75	1.27273	1	0.833333	0.25	1	0.877193
753	1	18	2.125	1.75	1.54545	1.4	1.66667	0.416667	2.05556	1.45614
754	2	19	3.625	2.375	0.454545	1.1	0.5	0.75	1.44444	0.947368
755	2	21	2.75	2.125	1.54545	0.8	0	1	1.11111	1
756	2	23	3.25	2	0.727273	1.2	0.833333	1.08333	1.38889	1.10526
757	2	20	3.25	2.125	1.72727	0.3	0	0.0833333	0.222222	0.473684
758	1	19	2.875	2.25	1.81818	1.3	1.16667	1.08333	2.05556	1.57895
759	1	19	3.25	2.25	1.81818	2.4	1.5	0	1.61111	1.4386
760	2	19	2.375	1.375	0.909091	0.7	0.166667	0	0.722222	0.54386
761	2	19	2.75	2.625	1.54545	1.5	0.5	0.916667	2	1.4386
762	2	20	2.875	2.5	0.818182	1.1	0	0.5	1.66667	0.982456
763	2	21	2.125	1.75	1.27273	1.8	0.333333	1.58333	1.88889	1.52632
764	2	20	2.875	3	1.27273	1.7	1	0.25	2.61111	1.52632
765	2	20	2.75	2.25	0.454545	1	0.166667	0	1.33333	0.701754
766	2	19	3.375	3.25	1.63636	1.8	0.333333	0.333333	1.61111	1.24561
767	2	20	3.125	3.375	1.09091	2.1	0	0.25	1.66667	1.15789
768	2	21	3.25	2.875	1.45455	2	0.5	0.5	1.94444	1.40351
769	2	21	3	2.75	0.909091	1.1	1.16667	1.08333	1.38889	1.15789
770	2	20	2.375	1.75	1.36364	0.7	1.16667	0	0.944444	0.807018
771	2	21	2.625	2.375	1.36364	0.7	0.5	1.16667	1.72222	1.22807
772	2	19	3.5	1.875	3	2.3	3	0.5	1.22222	1.78947
773	2	18	3.125	2.625	2.63636	1.2	2.33333	4	1.88889	2.40351
774	2	22	2.5	1.75	1.63636	0.8	0	0	0.777778	0.701754
775	2	21	3.5	4.5	1.81818	2.2	1.16667	0.666667	1.55556	1.49123
776	2	22	4.25	4	1.45455	2.3	0.833333	0.666667	2.16667	1.59649
777	2	19	2.875	3.625	1.81818	2.1	1.83333	0.666667	2	1.68421
778	2	19	2.125	1.75	0.181818	1	0	0.166667	0.833333	0.508772
779	2	21	4.5	4.625	1.90909	3.6	1.16667	1.08333	3.05556	2.31579
780	2	19	3.875	2.25	1.27273	1.8	0.833333	0	1.5	1.12281
781	2	21	2.75	2.25	0.909091	2.2	0.666667	0.5	2.88889	1.64912
782	2	19	3.625	2.875	1.18182	2.3	1.16667	0	1.38889	1.19298
783	2	20	4.5	3.375	1.90909	2.5	1.16667	0.666667	2.44444	1.84211
784	2	18	1.625	1.25	1.72727	1.9	2.16667	2	2.11111	1.98246
785	2	19	3.875	3.5	1	3.1	3.16667	1.08333	3.16667	2.29825
786	2	20	2.75	1.375	0.818182	1	0.166667	0.166667	1.11111	0.736842
787	2	18	2.625	1.875	1.18182	1.4	0.833333	0	0.888889	0.842105
788	2	19	3.25	3.375	1.81818	1.7	1.66667	1	1.66667	1.5614
789	2	19	4.375	3.375	2.63636	1.4	0.666667	0.416667	2.05556	1.5614
790	2	19	1.875	2.375	0.727273	1.8	0.166667	0.0833333	0.611111	0.684211
791	2	19	2.25	1.625	0.272727	0.7	1.66667	0.166667	1.05556	0.719298
792	2	21	4.125	2.375	1.27273	2.2	0.833333	0.25	1.72222	1.31579
793	2	19	3	1.375	0.545455	2.7	0.166667	0	1.38889	1.03509
794	2	20	3.875	3.125	0.454545	1	0.333333	0.666667	1.33333	0.859649
795	2	20	3.625	4.25	1.45455	0.5	0.666667	1.91667	2.5	1.63158
796	2	20	2.75	2.125	0.636364	1.2	0	0	1.33333	0.754386
797	2	18	2.875	2.25	0.545455	1.9	0.666667	0.0833333	1.27778	0.929825
798	2	18	4	2.25	1.72727	1.3	0.5	0.166667	2.11111	1.31579
799	1	19	3	3	1.90909	2.9	0.166667	0	2.55556	1.70175
800	2	18	2.25	2	1	2.1	0.833333	0	0.888889	0.929825
801	2	20	3.375	1.875	0.727273	0.2	0	1.08333	0.333333	0.508772
802	2	20	3.25	1.75	0.454545	0.6	0	0	0.0555556	0.210526
803	1	18	2	1.5	0.727273	0.3	0	0.666667	0.388889	0.45614
804	2	19	2	1.625	0.0909091	0.1	0	0	0	0.0350877
805	2	19	2.5	2.625	1.54545	1.8	1.33333	0.333333	1.33333	1.24561
806	2	19	1.75	1.125	0.181818	0	0	0	0	0.0350877
807	2	20	3.625	3.75	2.09091	1.2	0.833333	0.833333	1.77778	1.4386
808	2	19	2.625	1.25	0.545455	1	0.333333	0.333333	1	0.701754
809	2	19	3.25	3.25	2.27273	2.9	1.66667	0.833333	2.72222	2.15789
810	2	21	3.625	2.25	1.09091	1.4	0.333333	0.416667	2.55556	1.38596
811	2	20	3.75	4	1.90909	1.8	1	0.25	2.05556	1.49123
812	2	20	3.875	2.75	2.54545	1.7	0.666667	0.0833333	1.77778	1.4386
813	2	20	2.25	1.75	0.727273	0.1	0	0	0.444444	0.298246
814	2	19	3.625	2.5	2.09091	1.1	1.66667	1.58333	1.72222	1.64912
815	2	18	2.125	1.5	1.18182	1.2	0	0.25	1.38889	0.929825
816	2	20	1.5	1.25	0.636364	0.2	0.166667	0	0	0.175439
817	2	20	3.125	2.25	1	1.1	0.5	1.33333	1.55556	1.21053
818	1	19	2.125	2.25	1.27273	0.1	0	0	0.555556	0.438596
819	2	19	2.625	1.75	1.27273	0.8	0	0.25	0.833333	0.701754
820	2	19	2.625	2.25	1.54545	1.3	1.16667	0.833333	1	1.14035
821	2	20	4.125	2.625	2.18182	2.6	1.5	2.25	2.5	2.29825
822	2	19	3.875	3.25	0.545455	2.4	1.16667	0.583333	2.05556	1.42105
823	2	20	3.875	4.5	1.90909	1.7	2	2	2.11111	1.96491
824	2	19	2.75	2.375	0.727273	1.6	0	0.166667	1.5	0.929825
825	2	22	2.125	1.125	1.81818	1.8	2.16667	1.83333	2.05556	1.92982
826	2	21	3.375	2.625	1.18182	0.2	0.5	1	0.944444	0.824561
827	2	20	3.625	2.25	0.363636	2	1.66667	0.25	1.83333	1.22807
828	2	18	3.75	1.625	0.909091	1.4	0.333333	0.0833333	1.44444	0.929825
829	2	20	1.875	1.25	0.454545	0.2	0	0	0.0555556	0.140351
830	2	21	2.25	1.75	1.36364	2.4	1.5	0.333333	1.27778	1.31579
831	2	20	3.25	1.875	0.727273	0.5	0	0.25	1.27778	0.684211
832	1	19	1.625	1.125	0.0909091	0	0	0.416667	0.444444	0.245614
833	2	20	3	2.125	1.63636	1.9	1.5	2.08333	1.72222	1.78947
834	2	19	3.375	1.25	1.63636	1.8	2.66667	1.58333	2.16667	1.92982
835	2	20	2	2.25	1.18182	2.2	2.5	2.33333	2.27778	2.08772
836	2	19	5	2	0.818182	3.7	1.33333	0.416667	3.22222	2.05263
837	2	19	3.625	2	1.36364	1.9	0	0.583333	2.22222	1.42105
838	2	20	4.625	3.5	2.90909	1.7	0.833333	2.33333	2.44444	2.21053
839	2	18	4.25	1.75	1.36364	2.8	1.33333	0.25	2.44444	1.7193
840	2	18	2.375	2.375	1.72727	1.6	1	0.0833333	1.11111	1.08772
841	2	21	4.5	2.125	0.636364	2.9	0.333333	0	2.22222	1.36842
842	2	19	2.5	2	1.72727	2	0	0.25	1.55556	1.22807
843	2	20	2.5	1.75	1.36364	1	0.166667	0.75	0.611111	0.807018
844	2	20	2.25	1.875	1.63636	0.9	0.833333	0	0.444444	0.701754
845	2	20	1.75	1.125	1.36364	1.4	1.33333	0	0.277778	0.736842
846	2	20	4.125	3.125	1.09091	1.9	0.166667	1.83333	2.38889	1.70175
847	2	19	3.75	3.375	2.45455	2.5	2.83333	2.5	2.61111	2.5614
848	2	18	2.125	2.875	1.36364	2.1	1.33333	0.833333	2	1.57895
849	2	19	3.5	3.125	1.90909	0.8	0	0	1.16667	0.877193
850	2	20	2.375	2.125	0.818182	0.1	0.166667	0.416667	0.833333	0.54386
851	2	18	3.75	3.375	2.81818	1.4	0	1	1.5	1.47368
852	2	21	4.25	2.5	1.36364	1.7	1.83333	2	1.55556	1.66667
853	2	18	2.875	2.375	0.181818	0.7	0	0	1.61111	0.666667
854	2	20	2.125	1.5	0.818182	0.2	0	0	0.888889	0.473684
855	2	20	2.375	1.875	0.818182	1.7	1	0	1	0.877193
856	2	23	2.75	2.875	1.90909	2	2	2	2	1.98246
857	2	18	2.5	1.875	1.63636	1.3	0.666667	0	1.05556	0.947368
858	2	21	4.625	2.125	2.54545	1.3	1.66667	0.5	3.27778	2.03509
859	2	19	2.375	1.875	0.545455	0.3	0	0	0.0555556	0.175439
860	2	18	4	2.875	2.27273	3.2	1.66667	1	2.5	2.17544
861	2	23	2.125	1.875	1.27273	1.8	0	0.5	0.777778	0.912281
862	1	20	2.375	1.625	1.45455	1.5	1.83333	0.166667	1.55556	1.26316
863	2	22	2.875	1.5	0.545455	0.4	0.166667	0.166667	1.05556	0.561404
864	1	19	1.75	1.25	0.909091	0	0	0	0.666667	0.385965
865	2	20	2.625	1.375	1.45455	1.5	0.333333	1	1.33333	1.21053
866	2	20	2.5	2.125	0.727273	1.6	1.5	1.08333	1.61111	1.31579
867	2	18	2.5	3	0.545455	1.8	0.166667	0.0833333	0.944444	0.754386
868	2	18	1.625	1.625	1	0.2	0	0	0.944444	0.526316
869	2	19	1.5	1.375	0.181818	0.1	0	0.0833333	0.222222	0.140351
870	2	18	1.875	1.5	0.545455	1.2	0	0.416667	0.944444	0.701754
871	2	19	2.5	2.625	1.72727	1.2	0.333333	0.25	1.5	1.10526
872	2	19	3.5	3.125	1.90909	2	0	0.583333	1.94444	1.45614
873	2	20	1.75	1.75	1	1	0.833333	0	1.05556	0.789474
874	1	19	3.125	3.75	0.727273	1.8	1.66667	0.916667	2.44444	1.59649
875	2	19	4	2.625	1.27273	1.2	1	1.08333	1.27778	1.19298
876	1	19	2.75	3.875	1.36364	1.8	0.166667	0.0833333	1.66667	1.14035
877	2	19	3	2.125	1.36364	1.2	0.166667	0.75	0.5	0.807018
878	2	18	1.625	1.125	1.63636	2.5	1	0	1.61111	1.36842
879	2	19	1.875	1.75	0.363636	0	0	0.0833333	0.5	0.245614
880	2	19	1.375	1.75	0.363636	0.5	0	0	0.111111	0.192982
881	1	18	1.875	1.5	0.909091	0.8	0.166667	0	1.16667	0.701754
882	2	19	2.75	2.5	0.545455	0.8	0.166667	0	0.333333	0.368421
883	1	18	3.375	1.375	0.454545	0.2	0	0	0.777778	0.368421
884	2	20	3.75	4.625	2.36364	2.5	1.66667	1.25	2.83333	2.22807
885	2	19	2.875	2.125	1.18182	2	0.5	0.333333	1.72222	1.24561
886	2	20	3.25	1.5	1.18182	0.1	0	0.25	0.277778	0.385965
887	1	19	2.5	2.25	0.818182	1	3	0.0833333	1.44444	1.12281
888	2	19	2.125	1.75	1.81818	2.2	1.83333	2.66667	2.5	2.2807
889	2	19	1.75	1.375	1.36364	0.4	0	0.333333	0.777778	0.649123
890	2	19	2.5	1.625	0.272727	1.4	0.333333	0.416667	1.94444	1.03509
891	2	19	3.75	2	0.545455	1.4	0	0	1.33333	0.77193
892	2	18	2.125	1.375	0.454545	0.7	0.333333	0.25	0.5	0.45614
893	2	19	3.5	2.75	1.27273	1.2	0.166667	1.08333	1.38889	1.14035
894	1	19	4.625	3.125	2.36364	2.7	1.83333	0.166667	2.22222	1.85965
895	2	19	2.25	1.625	0.272727	0	0	0	0.222222	0.122807
896	2	20	4.125	1.75	0.636364	0.2	0.166667	1.58333	1.33333	0.929825
897	2	20	3.5	2.75	1	1	0.333333	0.25	2	1.08772
898	2	20	2.875	1.875	2.45455	0.3	1.33333	2.25	1.33333	1.5614
899	2	19	2.625	1.5	1.36364	0.6	0.5	0.5	0.555556	0.701754
900	2	19	2.5	1.875	2.36364	2.5	2.33333	2.58333	2.33333	2.42105
901	2	19	2.5	1.625	0	1.2	0	0	0.277778	0.298246
902	2	20	3.875	3	0.636364	2.6	0.5	0	2.88889	1.54386
903	2	20	3.875	1.75	1	0.7	0.166667	0.0833333	1.27778	0.754386
904	1	18	2.75	1.75	0.545455	0.9	0.5	0.5	1.83333	1
905	1	19	2.875	2.125	2.36364	1.9	1.33333	1	1.44444	1.59649
906	2	19	2.25	1.5	1.09091	1.4	0.5	0.75	1.05556	1
907	2	22	3.625	2.25	1.72727	1.1	1.16667	1	1.05556	1.19298
908	2	18	2.875	1.75	0.818182	0.6	0.166667	0.25	0.5	0.491228
909	2	19	2.625	1.75	0.545455	0.3	0	0	0.722222	0.385965
910	2	19	1.875	1.25	3.09091	1.5	2.66667	3.25	2.22222	2.52632
911	2	18	2.625	2.625	1.81818	1.3	1.16667	0.666667	1.33333	1.26316
912	1	18	3.75	2.375	1.90909	2.1	1.5	2	2.11111	1.98246
913	2	19	3.125	2.5	2.63636	1.1	0	0.166667	1.27778	1.14035
914	2	20	2.625	2.25	1	0.2	0	0	1.05556	0.561404
915	2	19	2.375	1.625	1	0.2	0	0	0.111111	0.263158
916	2	19	1.75	1.875	1.18182	1	1	1.08333	1.11111	1.08772
917	2	19	2.5	3.125	1	1	1.33333	1.41667	1.27778	1.21053
918	2	19	3.125	2.875	0.363636	0.5	0.833333	0	0.5	0.403509
919	2	20	3	2.625	0.545455	0.9	0.833333	1	1.72222	1.10526
920	2	19	3.125	3.125	2	2	2	2	2	2
921	2	19	2.25	2.125	0.454545	1.1	1.33333	0	0.944444	0.719298
922	2	18	3.125	1.625	1	1.4	0.333333	0.0833333	1.27778	0.894737
923	2	19	2.375	2.625	1.72727	1.5	1.33333	0.583333	1	1.17544
924	2	18	5	2.5	2	1.2	0.666667	0.583333	1.44444	1.24561
925	2	18	3.625	2.5	0.272727	0.4	0.5	0.583333	1.55556	0.789474
926	2	18	4.5	3.25	1.45455	1	0	1.33333	2.66667	1.57895
927	2	24	3.75	2	1.72727	0.2	0	0.583333	0.944444	0.789474
928	2	20	2.375	1.75	1.18182	0	0	0	0.111111	0.263158
929	2	19	2.375	1.75	0.272727	1	0	0	0.777778	0.473684
930	1	19	1.75	1.875	0.454545	0	0	0	0.833333	0.350877
931	1	20	2.625	3.375	1.27273	0.7	0.833333	0	1.38889	0.894737
932	2	18	3.875	3.375	1.81818	3.3	2.66667	1.16667	3.27778	2.49123
933	2	19	4.875	2.5	1.63636	1.8	1.33333	0.5	0.666667	1.08772
934	2	18	4.375	2.875	2.27273	1.4	0	0	1.88889	1.2807
935	2	19	3.375	3.25	1.81818	3	1.16667	0.5	2.22222	1.80702
936	2	20	3	2	1.09091	1.5	0	0.0833333	0.777778	0.736842
937	2	21	2	1.5	0.909091	1.6	0	0.166667	0.833333	0.754386
938	2	20	2.25	1.875	0.181818	1.2	1	0.25	0.944444	0.701754
939	2	20	2	2	0.0909091	0.6	0	0.0833333	0.666667	0.350877
940	2	19	2.875	1.75	0.272727	2.4	0.666667	0.166667	2.44444	1.35088
941	1	18	3.375	2.75	2.18182	1.5	0.5	0.166667	2.27778	1.49123
942	2	19	2.5	2.625	1.09091	1.5	0.333333	0.0833333	0.666667	0.736842
943	2	19	2.125	1.5	0.909091	0	0	0	1.38889	0.614035
944	2	19	1.875	1.375	0.0909091	0.3	0.166667	0.0833333	0.722222	0.333333
945	2	18	2.25	2.125	0.545455	0.8	1.16667	0.583333	0.833333	0.754386
946	2	20	2.875	3	1.90909	2.3	0	0.416667	1.88889	1.45614
947	1	19	3.375	3.375	1	1.1	1.33333	1.75	1.88889	1.49123
948	2	19	3.875	2.5	1.18182	0.3	0.666667	0.666667	0.944444	0.789474
949	2	19	4.25	3.125	1.63636	0.6	0	2	1.77778	1.40351
950	2	19	3.75	2.125	1.81818	2	2.66667	2.25	1.94444	2.07018
951	2	19	3.25	1.125	2	2	2	2	2	2
952	2	19	2.5	2.75	1	1.3	0.166667	0	0.833333	0.701754
953	1	19	2.125	1.25	0.818182	0	0	0	0.222222	0.22807
954	1	19	3.375	2.625	1.90909	3.6	2.66667	2.08333	3.55556	2.84211
955	2	18	2.125	1.375	1.18182	2	0.5	0.916667	2	1.45614
956	2	18	3.375	2.875	1.63636	2	1.66667	0.416667	2.27778	1.64912
957	2	19	3.875	2.875	1.09091	1.5	1.16667	1.5	1.66667	1.4386
958	2	18	3.25	2	1.27273	1	0	0	1.11111	0.77193
959	2	18	2.375	1.5	2.09091	2.1	2.33333	1.66667	2.05556	2.01754
960	2	18	4.375	3	1.54545	2.3	1.33333	2.5	1.88889	1.96491
961	1	18	3	2.5	0.636364	1.3	1.5	0.666667	1.83333	1.22807
962	2	20	2.125	2.125	0.818182	1.2	0.333333	0	1.38889	0.842105
963	2	20	2.75	2.5	0.727273	0.7	0	0.0833333	0.888889	0.561404
964	1	23	2	1.5	0.363636	1.3	0	0	0.611111	0.491228
965	1	26	2.625	2.375	2.72727	1.7	1	1.41667	1.66667	1.75439
966	1	19	2.5	2	2.63636	3.1	2	1.5	2.66667	2.42105
967	1	56	2.5	2	1.54545	1.3	0.666667	0.916667	1.16667	1.15789
968	1	21	2.25	1.75	0.727273	1.2	0.666667	0.416667	1.5	0.982456
969	1	21	3.125	3.375	2.45455	2.1	0	2	1.44444	1.7193
970	1	19	3.625	2.875	1	1.6	1.83333	0.5	2.44444	1.54386
971	1	19	1.5	1.5	0.636364	0.1	0	0	0.111111	0.175439
972	1	20	3.25	2.375	1.90909	1.9	0.666667	0.75	1.44444	1.38596
973	1	19	2.875	1.75	0.909091	1.1	0	0	0.833333	0.631579

## Sheet: dpss_subgroup1_EFA
id	sex	age	dpss01	dpss02	dpss03	dpss04	dpss05	dpss06	dpss07	dpss08	dpss09	dpss10	dpss11	dpss12	dpss13	dpss14	dpss15	dpss16
1	2	21	3	1	2	3	3	4	4	3	2	3	2	2	4	3	3	4
2	2	22	3	1	2	4	1	3	5	3	2	3	1	2	2	3	3	2
3	2	20	1	1	3	3	1	3	3	3	3	4	3	3	4	3	2	4
4	2	20	3	1	2	1	1	1	3	1	1	1	2	1	1	1	1	1
5	1	20	4	1	2	2	1	2	3	2	3	2	3	2	1	2	2	2
6	1	20	4	1	3	2	2	2	2	4	3	4	2	4	2	3	3	2
7	1	20	4	1	1	1	2	1	1	1	1	2	1	2	1	1	1	1
8	2	70	4	1	1	1	3	1	1	5	3	3	5	3	1	3	3	5
9	1	20	4	1	1	1	1	2	2	3	2	2	2	2	2	2	2	1
10	1	19	4	1	2	1	2	2	3	1	2	3	1	2	1	1	2	3
11	1	18	3	1	1	1	1	2	2	2	1	1	1	1	1	2	1	1
12	1	69	4	1	2	2	2	2	3	3	2	2	2	3	2	2	2	3
13	1	20	2	1	2	1	1	4	3	3	2	2	1	1	1	2	2	3
14	2	19	4	1	4	3	2	3	3	4	3	2	3	1	1	2	1	1
15	2	21	2	1	3	3	2	1	1	3	3	3	1	1	1	1	1	3
16	1	19	4	2	2	3	2	2	2	3	2	2	1	2	1	1	2	3
17	2	20	4	1	1	1	1	2	2	2	2	3	1	1	1	1	2	1
18	1	21	4	1	1	3	2	1	3	1	2	3	2	1	1	2	4	3
19	1	22	3	2	2	3	3	2	3	2	3	3	2	2	2	3	2	2
20	1	20	2	1	1	1	3	1	2	1	3	3	1	1	1	2	1	1
21	1	20	4	2	3	1	1	2	2	4	2	2	4	2	2	1	2	4
22	2	21	3	3	2	1	3	1	2	4	3	3	1	1	1	1	2	2
23	1	40	3	1	2	1	2	2	2	2	1	3	3	1	1	3	2	3
24	1	21	3	1	2	2	2	2	2	2	2	2	2	2	1	2	2	3
25	2	20	4	1	2	3	2	2	2	3	3	2	3	2	3	2	2	2
26	1	20	4	1	1	2	2	2	2	2	2	2	2	1	1	2	2	1
27	1	34	3	1	1	1	2	1	2	1	1	2	1	1	1	1	1	1
28	1	22	3	1	2	2	2	3	4	2	2	3	1	3	2	2	1	2
29	1	38	4	1	1	1	3	1	3	1	2	3	1	3	1	2	1	2
30	2	21	3	1	1	2	2	3	3	2	1	2	1	1	1	2	1	1
31	1	20	5	1	1	1	2	1	3	1	1	2	1	1	2	2	2	1
32	2	20	4	1	3	3	3	2	3	2	3	4	2	2	2	3	3	2
33	2	20	4	1	1	1	1	1	2	1	1	2	1	2	1	1	1	1
34	2	21	4	1	1	1	1	1	1	1	1	1	1	1	1	1	1	4
35	1	20	5	3	5	5	2	2	5	2	2	4	2	4	4	5	2	2
36	2	72	2	1	1	1	1	1	1	1	1	2	1	1	1	1	1	1
37	1	21	5	1	5	3	1	4	3	5	2	2	1	1	1	2	3	3
38	1	34	2	1	3	1	1	2	2	1	1	1	4	3	1	1	1	1
39	1	61	3	1	1	1	2	2	2	2	2	2	1	2	1	3	2	3
40	2	47	3	1	1	2	3	1	3	3	4	4	1	2	3	3	2	1
41	1	43	3	1	1	1	3	1	2	2	2	4	1	3	1	3	1	1
42	1	45	3	1	2	1	1	1	2	2	2	2	2	1	1	2	1	2
43	2	50	3	1	1	1	2	1	2	1	2	2	1	2	1	2	1	1
44	2	23	3	1	2	2	3	2	2	3	3	3	1	2	2	4	4	2
45	1	21	4	2	2	3	2	2	3	3	2	3	2	2	2	3	2	3
46	1	20	5	1	2	1	2	2	5	3	4	2	3	2	3	2	1	4
47	1	20	4	1	3	2	2	2	3	4	3	2	3	2	2	3	3	3
48	1	20	3	1	1	1	1	1	3	4	2	1	1	2	2	1	2	2
49	1	20	3	1	2	1	1	1	2	2	1	1	2	1	1	1	2	1
50	2	20	3	1	1	2	2	3	3	4	3	3	1	2	1	3	3	3
51	1	21	4	1	3	1	1	2	3	1	2	3	3	1	1	1	1	1
52	2	20	3	2	1	1	1	1	2	1	4	2	1	1	1	1	2	2
53	2	20	2	1	1	1	1	1	1	1	2	1	1	1	1	1	1	2
54	1	20	4	1	4	1	3	3	2	3	2	3	1	2	2	2	3	2
55	1	20	4	1	2	2	2	3	2	3	2	3	2	3	1	2	2	2
56	1	20	4	2	1	1	2	1	2	1	2	2	1	3	1	3	1	1
57	1	20	4	1	3	1	2	2	3	2	3	2	1	1	1	2	3	3
58	1	19	3	1	1	1	1	1	2	1	2	1	1	1	1	1	1	1
59	1	19	3	1	1	2	1	2	1	1	1	2	1	1	1	2	1	1
60	2	18	4	2	1	3	4	4	3	1	4	3	3	3	1	4	1	4
61	1	20	5	1	2	2	3	2	5	5	4	3	1	2	1	3	1	3
62	1	23	4	2	3	3	4	3	5	3	5	4	3	4	2	4	2	4
63	2	20	2	2	3	2	2	2	2	2	3	2	2	2	2	2	1	2
64	1	19	3	2	1	2	2	1	2	2	2	1	2	2	1	1	2	3
65	1	51	2	2	1	1	2	2	2	2	3	2	2	2	1	2	1	2
66	1	22	5	1	2	4	4	3	4	3	3	4	2	3	4	5	3	5
67	1	22	4	2	3	2	2	1	4	2	3	4	2	2	2	3	2	2
68	2	24	4	3	5	3	2	1	4	5	3	2	4	2	1	3	4	5
69	2	26	4	2	4	5	2	3	3	4	2	2	2	1	5	5	2	3
70	1	18	4	2	1	1	2	1	3	2	2	3	2	2	1	2	1	1
71	1	18	5	1	2	2	2	2	2	3	2	2	3	2	2	4	2	3
72	1	19	4	2	4	3	2	3	4	4	4	3	3	3	2	3	2	4
73	1	20	2	1	5	1	1	2	2	5	3	1	1	1	1	2	1	3
74	1	43	3	1	1	1	2	1	2	5	2	3	1	2	1	1	1	1
75	1	64	2	1	2	1	1	2	2	2	1	2	2	1	1	2	1	1
76	1	52	5	1	1	1	1	1	1	1	2	1	1	2	1	1	1	2
77	1	44	2	2	1	2	1	1	5	2	4	4	4	1	3	3	3	3
78	1	20	4	1	3	1	5	2	3	1	5	5	5	4	1	4	4	2
79	1	64	3	1	1	1	1	2	1	3	1	1	2	1	1	1	1	1
80	2	55	2	1	2	1	3	1	3	3	2	3	2	3	1	2	2	1
81	1	42	5	1	5	5	3	3	2	1	4	4	5	4	4	4	5	5
82	1	20	4	1	2	3	2	2	2	1	1	3	2	1	1	3	2	3
83	1	43	3	1	1	2	2	2	3	1	2	2	1	2	1	2	1	1
84	1	51	4	1	2	1	2	1	3	1	1	2	2	1	1	2	1	2
85	2	73	2	1	1	1	1	1	1	2	1	1	2	1	1	1	1	2
86	1	43	3	1	1	3	2	1	2	2	1	1	2	1	1	2	2	2
87	2	77	2	1	1	2	1	2	1	1	1	1	1	1	2	2	2	2
88	1	19	4	1	4	1	3	1	2	5	2	2	3	2	1	3	1	3
89	2	19	2	1	1	1	1	1	1	3	2	4	1	1	3	1	1	4
90	2	22	4	1	1	1	2	3	4	5	4	4	3	3	1	4	3	5
91	2	19	4	1	2	1	1	2	1	2	3	3	2	2	1	3	2	1
92	2	20	3	1	1	2	3	2	2	2	2	2	1	3	2	1	2	1
93	2	22	5	2	2	3	4	2	2	4	3	2	3	2	4	3	1	5
94	2	19	5	2	3	2	4	2	4	3	4	4	1	3	1	2	3	3
95	2	19	4	1	3	2	2	3	3	4	3	2	2	1	3	3	3	5
96	2	19	2	1	1	2	2	3	2	1	2	2	3	2	2	3	2	2
97	2	20	4	2	2	2	3	4	4	4	4	5	2	2	4	4	3	4
98	2	19	4	1	1	1	2	3	4	3	3	3	2	2	1	2	2	5
99	2	23	3	1	4	3	2	3	2	4	3	3	2	3	1	2	3	4
100	2	18	3	1	1	1	2	1	1	1	3	3	1	3	1	1	1	1
101	2	19	3	1	1	1	1	1	2	2	3	3	1	1	1	1	1	3
102	2	19	3	1	2	1	2	1	2	2	1	1	1	1	1	1	1	1
103	2	19	3	1	2	2	2	2	3	3	3	3	3	3	3	4	3	3
104	2	21	4	1	1	2	2	2	3	2	2	3	1	3	1	2	2	4
105	2	21	4	1	3	3	1	2	2	2	2	2	3	2	2	2	2	2
106	2	22	3	1	2	2	2	2	1	1	2	2	1	3	1	2	2	1
107	2	19	3	1	1	1	2	3	1	2	1	2	1	1	1	2	1	3
108	2	20	3	1	1	1	2	1	1	1	1	3	1	2	1	2	1	2
109	2	21	5	1	3	4	4	3	4	2	2	4	3	5	3	3	4	4
110	1	21	5	2	2	2	5	3	5	3	4	3	3	4	3	5	3	2
111	2	20	4	1	1	2	3	3	4	4	2	3	1	2	2	4	2	5
112	1	21	3	1	2	1	2	2	2	3	2	2	2	1	1	1	1	1
113	1	20	4	1	2	1	2	2	2	2	2	2	1	1	1	2	1	1
114	1	20	4	1	1	2	4	3	1	2	4	4	1	4	4	4	2	2
115	1	20	4	2	2	1	2	4	4	5	4	3	2	2	2	2	2	3
116	1	21	4	1	1	1	1	1	3	2	3	2	3	1	2	1	3	4
117	1	21	4	1	1	1	3	2	4	1	4	3	4	5	1	5	3	1
118	1	20	4	1	2	2	2	2	3	3	3	2	3	2	3	2	2	4
119	1	20	4	1	1	1	1	2	2	2	1	2	1	1	1	2	1	1
120	1	20	4	1	4	2	3	3	4	3	5	4	2	3	1	4	3	1
121	1	21	3	1	1	2	3	1	4	2	3	3	2	1	1	2	1	1
122	1	20	4	1	2	1	1	1	1	1	1	1	2	1	1	1	1	4
123	1	22	4	3	1	1	1	4	3	3	2	2	1	1	1	4	1	1
124	2	22	4	1	2	1	2	4	4	4	3	3	2	4	1	1	1	4
125	2	19	4	2	1	1	1	3	4	5	1	3	2	2	2	4	4	3
126	1	19	4	1	1	1	1	2	2	1	2	3	2	2	1	3	1	1
127	2	19	5	1	1	1	3	1	1	1	5	3	1	1	1	2	1	1
128	2	19	3	1	1	1	2	1	2	1	1	2	1	1	2	2	1	2
129	2	20	1	2	2	2	2	2	2	2	3	2	4	2	4	2	2	3
130	2	21	3	1	1	1	1	2	2	3	2	2	1	2	1	3	1	5
131	2	19	5	1	1	1	5	1	4	1	5	5	1	2	2	4	2	2
132	2	20	2	1	3	1	2	1	2	1	1	1	4	2	1	3	1	3
133	2	18	5	1	4	2	4	3	2	1	3	2	4	4	2	4	3	2
134	2	20	5	2	1	3	4	5	4	2	5	4	4	4	4	5	1	5
135	2	18	4	1	1	1	3	3	3	2	1	3	1	2	1	3	2	1
136	2	19	3	1	2	2	2	1	2	3	3	3	1	2	1	2	1	2
137	2	19	4	1	2	2	1	2	3	2	3	2	1	2	1	1	1	1
138	1	19	2	1	1	1	1	1	1	1	1	1	1	1	1	1	1	4
139	2	21	3	1	2	1	2	2	2	1	2	3	1	1	2	3	1	1
140	1	21	4	1	1	1	1	3	2	4	2	3	2	2	2	2	1	2
141	2	20	4	1	1	2	3	2	4	3	3	3	1	2	2	2	1	2
142	2	20	2	1	1	1	1	1	1	1	1	1	1	2	2	1	1	1
143	2	19	4	1	4	2	2	1	1	3	2	1	2	1	2	4	4	4
144	2	19	4	1	1	1	2	3	3	1	1	1	3	1	1	1	1	1
145	2	19	3	1	1	2	1	2	2	4	3	2	3	1	1	2	1	4
146	2	18	3	1	1	1	2	1	1	1	1	2	1	1	2	2	1	2
147	2	18	4	1	2	3	3	2	4	4	2	3	3	2	1	2	3	4
148	2	19	4	1	1	1	2	1	3	1	2	3	1	2	1	3	2	1
149	2	19	4	2	3	4	4	2	2	4	3	4	5	4	4	3	4	4
150	2	18	5	1	2	1	2	2	2	5	3	3	2	1	1	2	1	1
151	2	19	5	1	3	2	3	3	4	3	3	4	2	4	4	4	2	3
152	2	18	4	1	1	2	2	2	3	1	3	2	1	1	1	1	1	2
153	2	18	4	1	2	4	3	3	3	3	2	4	2	1	3	3	4	1
154	2	19	5	1	1	1	3	4	1	4	3	1	1	1	2	5	4	5
155	2	19	5	2	4	4	4	5	5	4	4	3	3	4	4	4	4	4
156	2	18	3	1	1	1	1	2	1	1	1	1	1	1	1	2	1	1
157	2	19	5	1	2	5	1	3	2	2	2	1	3	2	1	3	2	3
158	2	18	3	1	2	2	2	2	3	4	3	2	3	2	2	2	2	4
159	2	18	5	1	1	4	5	1	2	5	5	5	1	4	5	5	1	1
160	2	19	4	1	1	4	4	4	4	5	5	4	5	4	2	4	2	5
161	2	18	5	1	1	2	3	4	3	4	4	3	2	2	2	5	3	5
162	2	19	2	1	1	1	2	1	1	2	1	2	1	1	1	2	1	2
163	2	20	4	1	2	1	1	1	3	3	2	3	2	2	3	3	2	5
164	2	19	4	3	1	3	4	2	2	4	1	4	2	3	4	5	3	3
165	2	18	4	1	1	3	2	2	3	4	3	2	2	2	2	2	1	4
166	1	19	4	1	2	1	3	1	3	4	4	3	2	2	1	2	1	2
167	2	18	4	1	1	1	2	4	4	1	2	2	1	1	1	1	1	5
168	2	19	4	3	2	3	3	2	4	2	3	4	4	3	1	3	3	4
169	2	19	4	4	4	4	4	4	4	5	3	3	3	3	2	5	3	3
170	2	19	4	2	2	2	3	2	2	2	2	2	1	2	2	3	3	3
171	2	18	4	2	4	2	3	3	4	2	5	3	4	3	2	4	3	4
172	2	20	1	1	1	1	1	1	1	1	1	1	1	1	1	4	1	1
173	1	19	4	1	1	1	1	1	3	3	1	1	1	2	1	1	1	3
174	1	19	4	1	1	1	3	2	5	5	4	5	3	4	3	5	5	4
175	2	19	4	1	2	1	1	1	2	3	4	3	3	3	2	4	2	2
176	2	19	2	1	2	1	1	1	2	2	1	1	1	1	1	1	1	2
177	2	19	3	1	1	2	1	2	2	3	3	2	1	2	2	2	2	2
178	2	19	3	1	1	2	1	2	2	2	1	2	1	1	1	1	1	1
179	2	20	4	1	2	3	1	2	2	2	1	3	1	1	1	2	1	2
180	2	20	2	1	1	3	1	2	2	2	2	2	2	2	2	2	2	2
181	2	19	4	1	2	2	2	3	3	3	3	3	2	2	2	4	2	5
182	2	18	5	1	3	2	4	1	2	3	2	1	1	2	3	2	2	2
183	2	20	4	1	1	1	1	3	1	2	1	1	1	1	2	3	2	3
184	2	21	4	1	2	1	1	1	2	4	2	3	2	2	2	2	2	3
185	2	19	5	1	3	1	4	5	5	5	5	5	1	3	1	5	5	5
186	2	19	4	1	2	3	2	1	4	5	2	3	2	2	1	4	4	5
187	2	19	4	1	1	1	1	1	1	1	3	2	1	1	1	1	1	1
188	2	19	4	1	1	2	3	3	3	1	1	3	1	1	1	1	1	2
189	2	19	4	1	1	1	1	1	1	2	1	2	1	1	1	1	2	5
190	2	19	4	1	3	4	3	3	1	4	2	4	5	3	4	3	3	1
191	2	19	1	1	3	2	1	2	1	3	1	1	1	1	1	2	1	3
192	2	20	3	1	2	1	1	1	2	1	1	1	1	1	1	1	1	1
193	2	18	5	3	2	2	5	3	3	3	5	5	2	5	4	5	2	2
194	2	18	2	1	1	1	1	2	2	1	1	1	2	2	2	2	1	1
195	2	20	4	1	1	1	1	2	2	2	1	3	1	1	2	3	1	1
196	2	19	4	3	2	3	2	3	3	2	3	2	4	2	3	2	2	3
197	2	19	5	3	4	3	5	2	2	4	3	1	2	4	3	4	2	5
198	2	19	5	1	1	3	4	2	3	1	2	4	3	2	3	4	1	1
199	2	19	3	1	2	2	2	2	3	3	3	3	3	3	2	3	3	3
200	2	19	5	3	3	4	2	2	2	3	5	2	3	3	3	2	4	3
201	2	20	4	1	2	3	1	4	2	2	3	3	2	1	1	3	3	4
202	2	20	5	1	1	1	1	1	2	3	1	1	1	1	1	3	3	4
203	2	19	4	2	1	3	2	2	4	2	2	3	1	2	3	3	2	4
204	2	18	3	1	4	3	2	3	2	4	2	3	3	2	4	2	2	5
205	2	21	4	1	1	1	1	1	1	1	1	1	1	1	1	1	1	3
206	2	18	4	1	1	1	1	1	1	1	1	1	1	1	1	1	1	3
207	2	19	5	1	1	3	4	3	3	4	3	3	3	4	3	3	3	3
208	2	19	3	1	1	1	1	2	2	1	1	1	1	1	1	1	1	1
209	2	21	4	1	1	1	2	2	3	1	2	2	1	2	1	2	2	2
210	2	18	4	1	1	1	2	1	2	1	1	1	1	1	1	1	1	1
211	2	19	5	2	1	1	2	2	5	4	4	4	3	4	3	3	2	3
212	2	19	4	1	3	1	1	1	2	1	1	4	1	2	1	3	3	5
213	2	19	3	1	1	1	1	2	1	2	1	1	2	1	1	1	1	1
214	1	19	4	1	2	1	3	1	4	3	3	3	2	3	1	2	2	3
215	2	18	4	1	1	2	1	2	4	3	3	2	1	2	1	2	1	3
216	2	20	4	1	1	1	1	1	1	1	2	1	1	1	1	1	1	1
217	2	19	5	1	1	2	5	5	3	5	5	5	1	5	1	5	1	4
218	2	20	3	1	1	2	1	3	2	3	3	1	2	1	1	3	2	2
219	2	18	3	1	3	2	3	3	3	3	3	3	2	4	3	3	3	4
220	2	19	3	2	3	2	2	2	2	2	4	2	1	1	2	2	2	1
221	2	19	3	1	2	1	1	2	2	2	3	3	1	3	2	1	2	2
222	2	19	3	1	1	3	1	3	2	2	2	2	2	1	1	2	2	3
223	2	19	2	1	1	1	1	1	3	1	1	1	1	1	1	1	1	1
224	2	18	5	1	4	4	5	2	1	2	3	3	2	4	5	5	5	1
225	2	22	5	3	1	1	1	1	4	1	1	1	4	1	1	1	1	4
226	1	20	3	2	2	1	2	2	5	2	2	2	1	3	2	4	2	3
227	2	18	3	1	2	1	2	2	2	2	2	2	2	3	2	3	2	1
228	2	19	4	2	3	3	2	2	3	5	2	2	2	3	2	2	2	3
229	1	18	2	1	1	1	4	1	2	4	5	5	4	3	1	5	5	1
230	2	32	4	2	4	4	4	4	3	5	4	4	3	3	2	3	3	4
231	2	33	4	1	1	1	1	1	1	2	1	2	1	2	1	2	1	1
232	2	32	2	1	1	1	1	2	2	1	1	2	1	1	1	2	1	2
233	1	30	4	1	2	1	2	2	2	2	2	2	1	1	1	2	1	1
234	1	21	3	1	2	2	2	2	2	2	2	3	2	2	2	2	2	1
235	2	38	2	1	1	1	2	1	2	3	3	2	2	1	1	1	1	2
236	1	21	3	1	1	1	2	1	1	4	2	2	1	1	1	1	1	4
237	2	33	4	1	3	1	2	2	2	3	2	2	2	2	2	1	2	3
238	1	21	3	1	4	1	2	1	2	4	2	2	1	1	1	2	1	1
239	1	21	3	1	1	1	2	1	2	3	1	3	1	2	1	2	1	1
240	2	26	4	1	3	2	3	2	4	2	4	3	1	1	2	2	2	4
241	1	27	3	1	1	1	1	1	2	1	1	2	1	1	1	1	1	2
242	2	26	4	1	3	2	2	3	4	4	3	3	2	2	1	2	1	3
243	1	22	3	1	4	2	2	2	3	3	3	3	4	1	1	2	4	4
244	2	22	4	1	3	2	2	2	1	3	1	2	2	3	2	2	2	2
245	1	22	3	1	1	2	2	3	2	2	3	3	1	2	1	2	1	3
246	2	21	4	1	3	1	1	2	2	4	1	4	2	3	1	4	1	1
247	1	29	5	3	2	2	3	3	4	1	5	2	4	3	1	3	4	2
248	2	20	3	1	1	1	2	2	2	2	2	2	1	1	2	2	2	1
249	2	26	2	1	3	2	2	1	3	4	2	3	3	3	1	3	2	2
250	1	54	3	1	1	1	2	1	1	1	2	1	1	2	1	1	1	2
251	1	19	4	5	1	2	2	4	1	2	2	3	5	3	3	1	1	4
252	2	20	2	1	1	1	1	1	1	1	1	1	2	1	1	1	1	1
253	1	19	5	1	4	2	2	4	4	4	4	3	4	2	2	2	3	3
254	1	19	5	2	3	3	3	3	4	3	2	4	4	3	2	3	2	2
255	1	19	3	1	1	1	1	1	1	1	1	1	1	1	1	1	1	1
256	1	18	5	1	5	5	3	5	5	5	3	3	5	4	4	4	4	4
257	2	20	5	2	1	2	3	2	2	4	3	2	4	1	1	2	1	3
258	1	21	4	3	4	2	3	2	2	3	1	3	2	1	1	2	1	2
259	1	21	4	2	3	2	1	3	3	4	3	1	1	3	2	1	3	2
260	1	38	4	1	1	3	1	2	2	1	4	2	1	3	1	2	1	1
261	1	21	3	3	2	1	2	3	3	5	3	3	4	3	1	3	1	1
262	2	21	5	1	1	1	2	2	4	5	2	2	1	4	1	1	1	1
263	1	19	3	2	2	1	1	2	2	3	2	2	2	1	1	1	1	1
264	2	20	3	2	3	3	2	2	3	4	3	3	2	3	2	3	2	4
265	2	22	4	1	2	2	1	3	2	4	4	2	3	2	2	2	1	5
266	1	20	1	2	1	1	1	2	1	1	1	1	1	1	1	1	1	1
267	1	20	4	1	1	3	2	2	3	2	2	2	1	2	2	4	3	3
268	1	20	3	1	3	1	3	2	4	2	2	2	2	2	2	1	1	1
269	2	21	4	1	2	2	2	2	3	2	2	3	1	2	2	2	1	3
270	1	29	2	1	1	3	1	2	3	1	1	1	1	1	1	2	1	2
271	1	21	5	1	3	1	5	5	5	5	4	5	1	1	1	3	4	1
272	2	20	5	2	5	3	4	5	5	5	5	5	2	5	3	5	2	2
273	1	27	4	1	1	2	1	2	1	1	2	2	1	1	1	3	1	1
274	1	21	4	1	5	2	2	2	5	1	2	5	5	1	1	5	1	2
275	1	20	4	2	2	3	1	2	3	3	2	1	2	1	1	2	1	3
276	1	45	4	1	2	3	2	1	3	2	2	2	3	3	2	3	3	2
277	2	20	5	3	4	4	3	2	2	3	3	2	4	3	3	3	3	3
278	2	21	3	2	3	2	1	2	3	2	3	2	2	1	1	3	2	2
279	2	20	4	2	4	4	4	4	4	4	4	4	4	4	4	4	4	4
280	1	20	4	1	2	1	2	2	4	1	1	4	2	4	1	2	1	1
281	1	21	4	5	2	3	4	3	4	3	5	5	4	5	2	3	2	1
282	2	20	3	1	1	1	1	1	2	2	2	2	1	1	1	1	1	1
283	2	20	5	1	1	1	2	4	4	5	5	4	2	2	1	5	4	5
284	1	21	5	2	4	2	3	3	2	2	3	3	4	2	1	2	2	3
285	1	20	2	1	1	2	2	4	4	2	2	2	1	1	1	2	2	2
286	1	20	4	1	2	4	2	1	3	1	3	2	3	2	1	3	2	3
287	1	21	4	3	2	3	2	4	5	4	3	2	4	1	2	2	2	2
288	2	21	4	1	4	2	2	2	4	5	3	2	2	1	2	2	4	4
289	1	21	5	1	1	4	2	2	2	1	5	2	1	2	1	2	1	4
290	1	20	4	1	2	3	2	2	2	2	2	3	4	2	2	3	1	2
291	1	20	5	4	4	4	5	5	5	5	5	5	4	5	5	4	2	5
292	2	21	3	1	1	1	1	5	5	1	3	3	1	2	1	3	1	3
293	1	22	2	5	3	3	5	2	5	5	3	1	4	2	4	3	3	3
294	1	20	5	1	2	4	5	5	5	3	4	5	1	3	4	5	4	3
295	1	20	4	1	3	2	3	2	3	2	3	3	2	2	2	2	3	3
296	1	21	4	1	1	1	1	3	3	4	2	2	1	1	1	1	1	1
297	1	21	5	2	4	2	3	4	3	3	2	3	2	3	1	3	3	2
298	1	20	4	1	4	3	3	3	4	4	4	3	3	3	2	4	4	3
299	1	20	5	2	4	1	2	3	4	3	4	2	5	2	2	3	1	4
300	1	20	4	2	1	2	3	2	5	1	3	4	2	3	4	4	2	3
301	1	20	4	4	3	2	4	4	4	4	3	3	2	2	1	3	2	2
302	1	20	4	2	3	2	2	3	4	2	2	2	4	2	3	2	2	4
303	1	20	5	5	5	1	5	5	5	5	5	5	5	3	3	4	2	2
304	1	20	4	1	3	2	3	2	2	2	4	2	1	2	1	3	1	3
305	1	20	4	2	3	4	3	3	3	2	3	3	2	4	1	2	2	3
306	1	20	4	1	1	2	3	3	3	2	4	4	1	2	1	3	3	1
307	2	21	4	1	2	1	1	2	3	4	2	3	1	1	2	2	1	2
308	1	20	4	2	3	3	1	2	4	2	3	2	4	1	1	2	3	3
309	1	21	4	3	4	1	2	1	2	4	5	2	5	1	1	2	3	5
310	1	20	4	1	3	1	1	2	1	3	2	1	4	2	1	1	1	1
311	1	20	3	1	2	3	2	1	2	2	2	2	2	1	1	2	1	3
312	2	20	4	1	1	1	4	2	4	2	4	2	2	4	4	2	2	2
313	2	20	4	2	4	2	2	3	4	5	3	3	4	2	2	2	2	4
314	1	21	4	1	4	1	3	3	3	2	3	3	4	2	2	2	1	3
315	1	22	4	1	2	2	2	2	3	3	2	2	2	1	2	2	2	1
316	1	20	5	4	4	2	4	2	5	5	5	5	3	2	1	1	1	5
317	1	20	4	3	2	1	1	3	4	3	4	1	3	2	1	2	2	2
318	1	20	4	1	3	2	2	2	2	2	2	3	2	1	1	2	1	1
319	1	20	4	2	3	1	2	2	3	3	2	2	2	2	1	2	1	1
320	1	20	5	1	2	2	2	2	4	4	4	2	4	1	1	1	2	2
321	1	20	4	2	1	3	1	3	4	3	2	3	3	2	2	2	2	2
322	2	20	4	1	2	1	1	1	3	4	4	4	1	1	1	4	2	1
323	1	20	4	2	2	3	4	2	4	4	4	4	2	4	4	3	4	2
324	2	20	5	4	5	5	3	4	2	5	5	5	5	5	5	5	5	5
325	2	22	4	1	2	1	1	1	2	2	4	2	1	1	2	1	1	4
326	1	20	4	1	1	1	2	2	2	2	2	3	2	2	1	4	2	2
327	1	20	4	1	4	2	2	3	4	2	3	3	2	2	2	2	1	4
328	2	22	5	1	1	1	3	2	4	2	5	4	1	2	1	5	1	4
329	2	21	2	1	1	1	1	1	1	1	4	1	1	1	1	1	1	1
330	2	21	5	1	2	4	3	3	4	3	3	4	2	3	4	4	2	3
331	1	20	4	2	1	2	2	2	4	3	3	4	1	2	3	5	5	4
332	1	20	4	2	3	3	3	3	3	4	2	2	3	2	2	3	3	3
333	1	20	2	3	3	4	4	4	4	3	3	2	4	3	3	2	2	2
334	1	20	4	3	4	3	3	3	3	4	3	3	3	3	2	2	3	3
335	1	20	4	2	3	1	2	1	2	1	2	2	2	2	2	2	2	2
336	1	20	4	4	3	3	3	2	4	2	2	3	4	3	2	3	3	3
337	1	20	4	1	3	2	2	2	4	3	3	3	2	3	2	4	2	2
338	1	22	2	2	3	2	3	3	2	2	3	3	2	2	1	3	2	2
339	1	20	5	2	1	1	4	1	4	4	3	3	1	1	1	3	3	1
340	1	21	4	1	2	1	1	5	3	5	1	1	2	1	1	3	1	5
341	2	20	4	2	2	3	2	2	3	2	3	3	1	2	2	2	1	2
342	1	21	4	2	4	2	4	4	4	4	3	4	3	3	2	2	3	3
343	1	20	4	1	1	1	2	1	3	1	2	2	1	1	1	1	1	2
344	1	20	5	3	4	2	1	4	2	4	3	3	5	3	3	5	5	5
345	2	18	3	1	2	1	2	1	1	5	2	2	3	3	3	3	1	1
346	1	20	4	1	1	4	2	1	5	3	4	2	1	1	2	3	3	4
347	1	20	4	1	3	1	1	2	2	3	4	3	2	1	1	2	1	1
348	1	21	3	3	2	2	2	3	3	2	3	3	3	3	3	5	5	4
349	1	21	4	1	2	2	2	3	1	5	2	3	2	2	1	2	5	4
350	2	19	3	1	1	1	3	2	5	1	4	5	1	3	1	5	1	1
351	2	18	3	4	2	4	2	4	4	2	3	2	4	3	5	4	2	1
352	2	19	4	4	5	3	2	3	3	5	4	3	3	2	2	2	2	4
353	2	19	4	2	2	2	3	4	5	2	3	5	1	3	2	3	2	4
354	1	19	5	1	1	1	1	3	4	1	3	1	1	1	3	2	1	1
355	1	19	5	1	2	1	3	1	4	3	4	4	4	4	2	1	1	1
356	1	19	5	1	4	1	3	3	4	5	2	3	2	1	1	3	1	1
357	1	19	4	1	1	3	3	4	2	5	4	4	1	2	3	3	2	4
358	1	20	3	1	1	1	1	2	4	3	3	2	2	3	1	3	2	2
359	2	21	4	2	3	3	1	1	3	5	5	5	1	2	1	3	1	3
360	1	20	3	2	2	2	1	2	2	3	2	2	2	1	1	1	1	3
361	2	21	4	2	2	1	1	3	2	2	1	1	3	1	1	1	1	2
362	1	21	5	4	3	2	2	3	3	4	3	3	3	3	2	4	2	2
363	1	20	4	1	2	1	1	2	5	1	1	2	1	1	2	3	2	4
364	1	20	5	1	3	1	4	4	4	1	4	4	1	3	1	4	1	1
365	1	20	4	1	4	3	2	3	2	5	2	2	4	2	2	1	4	3
366	1	29	4	2	1	2	3	2	3	3	3	2	3	4	2	3	3	2
367	1	18	3	1	2	1	3	5	2	5	2	3	1	3	1	4	3	4
368	2	21	4	3	3	3	2	2	2	2	3	3	2	2	4	3	2	4
369	1	19	3	2	4	1	2	3	2	3	2	4	3	1	1	4	1	1
370	2	20	4	1	4	2	2	3	4	3	3	4	1	2	1	3	3	4
371	1	18	3	2	2	2	2	3	3	1	2	1	1	1	3	3	3	4
372	1	19	5	1	1	2	3	4	4	3	3	3	3	3	3	2	3	2
373	1	19	4	1	1	2	1	4	4	1	2	2	3	2	1	1	1	4
374	1	18	4	2	2	3	2	2	2	2	2	2	2	2	2	2	2	2
375	1	19	5	1	2	1	1	1	3	2	2	2	1	1	1	1	1	1
376	1	18	3	1	1	1	1	1	2	2	1	3	1	1	1	2	1	1
377	1	18	4	2	5	1	4	5	2	4	4	4	1	3	3	5	2	3
378	2	20	4	1	1	1	2	3	3	1	1	3	1	2	3	3	1	3
379	1	18	3	2	2	1	2	1	2	2	1	2	1	1	1	2	2	1
380	2	23	4	1	1	1	2	3	4	2	3	3	1	3	2	3	2	4
381	1	19	4	3	1	2	3	1	3	1	3	4	2	3	1	3	1	2
382	2	21	3	1	2	1	2	2	2	2	1	2	3	1	1	2	2	1
383	2	20	3	2	3	2	1	4	3	4	2	2	3	2	3	5	3	2
384	2	19	4	2	2	3	3	4	3	5	3	3	4	2	4	3	2	3
385	2	20	4	2	4	4	1	4	4	3	5	3	4	2	1	1	4	4
386	2	21	5	2	2	1	3	1	4	4	3	3	4	3	2	2	1	3
387	2	21	4	4	2	1	4	4	1	3	2	3	3	1	2	4	2	1
388	2	21	3	1	2	3	2	1	4	2	2	3	1	1	1	2	1	4
389	2	18	3	2	1	2	4	2	2	2	3	4	4	2	2	2	1	4
390	2	22	4	2	4	4	3	2	4	5	4	4	3	4	2	4	4	4
391	2	19	5	1	2	1	2	3	4	5	5	3	1	2	1	4	3	3
392	2	21	4	1	1	2	3	2	3	4	2	3	2	1	1	3	2	4
393	2	19	5	2	4	3	4	3	4	5	5	4	2	1	3	4	3	5
394	2	20	4	1	1	1	2	4	3	2	1	2	1	2	1	2	1	1
395	2	18	3	1	1	1	2	1	2	1	2	2	3	2	1	3	1	4
396	2	19	4	2	2	3	3	4	5	4	1	3	2	3	4	1	3	4
397	2	19	5	1	3	1	4	5	2	3	4	4	4	3	4	5	4	2
398	2	19	3	1	2	3	1	1	2	4	1	2	2	2	2	2	1	1
399	2	19	5	1	1	1	2	3	3	1	2	3	1	2	2	3	2	1
400	2	20	5	1	2	3	4	3	4	4	4	3	2	4	5	3	3	4
401	2	20	4	1	2	2	1	2	4	3	2	1	1	3	1	2	2	1
402	1	19	5	1	3	3	1	3	4	4	2	2	1	2	1	3	3	4
403	2	20	5	1	1	1	2	3	4	4	5	2	2	1	3	2	1	1
404	2	20	4	2	2	1	2	3	4	2	2	3	2	1	1	4	1	2
405	2	19	2	1	1	1	1	2	1	2	1	1	1	1	2	3	1	3
406	2	19	4	4	2	2	3	1	2	1	1	3	1	2	3	2	2	3
407	2	19	5	1	1	1	1	1	1	1	1	1	1	1	1	1	1	1
408	2	21	4	1	2	1	3	3	4	2	3	4	2	3	1	4	4	4
409	2	20	4	1	4	4	4	4	3	5	3	3	5	3	4	4	3	5
410	2	20	4	1	1	1	1	2	2	3	2	2	1	1	1	2	2	1
411	2	19	5	1	1	4	4	2	1	2	4	4	1	4	4	4	2	4
412	2	18	3	1	1	1	2	1	3	1	1	2	1	1	1	2	1	2
413	2	20	4	1	2	2	2	2	2	3	4	3	2	3	1	3	2	3
414	1	19	4	1	3	1	1	1	2	3	1	2	1	1	1	2	2	2
415	2	19	5	1	1	1	3	1	3	1	2	3	1	1	2	2	1	4
416	2	19	3	1	2	2	2	2	2	2	3	3	3	2	1	3	2	3
417	2	20	4	2	5	2	3	4	3	5	5	3	5	3	5	4	5	5
418	2	20	5	1	1	1	4	4	4	3	3	3	2	2	2	2	3	4
419	2	18	5	1	1	2	4	1	4	1	3	4	2	4	2	4	1	2
420	2	21	4	1	1	1	2	2	1	3	3	1	1	1	1	3	1	1
421	2	20	3	1	1	1	3	2	3	2	3	3	1	3	1	3	1	2
422	1	19	4	1	1	1	1	1	1	1	1	1	1	1	1	1	1	1
423	2	20	5	1	1	1	1	1	2	3	1	1	2	1	1	3	1	5
424	2	19	5	2	1	3	4	5	5	1	5	5	1	4	1	4	1	3
425	2	19	4	1	1	1	2	3	4	3	3	4	1	3	2	4	3	2
426	2	18	4	2	3	1	1	3	2	2	2	2	2	1	1	3	2	4
427	2	19	5	4	2	3	2	2	3	1	1	2	1	2	1	2	2	1
428	2	20	4	3	3	2	2	2	2	1	3	3	1	2	1	1	1	1
429	2	20	3	1	1	1	1	1	1	1	2	1	1	1	1	1	1	1
430	2	20	4	1	4	1	3	3	4	5	5	4	3	3	2	2	3	5
431	2	19	4	3	4	4	3	3	4	3	4	4	2	4	4	3	3	3
432	2	18	4	2	2	2	1	1	3	3	2	2	2	1	3	2	4	4
433	2	18	4	5	2	2	4	2	3	4	5	3	2	3	2	3	2	4
434	2	21	3	1	3	1	4	5	4	3	4	4	3	3	2	5	2	3
435	2	18	4	1	4	1	3	3	2	5	2	3	1	1	3	4	2	1
436	2	23	4	1	3	3	2	2	3	4	3	2	2	2	2	3	2	5
437	2	18	4	1	1	1	1	3	2	3	2	1	1	2	1	3	2	3
438	2	21	5	1	4	1	5	2	3	1	5	5	1	4	2	4	2	2
439	2	18	4	1	2	2	2	2	4	3	4	4	1	5	4	5	3	5
440	2	23	4	1	1	1	1	2	2	2	2	1	1	1	3	1	2	2
441	1	20	3	3	1	1	2	1	2	1	2	2	2	2	1	3	1	1
442	2	20	4	1	1	1	2	2	4	2	1	3	1	2	2	2	1	1
443	2	18	2	1	1	1	1	1	1	2	1	1	1	1	2	3	1	1
444	2	19	2	1	1	1	1	1	2	1	1	2	1	1	1	1	1	2
445	2	18	4	1	1	4	1	1	1	1	1	2	1	1	1	2	1	1
446	2	19	3	2	1	1	2	4	4	5	2	3	2	3	5	5	5	3
447	2	20	4	1	1	1	1	1	1	2	2	1	2	1	1	2	1	2
448	1	19	5	4	4	1	3	2	5	5	1	3	5	2	3	2	1	5
449	1	19	4	4	4	3	2	2	2	5	2	2	5	2	2	2	2	5
450	2	18	4	1	1	1	1	1	1	1	1	1	1	1	1	1	1	1
451	2	19	4	1	1	1	1	2	2	2	1	1	1	1	1	1	2	2
452	2	19	3	1	1	2	1	1	1	2	1	1	1	1	2	1	1	3
453	1	18	2	1	1	1	1	1	3	2	1	2	1	1	1	1	1	3
454	1	18	5	1	1	1	3	2	3	1	2	4	1	2	3	5	1	1
455	2	19	2	1	2	2	3	4	2	1	4	2	2	2	2	2	3	3
456	2	20	4	1	1	1	3	3	3	2	3	3	1	2	1	4	1	3
457	1	19	5	1	3	1	1	1	1	5	4	1	1	1	1	1	1	1
458	2	19	4	1	1	5	1	1	3	1	1	1	1	1	1	2	1	1
459	2	19	2	1	1	1	1	1	1	1	2	2	1	1	1	1	1	1
460	2	19	4	1	2	3	2	1	1	1	2	4	1	1	2	3	1	1
461	2	19	5	1	1	1	3	1	4	4	4	3	1	3	2	5	1	4
462	2	19	4	2	3	1	4	4	2	3	2	4	2	3	1	3	4	3
463	2	19	3	1	1	1	2	1	2	3	2	2	1	2	1	1	1	1
464	2	20	4	1	1	1	1	5	5	4	3	5	1	3	3	5	1	1
465	2	20	4	1	1	2	3	1	3	4	2	3	1	3	3	4	1	4
466	2	19	4	1	2	1	2	1	3	1	2	3	1	1	3	3	1	1
467	2	19	4	1	1	2	2	3	2	2	1	3	1	2	1	2	2	4
468	2	20	4	3	2	1	4	3	3	5	3	4	4	4	2	3	2	4
469	2	20	5	2	1	1	3	3	4	2	3	4	1	4	1	4	3	2
470	1	18	2	1	2	1	3	3	3	3	2	2	2	2	1	1	1	1
471	1	19	4	4	1	1	1	3	4	4	3	1	1	2	1	2	2	2
472	2	22	4	1	1	2	4	3	4	3	3	3	2	4	2	2	2	2
473	2	18	3	1	1	1	2	3	3	3	3	2	1	2	1	3	1	3
474	2	18	4	2	1	3	3	2	3	1	3	3	2	1	3	1	2	3
475	2	19	3	1	1	2	1	1	2	2	1	2	1	1	2	2	1	4
476	2	19	4	1	2	4	2	1	1	4	1	1	2	2	3	5	2	5
477	2	19	3	1	1	1	2	4	3	4	4	3	2	2	2	2	3	4
478	2	20	4	1	2	1	2	4	1	4	4	3	2	3	1	2	4	5
479	2	19	3	3	3	3	3	3	3	3	3	3	3	3	3	3	3	3
480	2	19	3	3	2	2	1	2	2	4	2	2	2	3	2	2	3	1
481	2	18	5	1	3	3	5	5	5	1	5	5	1	3	1	5	5	3
482	2	18	5	2	2	1	4	3	2	2	3	4	3	4	2	3	3	4
483	2	24	5	1	1	3	3	3	3	1	4	3	1	3	2	2	2	3
484	2	19	4	1	3	1	1	2	3	2	1	1	2	2	1	4	1	2
485	2	18	5	4	4	2	3	4	4	4	2	3	2	4	4	4	3	2
486	2	19	4	1	3	4	2	1	4	5	3	3	2	4	5	4	2	3

## Sheet: DPSS_subgroup_CFA
id	sex	age	dpss01	dpss02	dpss03	dpss04	dpss05	dpss06	dpss07	dpss08	dpss09	dpss10	dpss11	dpss12	dpss13	dpss14	dpss15	dpss16
1	1	21	4	1	5	1	1	1	1	5	1	1	1	1	1	2	2	2
2	1	23	4	1	2	2	3	4	4	2	4	3	4	2	4	4	2	3
3	2	19	4	1	3	2	3	2	3	2	4	3	3	2	2	2	2	3
4	1	19	2	3	2	4	2	2	3	4	2	2	4	1	3	2	3	4
5	1	36	4	1	2	1	2	4	4	1	2	2	2	1	1	2	1	1
6	1	19	4	3	2	4	2	3	3	3	2	2	1	1	3	3	3	3
7	2	48	2	1	1	1	1	2	2	1	1	1	1	1	1	1	1	2
8	1	20	4	1	2	2	1	3	3	1	2	1	2	1	3	4	2	2
9	1	22	5	1	2	1	1	3	1	4	2	2	1	4	1	4	2	1
10	1	21	3	1	1	1	2	1	2	2	2	2	2	1	1	2	1	1
11	2	20	2	1	1	1	1	3	2	1	1	1	1	1	1	1	1	1
12	1	48	4	1	2	2	2	1	2	2	2	2	2	1	1	2	1	2
13	1	20	5	1	1	3	1	2	4	1	3	4	1	1	3	1	1	5
14	2	21	4	2	3	1	4	3	5	2	5	5	2	4	1	4	3	2
15	1	23	3	1	2	1	1	2	3	3	2	2	2	2	2	2	2	1
16	2	21	4	3	4	4	3	2	4	4	4	3	3	5	2	3	3	4
17	1	19	4	1	1	2	3	2	2	2	4	4	1	2	1	3	1	1
18	1	19	5	5	5	5	5	5	5	4	4	4	4	4	4	4	4	4
19	1	20	2	1	1	2	1	1	2	4	1	2	1	1	1	1	2	1
20	1	20	4	1	2	1	3	4	4	3	3	2	1	3	2	4	2	1
21	1	51	4	1	1	2	3	2	2	2	4	4	1	3	1	3	2	5
22	1	19	4	1	2	3	3	3	2	1	2	2	1	1	1	1	2	3
23	1	19	3	2	4	2	4	2	4	5	4	5	1	4	1	3	5	5
24	1	22	3	1	2	1	1	1	1	1	1	1	1	1	1	1	1	3
25	2	20	3	2	3	2	3	3	2	2	3	4	2	2	1	4	3	2
26	2	21	3	1	2	1	1	2	2	3	2	2	3	2	1	1	1	4
27	2	20	4	1	2	1	2	3	4	2	3	3	3	2	1	2	1	2
28	1	20	2	1	3	1	2	2	2	4	2	2	1	1	2	2	2	3
29	2	20	4	2	2	2	2	2	3	1	2	2	1	1	2	3	3	3
30	1	20	5	1	1	1	1	2	3	4	3	2	1	1	1	3	3	4
31	1	34	4	1	2	1	2	1	1	2	1	1	1	1	1	1	1	1
32	2	48	4	1	2	1	2	2	2	3	2	3	2	2	1	3	3	3
33	1	44	4	1	1	2	1	2	3	3	3	2	3	2	1	2	2	2
34	1	19	4	1	2	2	2	2	4	3	2	3	2	2	1	2	2	4
35	2	19	4	1	4	1	2	2	3	2	2	3	1	2	2	1	2	2
36	1	65	4	2	3	1	3	2	2	2	2	2	3	2	2	3	2	2
37	2	49	3	1	1	1	1	2	1	4	1	2	2	1	1	2	2	1
38	1	42	4	1	2	2	2	2	2	2	2	2	3	2	1	2	2	3
39	1	22	3	1	2	1	2	1	2	2	2	2	3	2	1	2	2	4
40	1	19	5	1	3	1	1	3	3	4	3	1	1	1	1	1	3	3
41	1	22	3	1	2	2	1	1	1	2	1	1	2	1	2	2	2	3
42	1	20	3	1	2	1	3	1	4	1	2	2	2	1	1	3	1	2
43	1	20	4	1	2	2	1	3	4	3	1	2	1	1	1	1	1	2
44	1	20	3	2	1	1	1	2	4	1	1	2	1	1	1	1	2	1
45	1	20	3	1	2	2	2	2	2	2	2	2	1	2	1	2	2	2
46	1	21	3	1	1	1	2	1	2	2	2	2	1	2	1	1	1	1
47	1	20	4	2	1	2	4	3	4	4	2	4	2	2	2	4	1	4
48	1	20	4	1	1	1	1	1	2	2	2	2	1	1	1	1	1	2
49	1	22	2	1	2	2	3	1	2	2	1	2	2	2	2	2	1	2
50	1	20	3	1	3	3	2	2	3	1	1	2	1	1	1	1	1	1
51	2	24	4	2	1	3	2	3	3	3	2	3	1	2	3	3	1	4
52	1	22	4	1	2	3	2	1	2	3	3	2	2	2	1	2	2	2
53	1	19	3	1	1	3	2	2	2	2	2	3	1	3	1	2	1	1
54	1	19	4	1	2	1	3	2	2	2	1	2	3	3	1	2	1	2
55	1	19	5	1	3	1	2	2	3	3	3	3	1	3	3	2	3	5
56	1	20	3	1	2	1	1	1	2	1	2	2	1	1	1	2	1	2
57	1	20	3	2	4	1	2	3	3	2	2	3	4	2	1	3	3	1
58	1	19	3	1	1	1	3	1	3	4	2	3	3	4	1	3	1	1
59	2	22	3	1	2	1	3	1	3	3	3	3	3	1	3	3	3	5
60	1	19	3	2	2	2	3	2	4	2	5	4	2	4	1	3	2	5
61	2	20	4	1	3	3	1	1	2	3	2	2	2	3	1	3	2	3
62	2	30	2	1	2	2	1	1	2	1	1	1	2	1	1	1	1	1
63	1	50	5	1	1	5	3	1	2	2	4	4	1	4	1	2	3	2
64	1	37	4	2	1	3	2	1	3	1	2	3	2	1	2	3	2	3
65	1	21	3	1	2	2	1	1	2	2	2	1	2	1	2	2	2	2
66	1	21	3	2	3	1	2	2	3	3	2	2	2	2	2	3	2	4
67	1	21	3	4	2	4	3	1	5	1	4	4	3	4	1	4	2	1
68	1	22	3	3	2	1	1	2	2	1	2	1	4	1	2	1	1	2
69	2	22	3	1	1	1	2	2	2	2	1	3	2	3	3	3	2	1
70	2	58	4	1	1	2	3	1	1	1	3	2	1	2	1	1	2	3
71	2	25	4	1	2	2	2	2	3	1	3	3	1	2	2	3	1	1
72	2	20	3	1	1	4	3	4	4	4	3	4	1	2	4	2	2	3
73	1	19	3	1	1	2	1	2	1	1	1	2	1	1	1	1	1	2
74	1	54	3	1	3	2	2	2	3	4	2	3	2	3	1	2	1	1
75	1	19	4	1	1	1	1	1	2	3	1	1	1	1	1	1	1	1
76	1	57	4	1	2	2	1	2	2	3	2	3	4	2	1	2	1	3
77	1	70	1	1	1	1	1	1	1	1	1	1	1	1	1	1	1	1
78	1	21	5	1	3	1	3	2	3	2	4	3	5	2	4	5	1	4
79	1	19	4	3	3	2	4	3	2	4	4	4	2	4	4	4	4	4
80	1	20	4	1	3	1	1	2	2	1	4	2	1	1	1	1	2	4
81	1	46	3	1	3	1	1	2	2	4	1	2	2	1	2	3	4	3
82	2	19	3	1	1	2	1	2	3	3	1	3	1	1	4	3	1	4
83	2	19	5	1	2	1	1	3	2	3	3	2	2	2	1	1	2	2
84	2	19	4	1	1	1	2	2	3	2	1	3	2	3	2	2	1	1
85	2	19	4	1	1	1	1	1	3	1	2	2	1	1	1	2	1	2
86	2	21	4	1	2	3	2	1	4	3	2	3	2	1	3	3	2	3
87	2	19	4	1	3	2	3	2	4	3	3	4	1	3	5	4	2	5
88	2	20	4	2	3	3	3	3	2	4	3	2	4	2	2	2	2	3
89	2	19	3	2	2	2	1	3	2	4	2	1	2	1	3	2	2	3
90	1	19	4	1	3	2	2	2	2	3	2	2	2	2	3	3	2	4
91	2	21	3	1	1	1	1	1	1	1	1	1	1	1	1	1	1	1
92	2	19	4	1	2	3	3	1	2	2	2	3	4	5	2	4	1	4
93	1	20	4	1	2	2	3	4	3	2	4	4	5	3	1	2	1	4
94	2	21	4	1	1	1	1	1	1	1	3	3	2	3	3	2	3	3
95	1	21	4	1	1	2	2	2	3	1	1	2	1	1	1	1	1	3
96	1	20	4	3	2	1	3	2	3	3	2	2	2	2	3	4	3	2
97	1	20	4	1	4	4	4	1	1	4	4	5	2	4	1	4	4	4
98	1	20	4	1	1	1	1	1	4	4	3	1	2	1	1	2	3	4
99	1	20	3	4	4	5	2	3	4	3	3	3	4	3	4	2	1	4
100	1	21	3	2	1	1	2	2	4	4	3	4	2	2	2	3	4	4
101	1	20	4	1	3	2	2	2	3	3	2	2	2	2	1	2	2	3
102	2	20	3	1	4	2	3	2	3	4	3	3	2	2	2	3	3	3
103	1	21	4	1	1	1	3	3	3	3	3	3	1	1	1	3	1	1
104	1	21	4	1	5	4	4	4	3	4	5	5	1	4	5	5	1	3
105	2	20	3	1	1	1	1	1	4	2	4	2	1	2	1	5	1	1
106	2	21	4	1	1	1	1	2	5	1	1	1	1	1	1	1	1	2
107	1	21	3	1	1	1	1	1	1	1	1	2	1	1	1	2	1	2
108	2	19	2	3	4	2	3	4	3	2	3	3	2	3	3	2	2	3
109	2	21	4	1	1	1	1	4	4	4	3	3	1	1	1	4	4	2
110	2	20	4	3	2	2	2	2	2	3	2	2	2	1	1	1	1	1
111	2	20	3	1	1	1	1	2	1	2	2	2	1	1	1	1	1	3
112	2	19	2	1	1	1	1	1	2	2	1	1	1	1	1	1	1	2
113	2	19	4	1	1	1	1	1	2	3	2	2	1	2	1	3	1	2
114	2	18	4	1	3	1	2	3	2	3	2	2	2	2	2	3	3	4
115	2	19	4	1	3	3	1	4	3	4	3	2	2	2	2	3	3	2
116	2	19	4	1	1	2	2	2	3	3	3	3	1	1	2	1	2	2
117	2	18	1	1	1	1	2	1	3	2	1	1	1	2	3	2	1	1
118	2	19	2	1	2	2	3	3	4	3	3	3	4	3	2	4	1	5
119	2	18	3	1	2	1	1	1	1	2	1	2	3	1	1	1	2	4
120	2	21	4	1	2	2	2	2	2	3	2	3	2	1	2	2	2	3
121	2	19	4	1	4	4	3	4	5	5	5	4	4	4	1	4	5	5
122	2	20	4	1	2	1	2	2	3	4	1	3	1	1	2	2	1	2
123	2	19	4	1	4	1	1	3	3	3	3	3	3	1	1	2	1	3
124	2	19	5	2	4	2	4	2	5	5	4	4	3	2	5	5	5	4
125	2	19	3	1	2	1	3	4	3	3	2	3	3	3	3	3	2	4
126	1	19	4	3	1	1	1	1	1	1	1	3	3	2	1	1	1	2
127	2	21	4	1	2	2	5	2	1	2	5	5	2	5	2	5	1	5
128	2	19	2	1	1	2	2	2	3	2	2	3	2	2	1	3	2	3
129	2	18	2	1	1	3	1	1	2	1	2	2	2	1	4	4	3	4
130	2	21	4	1	2	4	4	2	4	5	3	4	3	3	1	4	4	5
131	2	18	5	1	1	1	4	2	4	5	4	5	3	3	4	5	4	4
132	2	19	3	1	2	1	2	1	2	3	1	2	3	1	2	2	1	1
133	2	22	1	1	1	1	1	1	1	2	1	2	1	2	1	1	1	2
134	2	18	3	1	1	1	2	1	2	1	1	1	1	1	1	2	1	1
135	2	18	3	1	1	1	1	1	4	1	2	2	1	1	1	2	2	4
136	2	19	3	2	2	1	2	2	3	3	4	3	3	2	2	2	3	2
137	2	19	3	2	3	1	2	2	3	4	2	3	4	2	3	1	2	3
138	2	19	4	2	4	5	2	3	5	2	4	3	1	4	5	4	2	2
139	2	19	2	1	1	1	1	1	1	2	2	2	2	1	3	2	3	4
140	2	19	3	1	1	1	2	2	2	2	2	1	1	1	1	2	1	2
141	2	18	3	1	2	2	1	1	3	2	2	3	1	1	1	1	1	1
142	2	18	4	1	2	2	3	2	4	5	2	4	1	1	5	1	5	5
143	2	18	3	1	1	1	1	3	3	4	2	2	1	2	4	3	2	2
144	2	19	3	1	2	2	2	3	4	4	3	2	4	2	2	3	3	3
145	2	19	4	1	1	1	2	3	4	4	4	4	1	2	1	1	1	1
146	2	18	4	1	1	1	1	3	3	1	2	2	3	2	1	3	1	1
147	2	19	4	4	4	1	3	2	2	3	3	3	4	4	3	2	1	3
148	2	18	2	1	1	2	1	2	2	2	1	1	2	1	1	1	2	3
149	2	19	3	1	2	3	3	1	2	2	2	2	2	2	3	3	1	3
150	2	19	4	1	1	1	2	2	1	1	3	3	1	2	3	2	1	2
151	2	19	3	1	1	1	1	2	1	1	1	1	1	1	1	1	1	1
152	2	18	4	1	1	2	2	2	3	3	4	4	1	4	2	4	2	1
153	2	18	4	1	5	1	3	3	4	4	5	4	2	5	4	3	1	3
154	2	19	3	1	1	2	1	1	3	4	4	2	1	1	2	2	2	3
155	1	20	5	3	5	4	5	4	3	5	5	5	4	4	4	5	5	4
156	2	20	4	1	2	1	2	1	3	1	1	2	3	2	1	3	2	2
157	2	19	3	1	1	1	1	1	2	1	2	2	1	3	1	1	1	1
158	2	20	4	1	2	4	3	1	2	4	5	5	1	1	1	3	1	3
159	2	22	5	1	3	5	3	1	3	5	2	5	5	3	1	5	3	5
160	2	19	3	4	4	2	2	1	3	4	2	3	4	2	4	2	5	4
161	2	21	3	2	2	4	2	3	4	5	2	2	2	1	5	3	4	5
162	2	20	4	1	1	3	2	2	2	1	3	3	1	2	1	2	1	1
163	2	21	3	3	3	3	3	3	3	3	3	3	3	3	3	3	3	3
164	2	19	3	2	3	2	2	2	3	3	2	3	2	1	2	3	2	2
165	2	20	2	1	1	1	1	1	2	2	1	2	1	1	1	1	1	2
166	1	20	4	1	1	1	1	2	2	2	2	2	2	2	1	2	2	3
167	2	18	5	1	1	1	5	5	1	1	1	1	1	1	1	1	1	1
168	2	21	3	1	1	1	1	1	1	2	1	1	1	2	1	2	2	2
169	2	21	3	1	2	2	1	1	3	3	2	2	2	1	1	2	1	4
170	1	20	5	1	1	1	3	2	5	3	2	4	1	2	2	4	4	2
171	2	20	4	2	1	3	1	2	3	1	3	2	2	4	2	1	1	3
172	2	19	4	1	1	1	1	1	1	1	1	3	1	2	1	3	1	3
173	2	20	4	1	1	1	2	2	3	3	2	2	2	2	1	1	1	1
174	2	20	3	2	2	2	3	2	4	4	4	4	2	2	2	4	3	3
175	2	19	5	1	4	4	3	4	3	4	3	3	1	4	3	3	4	4
176	2	18	4	1	4	2	2	3	4	5	5	3	2	2	2	5	1	2
177	2	18	2	2	2	2	2	2	2	2	1	2	2	2	2	2	1	3
178	1	18	3	1	1	1	3	1	1	1	1	3	1	1	1	1	1	1
179	1	18	4	2	3	1	3	1	3	4	3	2	1	2	2	3	2	5
180	2	18	4	1	1	1	3	1	5	4	5	3	2	3	2	2	4	5
181	2	19	4	1	1	1	1	2	2	3	1	1	2	1	1	1	1	3
182	1	19	4	1	1	1	2	2	4	2	2	2	1	2	1	2	1	1
183	2	20	4	1	1	3	2	2	3	3	2	2	1	1	2	2	1	3
184	2	19	2	1	1	1	1	1	1	1	1	2	1	1	1	1	1	2
185	2	19	4	1	4	3	1	2	1	3	2	1	4	2	1	1	1	3
186	2	19	4	1	1	1	3	1	2	1	1	2	1	1	1	3	1	2
187	2	18	3	1	1	1	2	3	4	4	4	3	3	4	1	4	2	4
188	1	19	3	2	3	1	2	4	4	3	3	2	3	3	1	4	3	2
189	2	18	3	1	3	2	2	2	2	3	3	3	1	2	1	2	1	3
190	2	18	4	1	3	5	2	5	5	5	4	3	1	1	4	2	5	5
191	2	19	4	1	4	3	2	3	2	4	2	2	2	1	2	2	2	4
192	2	18	4	1	1	1	3	3	3	3	3	4	4	3	3	4	4	5
193	2	18	4	5	1	4	3	5	3	5	5	4	1	4	5	5	2	5
194	2	18	4	1	1	3	2	3	4	1	2	3	1	1	1	4	4	4
195	2	18	3	1	1	1	2	1	2	3	2	2	1	1	1	2	1	1
196	2	20	3	2	2	2	1	4	3	3	2	3	2	1	2	2	3	3
197	2	18	4	3	5	3	1	2	4	4	2	4	3	5	3	1	3	2
198	2	20	4	1	3	3	1	3	4	3	3	3	3	4	1	3	2	5
199	2	19	4	4	3	2	2	1	2	2	3	2	3	2	4	2	3	2
200	2	19	3	1	2	3	3	1	4	1	3	3	1	1	2	3	2	1
201	2	19	4	2	2	1	3	2	3	1	2	3	2	1	1	2	1	2
202	2	19	3	1	1	1	1	1	1	2	2	3	1	1	1	2	1	1
203	2	18	3	1	5	5	4	3	1	2	5	3	4	3	2	4	2	5
204	2	19	4	2	2	1	2	1	3	2	1	3	1	3	1	2	2	4
205	2	20	5	5	5	4	5	4	5	5	5	5	5	5	5	5	5	5
206	2	19	3	1	2	1	2	1	1	2	3	2	1	3	1	1	1	3
207	2	29	3	1	1	1	1	1	3	1	1	2	1	1	1	1	1	1
208	2	28	3	1	1	1	2	1	2	2	1	2	1	1	1	1	1	1
209	2	23	3	1	2	2	3	1	2	3	2	2	1	2	1	2	1	1
210	2	23	3	1	1	3	2	2	2	4	3	3	2	2	2	2	2	2
211	2	33	2	1	1	1	2	1	2	1	3	3	1	1	1	1	1	3
212	1	28	4	1	3	1	2	2	2	2	2	3	2	2	1	2	3	2
213	2	34	4	1	3	1	1	2	3	1	1	3	2	1	1	3	1	3
214	2	38	4	1	2	2	3	2	3	3	3	3	2	3	3	3	2	3
215	2	21	4	1	2	3	5	2	4	3	3	5	1	1	3	3	3	4
216	2	30	2	1	1	3	2	1	3	2	2	3	3	2	2	3	1	2
217	1	21	4	1	2	1	2	1	2	2	3	2	2	2	1	2	2	3
218	1	21	3	1	1	2	2	2	4	2	2	3	2	2	1	2	1	2
219	1	21	4	1	1	1	1	3	4	3	2	3	4	2	2	4	1	2
220	1	23	4	1	1	1	1	4	3	5	2	2	4	1	1	1	4	5
221	2	24	5	1	2	4	4	2	4	1	4	5	1	5	1	5	1	5
222	1	26	5	1	1	3	2	1	3	1	2	2	1	2	1	2	2	2
223	1	21	4	1	1	3	2	1	3	1	1	3	2	1	1	2	1	2
224	1	21	5	2	3	2	5	5	5	4	3	5	2	5	5	5	1	1
225	1	21	4	1	1	2	2	2	4	5	4	3	2	2	2	3	2	2
226	2	21	4	1	2	1	2	2	2	2	2	2	1	1	1	2	2	3
227	1	22	3	2	3	2	2	3	3	1	4	3	2	2	1	3	2	3
228	1	21	4	1	1	2	1	2	2	1	2	1	1	1	1	2	1	1
229	1	19	5	1	3	1	5	5	5	5	5	5	5	3	2	5	2	5
230	2	20	3	1	1	1	2	2	1	1	2	3	2	1	1	2	1	1
231	1	28	4	2	2	1	3	1	2	2	3	3	2	3	3	4	2	2
232	1	18	3	1	1	1	1	1	1	1	4	2	1	3	1	1	1	1
233	1	21	2	1	1	2	2	1	3	1	3	3	1	1	1	3	2	1
234	1	29	5	1	1	1	2	1	4	1	4	3	1	2	1	3	1	4
235	1	23	4	2	2	1	2	2	2	1	2	2	2	2	1	4	2	2
236	1	19	4	1	3	1	3	2	5	2	4	5	1	2	4	4	4	1
237	1	21	4	2	2	4	1	1	1	2	2	1	3	1	1	2	2	3
238	1	20	4	2	2	2	2	2	3	3	3	3	4	3	2	2	3	3
239	1	20	4	3	2	1	3	4	2	3	3	4	4	1	3	4	1	2
240	1	44	4	1	2	2	4	3	4	4	4	5	5	4	2	4	1	1
241	2	38	4	1	2	3	1	2	3	1	1	1	2	2	1	1	1	3
242	1	19	4	1	5	1	3	2	3	5	5	3	3	2	3	2	2	2
243	2	20	3	5	5	1	5	3	5	5	5	5	5	3	3	1	5	3
244	1	20	4	2	2	3	3	2	3	1	3	3	3	1	1	3	1	2
245	1	19	5	3	2	2	3	5	5	3	3	5	3	3	3	5	3	1
246	2	20	4	1	3	2	3	4	4	3	3	3	1	1	2	3	3	3
247	1	28	4	2	4	1	3	4	3	3	4	2	2	3	1	2	3	3
248	1	20	4	1	3	1	1	1	2	1	2	2	3	1	1	2	2	1
249	1	20	5	5	5	5	4	4	5	4	5	5	5	5	2	5	5	4
250	1	20	4	1	2	2	2	2	2	2	2	2	1	2	2	2	1	1
251	1	20	5	3	4	4	2	4	3	4	3	3	3	2	2	2	3	3
252	1	40	4	1	1	1	3	4	4	4	3	3	2	2	1	1	2	3
253	1	20	3	1	1	2	1	3	3	4	2	3	1	1	1	3	1	1
254	2	20	5	1	1	1	1	1	3	1	1	3	1	1	1	1	1	1
255	2	20	5	1	4	2	3	5	4	5	4	4	2	3	4	4	4	2
256	1	20	4	1	2	1	1	1	2	1	1	4	4	3	1	1	1	1
257	1	20	4	2	2	2	2	3	4	3	3	3	2	2	1	2	3	3
258	2	20	5	1	1	1	3	3	3	3	4	4	3	3	4	4	2	3
259	1	21	4	2	4	1	2	2	2	2	2	2	2	2	1	2	2	1
260	1	20	3	1	1	1	1	2	2	2	1	1	1	1	1	1	1	2
261	2	20	4	1	5	2	2	3	3	4	2	2	4	1	1	1	2	4
262	1	21	4	2	2	2	3	5	4	3	5	2	4	3	1	2	4	4
263	1	21	4	1	3	2	1	2	2	3	4	3	1	2	1	3	3	2
264	2	21	3	3	2	4	1	1	2	1	2	1	1	1	1	2	1	2
265	2	21	4	2	3	1	2	2	2	4	2	2	4	1	2	2	2	3
266	2	20	4	2	3	2	2	4	1	2	2	2	3	1	2	2	1	3
267	1	20	5	2	4	1	5	5	5	4	5	5	1	4	5	5	5	5
268	1	21	4	2	1	3	4	3	4	2	4	4	2	4	4	4	2	3
269	1	21	5	1	2	1	2	2	3	2	1	2	2	1	1	2	2	2
270	1	20	5	1	4	1	1	2	4	5	4	2	4	2	1	2	4	4
271	1	21	4	2	4	2	2	2	4	2	2	2	2	2	1	2	2	2
272	1	20	5	1	5	3	3	3	4	4	3	3	3	2	1	3	3	4
273	1	22	4	2	5	4	2	4	4	3	4	2	5	4	2	3	4	4
274	1	20	4	2	3	2	3	4	3	3	4	4	3	3	2	3	3	4
275	1	21	4	2	5	2	2	2	2	3	2	2	2	1	1	2	1	2
276	1	20	4	1	1	1	2	1	3	3	1	1	2	1	1	2	1	2
277	1	20	4	2	2	1	2	2	4	4	2	2	2	2	2	3	2	3
278	1	20	4	1	1	1	1	1	1	1	1	1	1	1	1	1	1	1
279	1	20	5	1	4	1	2	4	4	4	4	4	3	4	2	4	2	3
280	1	20	5	3	3	1	3	3	4	3	2	3	3	2	1	4	3	2
281	2	20	5	4	5	4	5	5	5	4	5	5	4	5	5	5	5	5
282	1	20	5	5	5	4	4	5	4	5	2	4	5	5	5	4	5	4
283	2	20	5	3	3	4	4	4	5	2	4	4	2	3	4	5	3	4
284	1	20	4	2	4	3	2	3	4	4	4	4	3	4	2	4	4	4
285	1	20	4	2	2	1	1	2	2	2	2	2	3	2	1	2	2	1
286	2	21	4	1	1	2	2	4	3	1	2	2	1	2	2	2	1	4
287	1	21	5	1	3	1	1	4	5	5	5	5	3	4	5	5	3	5
288	1	20	4	2	4	3	3	4	2	2	3	3	4	4	2	3	3	2
289	1	20	4	1	1	1	3	1	5	1	3	3	1	4	1	4	4	1
290	1	20	5	3	4	2	3	3	4	4	4	4	1	5	2	4	5	4
291	1	20	2	2	3	2	2	2	3	3	3	2	4	2	2	3	2	3
292	1	21	4	1	1	2	2	2	4	2	2	2	2	1	1	2	1	1
293	2	21	4	1	1	1	1	1	2	1	1	3	1	1	1	2	1	3
294	1	21	4	3	2	1	2	2	1	1	1	2	1	1	1	2	2	1
295	1	20	4	1	1	1	1	3	2	3	3	2	1	1	1	2	2	1
296	1	20	5	1	1	1	1	1	3	4	2	3	2	1	1	3	2	4
297	1	20	4	1	2	1	3	4	5	3	5	5	2	2	1	2	2	1
298	1	20	5	2	3	1	1	3	1	4	2	2	1	1	2	2	2	3
299	2	21	5	1	2	2	3	3	4	4	3	3	2	2	2	2	2	2
300	1	20	4	1	2	2	2	2	3	4	3	2	2	1	1	2	2	2
301	1	21	2	1	1	1	2	1	3	2	3	3	2	2	2	2	2	3
302	1	21	4	1	1	1	1	1	4	2	2	2	1	3	1	3	2	3
303	2	22	4	2	2	2	4	2	4	2	3	4	1	4	3	3	2	1
304	1	20	4	2	1	1	2	1	3	2	2	2	2	2	1	3	3	1
305	1	21	5	1	1	1	1	4	4	1	1	1	1	1	1	1	1	1
306	2	20	3	1	1	1	2	4	1	2	2	2	1	1	1	2	2	1
307	1	21	4	2	1	1	2	2	4	3	3	3	2	2	1	3	1	4
308	1	22	4	3	3	2	4	3	4	4	3	4	3	2	1	2	2	2
309	1	20	5	1	4	1	2	2	2	5	1	2	2	1	1	2	1	4
310	1	20	4	3	1	1	2	1	4	1	3	3	2	1	1	2	1	1
311	1	21	4	3	3	4	4	5	4	4	4	5	4	3	3	4	3	4
312	1	20	4	1	3	4	3	2	3	1	2	2	3	3	3	1	2	2
313	1	21	4	2	3	2	2	2	4	3	2	2	2	1	1	3	2	2
314	1	20	4	3	3	2	3	2	5	1	2	2	2	3	4	4	3	3
315	1	20	4	2	2	2	1	2	3	3	3	2	4	2	1	2	3	4
316	1	22	4	2	2	1	3	4	2	2	3	4	3	1	1	4	3	2
317	1	20	4	1	2	4	2	2	4	2	2	3	2	2	1	2	2	3
318	1	20	4	3	3	3	4	4	4	4	4	4	3	4	3	4	4	4
319	1	20	3	1	1	1	1	2	3	2	3	3	1	2	2	2	3	1
320	1	20	4	1	2	1	2	2	2	3	2	3	1	2	2	3	3	4
321	1	21	4	1	1	1	3	1	4	1	2	3	1	2	2	3	1	1
322	1	21	4	1	1	2	1	3	2	2	2	2	1	2	2	2	2	2
323	1	21	4	2	2	2	1	2	2	1	2	2	1	1	2	2	1	2
324	1	20	5	1	1	1	2	1	3	3	2	1	1	1	1	1	1	2
325	1	21	4	3	3	1	3	2	2	3	3	4	3	3	2	2	2	2
326	1	21	5	1	3	4	4	4	3	2	3	4	2	4	1	5	1	4
327	1	22	4	1	2	3	3	4	4	5	2	2	1	1	1	1	1	5
328	1	20	5	1	2	2	2	5	5	3	2	3	1	3	5	4	2	3
329	1	20	4	2	2	3	2	4	3	3	3	2	2	2	1	3	1	2
330	2	22	4	1	1	2	4	1	5	3	3	3	2	1	4	3	3	4
331	2	21	2	1	2	1	2	2	3	3	4	3	1	2	2	3	3	4
332	2	20	5	2	2	4	1	5	4	2	3	2	1	3	4	4	2	3
333	1	20	5	2	5	4	4	4	3	2	5	4	5	3	3	5	5	4
334	1	20	4	1	3	2	2	4	4	2	3	3	2	1	1	3	1	2
335	1	20	5	1	2	1	4	4	5	5	4	4	5	2	5	4	1	1
336	1	20	5	1	4	2	2	3	3	3	3	2	4	2	3	3	1	2
337	2	21	4	1	2	2	2	5	4	4	4	4	2	4	3	4	4	4
338	1	20	4	1	1	2	2	3	3	2	2	2	1	1	1	1	1	1
339	1	20	2	1	1	2	2	3	2	2	3	2	1	1	1	2	2	1
340	1	21	4	1	2	3	3	2	5	4	4	4	2	3	4	4	2	5
341	1	21	4	1	2	1	1	2	2	4	2	2	2	1	1	2	1	1
342	1	21	4	4	5	1	3	1	4	5	4	3	5	3	1	4	1	1
343	2	20	4	1	1	3	2	2	2	1	4	3	1	2	2	4	1	1
344	1	20	4	1	2	1	3	2	4	1	3	2	1	2	2	2	1	2
345	1	64	3	2	2	2	2	2	2	1	3	3	2	2	1	2	2	2
346	1	20	4	1	1	1	2	1	3	1	2	2	1	1	1	1	1	2
347	1	20	2	1	1	2	2	3	2	2	3	2	1	1	1	2	2	1
348	1	21	4	1	2	3	3	2	5	4	4	4	2	3	4	4	2	5
349	1	20	5	3	4	2	1	4	2	4	3	3	5	3	3	5	5	5
350	2	19	4	1	3	2	1	2	3	3	4	3	3	3	2	3	2	3
351	2	19	4	1	1	1	1	1	4	1	3	1	1	1	2	1	1	1
352	1	21	4	2	1	2	1	1	3	1	1	1	3	1	2	1	1	2
353	2	19	4	2	3	1	1	2	4	2	2	2	4	4	1	4	1	4
354	1	19	4	1	2	1	2	2	4	2	3	3	3	4	1	2	2	4
355	1	19	4	1	4	1	1	3	2	4	3	2	2	2	1	1	1	2
356	1	19	3	1	2	2	1	3	3	3	2	2	3	1	1	1	1	1
357	2	21	4	1	2	3	1	2	1	3	3	1	1	1	1	1	2	3
358	1	18	3	1	1	1	1	1	2	2	1	1	1	1	1	1	2	2
359	1	19	4	4	2	3	2	2	3	4	2	2	2	1	2	2	1	3
360	1	18	3	1	2	1	3	2	2	1	1	2	2	1	1	2	2	2
361	2	23	4	1	1	2	2	2	2	1	2	3	2	1	1	2	1	4
362	1	20	4	1	2	1	1	2	1	2	1	1	2	1	1	2	2	1
363	1	20	3	3	2	2	2	3	2	2	2	2	1	1	1	2	2	2
364	2	21	4	1	2	1	3	1	4	1	4	3	4	2	1	3	1	3
365	1	19	5	1	3	2	3	2	4	4	3	3	1	2	2	4	2	3
366	1	18	5	1	2	1	1	1	2	2	1	1	2	1	3	2	1	4
367	1	18	4	3	1	1	1	1	2	2	2	2	1	1	1	2	1	1
368	1	19	4	1	2	1	1	2	4	3	3	1	3	1	1	1	1	1
369	1	21	5	1	1	1	1	1	3	3	4	2	4	1	1	4	1	1
370	1	18	4	2	4	2	2	3	4	4	3	2	3	2	1	1	1	2
371	1	19	3	2	3	1	2	2	2	3	3	3	3	2	2	2	2	3
372	2	19	4	2	4	4	3	3	2	2	3	4	2	1	2	2	4	4
373	1	18	5	3	2	1	1	1	2	1	2	2	1	1	1	1	1	1
374	1	19	2	5	4	1	3	1	3	1	2	2	4	2	1	1	4	3
375	2	21	3	1	2	1	1	2	3	3	4	3	1	1	1	3	2	4
376	2	20	3	1	1	3	3	3	3	1	4	3	1	3	2	3	3	3
377	1	19	3	2	2	2	3	3	2	3	2	3	2	2	2	2	2	2
378	2	19	4	1	1	1	2	2	1	1	1	2	1	1	1	2	1	1
379	2	19	4	2	1	2	1	2	4	5	4	2	2	1	2	3	3	3
380	2	20	3	1	2	1	2	3	3	4	2	3	2	2	2	3	2	4
381	2	20	4	2	2	2	2	2	3	3	2	3	2	1	2	3	2	2
382	2	20	4	1	1	1	1	1	3	3	2	2	1	2	2	2	2	2
383	2	19	4	1	1	5	2	1	3	1	5	5	1	1	1	5	3	1
384	2	22	4	1	1	1	2	1	2	2	2	2	2	2	2	3	2	2
385	2	21	4	3	4	5	3	2	4	5	3	2	4	2	4	4	4	5
386	2	19	4	2	4	2	1	2	3	4	5	2	1	1	5	3	2	5
387	2	19	4	1	1	3	1	3	1	2	1	2	1	1	1	3	1	2
388	2	21	5	5	5	5	4	5	4	5	5	4	4	4	4	3	4	4
389	2	19	4	1	1	4	3	4	3	3	3	4	3	2	3	4	1	5
390	2	20	5	2	2	2	5	3	4	4	4	5	2	4	4	5	2	4
391	2	18	2	1	1	1	1	1	2	2	1	3	1	1	1	1	1	1
392	2	19	2	1	1	1	2	3	3	2	1	2	1	1	1	2	2	3
393	2	21	5	1	3	1	3	3	5	5	3	5	2	2	1	3	2	2
394	2	20	5	4	1	3	2	3	3	5	2	4	5	4	1	4	5	5
395	2	18	3	1	1	2	3	3	3	2	4	2	2	2	2	2	2	3
396	2	18	4	1	1	4	4	2	5	4	4	4	1	1	2	5	1	2
397	2	18	4	1	3	2	1	1	3	1	1	2	2	2	2	2	1	2
398	1	18	3	2	1	2	1	1	2	1	2	2	1	2	2	2	1	1
399	2	20	5	1	5	1	5	1	2	5	3	5	3	2	5	2	3	5
400	2	19	5	1	1	1	3	2	2	1	1	3	1	2	1	1	1	1
401	2	19	4	2	2	3	2	3	3	3	2	3	2	3	4	3	3	5
402	2	20	4	1	2	4	3	2	5	2	4	5	2	3	5	4	2	1
403	2	20	3	1	1	1	1	1	1	2	1	1	1	1	1	1	1	1
404	2	20	5	1	3	4	4	4	4	1	3	4	3	4	4	4	2	2
405	2	19	2	3	1	2	4	3	5	4	3	3	4	3	3	4	2	3
406	2	19	5	1	1	1	2	2	2	3	3	2	1	1	4	4	2	5
407	2	22	4	1	1	1	2	2	2	1	2	2	1	1	1	1	1	1
408	2	21	4	1	3	1	4	1	3	2	4	3	3	3	3	3	3	4
409	2	20	5	1	1	1	1	1	2	2	2	1	1	1	1	1	1	1
410	2	20	4	1	3	2	4	2	3	2	2	2	1	2	1	3	3	2
411	2	19	4	1	1	1	1	1	4	1	4	2	1	3	1	5	1	1
412	2	20	4	1	4	5	5	4	5	3	5	5	2	3	5	5	3	4
413	2	18	5	1	1	1	3	5	3	5	2	5	1	5	1	3	1	1
414	2	21	4	1	1	1	4	1	5	1	5	4	3	4	2	4	2	5
415	2	20	3	1	2	1	1	1	2	3	3	2	1	2	2	2	2	2
416	2	19	3	1	4	2	3	4	5	5	3	3	1	2	3	4	4	4
417	2	20	4	1	2	3	2	2	2	2	2	2	2	1	2	2	1	2
418	2	20	4	1	1	1	1	1	2	3	1	3	1	1	1	2	1	2
419	2	20	2	1	2	2	1	3	3	5	3	2	1	2	1	1	1	1
420	2	19	4	1	2	1	2	1	3	3	2	2	1	1	1	1	1	1
421	2	22	4	1	1	2	2	2	2	1	3	3	1	1	1	3	1	1
422	1	19	2	1	1	1	1	1	2	1	2	2	1	1	1	1	1	1
423	2	20	5	2	2	3	2	2	2	3	2	2	1	2	1	2	2	1
424	2	18	4	1	4	2	1	2	2	4	3	2	2	2	3	2	1	4
425	2	19	3	1	2	2	2	2	2	3	2	2	3	2	2	3	2	4
426	2	19	4	1	1	3	4	2	4	5	4	4	2	5	2	4	2	4
427	2	19	4	1	3	1	1	1	3	1	1	4	4	4	1	5	1	4
428	2	19	4	1	1	2	2	2	3	3	2	2	2	2	2	2	2	3
429	2	20	3	5	5	4	3	3	3	4	4	3	4	2	5	5	5	4
430	2	18	3	1	1	1	1	1	2	2	2	2	1	2	2	3	1	1
431	1	19	5	4	3	1	4	5	5	5	5	5	3	2	5	5	2	1
432	2	20	3	1	1	2	2	1	3	3	2	3	1	4	1	4	4	1
433	2	19	3	1	2	1	1	1	2	2	2	2	2	2	2	2	1	1
434	2	19	3	1	1	1	2	2	2	2	1	2	1	1	1	2	1	1
435	2	19	4	1	1	1	3	2	2	3	3	2	1	2	1	1	2	2
436	2	19	4	1	1	1	1	1	2	2	2	1	1	1	1	1	1	1
437	1	18	4	2	3	2	3	3	4	3	4	4	2	4	1	3	2	2
438	2	19	4	1	1	4	2	1	1	4	3	3	2	4	3	4	2	2
439	2	20	4	1	2	3	2	2	2	3	2	3	2	2	2	2	2	2
440	2	19	5	1	1	2	2	3	2	4	2	2	1	1	1	1	1	1
441	2	19	2	1	2	3	3	2	2	3	1	2	1	2	1	2	1	3
442	2	18	4	1	1	1	3	1	3	1	3	3	1	1	1	3	1	1
443	2	18	2	1	5	1	5	3	5	5	5	5	5	5	4	5	1	3
444	2	20	3	1	1	3	1	3	2	3	3	2	1	3	1	1	1	2
445	1	19	5	1	1	1	1	1	1	3	1	1	1	1	1	2	1	5
446	1	20	4	3	3	2	2	2	2	4	2	3	4	3	2	2	4	4
447	2	19	5	1	2	2	5	5	5	3	5	5	3	5	2	3	3	3
448	2	18	4	2	4	1	4	4	5	2	3	4	2	4	2	5	4	5
449	2	21	4	1	1	1	1	1	2	3	1	2	1	1	1	2	1	1
450	2	20	3	1	2	2	1	2	2	2	2	2	2	1	1	3	2	2
451	2	19	4	1	3	1	2	2	2	1	4	3	1	3	1	2	1	4
452	1	18	4	1	4	3	2	3	4	3	4	3	3	2	3	4	2	2
453	2	19	4	1	2	2	1	1	2	4	2	2	1	2	4	4	2	2
454	2	19	3	1	1	1	2	2	2	2	2	2	1	1	1	1	1	2
455	2	18	4	3	2	1	2	2	2	4	2	2	2	2	1	1	1	2
456	1	19	5	4	4	3	3	3	3	2	2	3	4	3	3	2	2	3
457	2	19	5	1	1	1	3	1	4	1	2	3	1	2	1	5	1	1
458	1	19	4	1	1	1	1	2	4	1	1	1	1	1	1	2	2	1
459	2	18	4	1	2	3	2	1	4	2	2	4	3	3	2	2	2	3
460	2	19	4	1	2	2	3	4	3	3	3	4	3	4	3	4	3	4
461	2	18	4	4	1	2	5	2	5	5	5	5	2	4	3	3	3	2
462	1	18	4	1	4	1	2	2	2	4	3	3	2	2	1	3	2	4
463	2	20	2	1	3	1	1	1	2	4	4	2	2	1	2	2	2	1
464	1	26	4	3	2	2	2	2	4	2	1	3	2	1	1	1	2	4
465	1	19	4	1	1	1	2	2	3	1	1	3	3	1	4	2	2	2
466	1	56	3	2	2	2	2	1	2	1	3	3	2	2	1	2	2	2
467	1	21	4	1	2	1	1	2	2	3	2	2	3	2	1	2	1	1
468	1	19	3	3	5	1	4	2	2	5	5	3	2	5	2	1	1	1
469	1	19	3	1	2	1	1	1	2	1	1	1	3	1	1	1	1	1
470	2	20	5	3	1	1	1	2	3	2	3	3	3	3	1	2	2	2
471	2	20	4	1	1	1	1	1	2	2	1	3	1	1	1	1	1	5
472	2	19	2	1	1	1	2	2	2	1	2	2	1	1	1	1	2	1
473	2	20	5	3	2	3	2	4	1	4	3	2	1	1	3	3	2	5
474	2	19	3	1	2	4	4	4	5	2	3	4	1	3	1	4	4	4
475	2	19	5	2	3	3	3	4	3	4	4	4	3	3	2	4	3	4
476	2	19	5	1	2	1	2	2	4	1	5	3	1	2	4	5	1	5
477	2	19	4	2	4	3	2	3	2	4	2	2	2	2	1	2	2	3
478	1	19	4	3	4	1	4	2	3	2	4	3	4	2	1	3	2	2
479	2	18	3	2	1	1	2	1	2	1	2	2	1	1	2	3	1	1
480	2	18	5	1	1	1	2	3	1	5	5	5	1	1	1	1	1	4
481	2	18	3	1	1	1	1	3	1	1	1	3	1	4	4	1	1	1
482	2	20	4	1	1	2	2	1	2	4	2	3	2	2	3	3	3	3
483	1	23	2	1	2	1	1	2	4	2	1	2	2	1	1	1	1	1
484	1	21	4	2	2	4	3	1	5	4	2	2	1	2	4	5	5	4
485	1	20	4	2	2	1	2	3	2	3	2	3	3	2	2	3	3	1
486	1	19	3	1	2	2	2	3	3	2	1	4	2	3	2	2	1	1
487	2	19	5	1	2	1	4	1	2	4	3	4	1	3	2	4	2	5
