# Supplementary material for: Factor Structure, Reliability, and Validity of the Japanese Version of the Disgust Propensity and Sensitivity Scale-Revised
Source: PLoS One. 2016 Oct 12;11(10):e0164630. doi: 10.1371/journal.pone.0164630 (PMC5061427; doi:10.1371/journal.pone.0164630)
Supplement: S2 Table — (XLSX) [file pone.0164630.s002.xlsx]

## Sheet: DPSS-R-J
	それぞれの文章を読み，どの程度の頻度で自分にあるかを考え，当てはまる数字に◯印をつけてください。								全くない	稀にある	時々ある	よくある	常にある
1	嫌悪感を感じるものは避ける。								1	2	3	4	5
2	気持ち悪くなったとき，失神するのではないかと心配する。								1	2	3	4	5
3	吐き気を感じると怖くなる。								1	2	3	4	5
4	気持ち悪いものは，私を病気や感染症にするのではないかと考える。								1	2	3	4	5
5	激しい嫌悪感を感じる。								1	2	3	4	5
6	気持ち悪いものは，私に吐き気をもよおさせる。								1	2	3	4	5
7	嫌悪感で顔を歪ませる。								1	2	3	4	5
8	吐き気を感じているのに気づいたら，嘔吐することを心配する。								1	2	3	4	5
9	嫌悪感を感じる時，それはとても強い感情である。								1	2	3	4	5
10	嫌悪感を感じる。								1	2	3	4	5
11	めまいが起きると怖くなる。								1	2	3	4	5
12	他の人よりも嫌悪感を感じやすい。								1	2	3	4	5
13	気持ちの悪いものを飲み込まないかと心配する。								1	2	3	4	5
14	何かに対して気持ち悪いと感じている。								1	2	3	4	5
15	気持ち悪く感じると，困惑する。								1	2	3	4	5
16	気持ち悪くなることは身体に悪いと考える。								1	2	3	4	5
