# Supplementary material for: Factor Structure, Reliability, and Validity of the Japanese Version of the Disgust Propensity and Sensitivity Scale-Revised
Source: PLoS One. 2016 Oct 12;11(10):e0164630. doi: 10.1371/journal.pone.0164630 (PMC5061427; doi:10.1371/journal.pone.0164630)
Supplement: S3 Table — (XLSX) [file pone.0164630.s003.xlsx]

## Sheet: Sheet1
Instruction: This questionnaire consists of 16 statements about disgust. Please read each statement and think how often it is true for you, then place a ‘x’ in the box that is closest to this.									Never	Rarely	Some times	Often	Always
1	I avoid disgusting things.								1	2	3	4	5
2	When I feel disgusted, I worry that I might pass out.								1	2	3	4	5
3	It scares me when I feel nauseous.								1	2	3	4	5
4	I think disgustint items could cause me illness / infection.								1	2	3	4	5
5	I feel repulsed.								1	2	3	4	5
6	Disgusting things make my stmach turn.								1	2	3	4	5
7	I screw up my face in disgust.								1	2	3	4	5
8	When I notice that I feel nauseous, I worry about vomiting.								1	2	3	4	5
9	When I experience disgust, it is an intense feeling.								1	2	3	4	5
10	I experience disgust.								1	2	3	4	5
11	It scares me when I faint.								1	2	3	4	5
12	I become disgusted more easily than other people.								1	2	3	4	5
13	I worry that I might swallow a disgusting thing.								1	2	3	4	5
14	I find something disgusting.								1	2	3	4	5
15	It embarrasses me when I feel disgusted.								1	2	3	4	5
16	I think feeling disgust is bad for me.								1	2	3	4	5
